# Supplementary material for: Crystal structure of tetra­butyl­ammonium bromide–1,2-di­iodo-3,4,5,6-tetra­fluoro­benzene–di­chloro­methane (2/2/1)
Source: Acta Crystallogr E Crystallogr Commun. 2015 Apr 9;71(Pt 5):o286–7. doi: 10.1107/S2056989015006593 (PMC4420043; doi:10.1107/S2056989015006593)
Supplement: Supplementary file 1 [file e-71-0o286-sup1.cif]

##############################################################################
#                                                                            #
# This CIF contains the data in a paper accepted for publication in          #
# Acta Crystallographica Section E. It conforms to the requirements of       #
# Notes for Authors for Acta Crystallographica Section E, and has been       #
# peer reviewed under the auspices of the IUCr Commission on Journals.       #
#                                                                            #
# Full details of the Crystallographic Information File format               #
# are given in the paper "The Crystallographic Information File (CIF):       #
# a New Standard Archive File for Crystallography" by S. R. Hall, F. H.      #
# Allen and I. D. Brown [Acta Cryst. (1991), A47, 655-685].                  #
#                                                                            #
# The current version of the core CIF dictionary is obtainable from          #
# ftp://ftp.iucr.org/pub/cif_core.dic.                                       #
#                                                                            #
# Software is freely available for graphical display of the structure(s)     #
# in this CIF. For information consult the CIF software page                 #
# http://www.iucr.org/resources/cif/software.                                #
#                                                                            #
# This file may be used for bona fide research purposes within the           #
# scientific community so long as proper attribution is given to the journal # 
# article from which it was obtained.                                        #
#                                                                            #
##############################################################################
data_I
_database_code_depnum_ccdc_archive 'CCDC 1057419'
_audit_creation_method     SHELXL-2013
_chemical_name_systematic
;\
Tetrabutylammonium bromide--\
1,2-diiodo-3,4,5,6-tetrafluorobenzene--dichloromethane (2/2/1)
;
_chemical_name_common
;
Tetrabutylammonium bromide--\
1,2-diiodo-3,4,5,6-tetrafluorobenzene--dichloromethane (2/2/1)
;
_chemical_formula_moiety     '2C16 H36 N +, 2Br -, 2C6 F4 I2, C1 H2 Cl2'
_chemical_formula_sum     'C45 H74 Br2 Cl2 F8 I4 N2'
_chemical_formula_iupac     '2C16 H36 N +, 2Br -, 2C6 F4 I2, C1 H2 Cl2'
_chemical_formula_weight     1533.38
_chemical_melting_point     ?
_shelx_space_group_comment
;
The symmetry employed for this shelxl refinement is uniquely defined
by the following loop, which should always be used as a source of
symmetry information in preference to the above space-group names.
They are only intended as comments.
;
_space_group_crystal_system     triclinic
_space_group_name_H-M_alt     'P -1'
_space_group_name_Hall     '-P 1'
loop_
    _space_group_symop_operation_xyz
    'x, y, z'
    '-x, -y, -z'
_cell_length_a     13.1654(3)
_cell_length_b     15.0483(3)
_cell_length_c     16.2559(4)
_cell_angle_alpha     66.6680(10)
_cell_angle_beta     84.6540(10)
_cell_angle_gamma     80.8420(10)
_cell_volume     2917.90(12)
_cell_formula_units_Z     2
_cell_measurement_reflns_used     9968
_cell_measurement_theta_min     2.75
_cell_measurement_theta_max     28.34
_cell_measurement_temperature     200(2)
_exptl_crystal_description     block
_exptl_crystal_colour     colourless
_exptl_crystal_size_max     0.240
_exptl_crystal_size_mid     0.240
_exptl_crystal_size_min     0.120
_exptl_crystal_density_diffrn     1.745
_exptl_crystal_density_meas     ?
_exptl_crystal_density_method     ?
_exptl_crystal_F_000     1492
_exptl_absorpt_coefficient_mu     3.653
_exptl_absorpt_correction_type     multi-scan
_exptl_absorpt_process_details
;
(SADABS; Bruker, 2009)
;
_shelx_estimated_absorpt_T_min     0.474
_shelx_estimated_absorpt_T_max     0.668
_exptl_absorpt_correction_T_min     0.5341
_exptl_absorpt_correction_T_max     0.7457
_exptl_special_details
;
Data collection is performed with four batch runs at phi = 0.00 \% (600 frames),
at phi = 90.00 \% (600 frames), at phi = 180.00 \% (600 frames), and at phi =
270.00 \% (600 frames). A fifth batch run is collected at phi = 0.00 \% (50
frames) to monitor crystal and diffractometer stability. Frame width = 0.30 \%
in omega. Data is merged, corrected for decay (if any), and treated with
multi-scan absorption corrections (if required). All symmetry-equivalent
reflections are merged for centrosymmetric data. Friedel pairs are not merged
for noncentrosymmetric data.
;
_diffrn_ambient_temperature     200(2)
_diffrn_radiation_type     MoK\a
_diffrn_radiation_wavelength     0.71073
_diffrn_measurement_device_type     'Bruker APEXII CCD'
_diffrn_measurement_method     '\f and \w scans'
_diffrn_detector_area_resol_mean     ?
_diffrn_reflns_number     42707
_diffrn_reflns_av_R_equivalents     0.0223
_diffrn_reflns_theta_min     2.044
_diffrn_reflns_theta_max     28.346
_diffrn_reflns_theta_full     25.242
_diffrn_measured_fraction_theta_max     0.992
_diffrn_measured_fraction_theta_full     0.998
_diffrn_reflns_limit_h_min     -17
_diffrn_reflns_limit_h_max     17
_diffrn_reflns_limit_k_min     -20
_diffrn_reflns_limit_k_max     20
_diffrn_reflns_limit_l_min     -21
_diffrn_reflns_limit_l_max     21
_refine_special_details     ?
_reflns_number_total     14456
_reflns_number_gt     12211
_reflns_threshold_expression     'I > 2\s(I)'
_refine_ls_structure_factor_coef     Fsqd
_refine_ls_matrix_type     full
_refine_ls_R_factor_all     0.0322
_refine_ls_R_factor_gt     0.0237
_refine_ls_wR_factor_gt     0.0533
_refine_ls_wR_factor_ref     0.0569
_refine_ls_goodness_of_fit_ref     1.024
_refine_ls_restrained_S_all     1.024
_refine_ls_number_reflns     14456
_refine_ls_number_parameters     568
_refine_ls_number_restraints     0
_refine_ls_hydrogen_treatment     constr
_refine_ls_weighting_scheme     calc
_refine_ls_weighting_details
              'w=1/[\s^2^(Fo^2^)+(0.0216P)^2^+2.2414P] where P=(Fo^2^+2Fc^2^)/3'
_atom_sites_solution_hydrogens     geom
_atom_sites_solution_primary     ?
_atom_sites_solution_secondary     ?
_refine_ls_shift/su_max     0.002
_refine_ls_shift/su_mean     0.000
_refine_diff_density_max     0.985
_refine_diff_density_min     -0.985
_refine_ls_extinction_method     none
_refine_ls_extinction_coef     .
loop_
    _atom_type_symbol
    _atom_type_description
    _atom_type_scat_dispersion_real
    _atom_type_scat_dispersion_imag
    _atom_type_scat_source
    'C' 'C' 0.0033 0.0016
                         'International Tables Vol C Tables 4.2.6.8 and 6.1.1.4'
    'H' 'H' 0.0000 0.0000
                         'International Tables Vol C Tables 4.2.6.8 and 6.1.1.4'
    'N' 'N' 0.0061 0.0033
                         'International Tables Vol C Tables 4.2.6.8 and 6.1.1.4'
    'F' 'F' 0.0171 0.0103
                         'International Tables Vol C Tables 4.2.6.8 and 6.1.1.4'
    'Cl' 'Cl' 0.1484 0.1585
                         'International Tables Vol C Tables 4.2.6.8 and 6.1.1.4'
    'Br' 'Br' -0.2901 2.4595
                         'International Tables Vol C Tables 4.2.6.8 and 6.1.1.4'
    'I' 'I' -0.4742 1.8119
                         'International Tables Vol C Tables 4.2.6.8 and 6.1.1.4'
_computing_data_collection
;
APEX2, Bruker (2005)
;
_computing_cell_refinement
;
APEX2 and SAINT Bruker (2005)
;
_computing_data_reduction
;
SAINT and XPREP Bruker (2005)
;
_computing_structure_solution
;
SHELXS03 (Sheldrick, 2008)
;
_computing_structure_refinement
;
SHELXL2013 (Sheldrick, 2015)
;
_computing_molecular_graphics
;
SHELXTL (Sheldrick, 2008)
;
_computing_publication_material
;
SHELXTL (Sheldrick, 2008)
;
loop_
    _atom_site_type_symbol
    _atom_site_label
    _atom_site_fract_x
    _atom_site_fract_y
    _atom_site_fract_z
    _atom_site_U_iso_or_equiv
    _atom_site_adp_type
    _atom_site_calc_flag
    _atom_site_occupancy
    _atom_site_disorder_assembly
    _atom_site_disorder_group
    I I1 0.24735(2) 0.72180(2) 0.14178(2) 0.04521(5) Uani d 1 . .
    I I2 0.01151(2) 0.59950(2) 0.19674(2) 0.03492(4) Uani d 1 . .
    I I3 0.70784(2) -0.18215(2) 0.37143(2) 0.03702(4) Uani d 1 . .
    I I4 0.44346(2) -0.05201(2) 0.31053(2) 0.03407(4) Uani d 1 . .
    Br Br1 0.28482(2) 0.88557(2) 0.21586(2) 0.04897(7) Uani d 1 . .
    Br Br2 0.81851(2) 0.63216(2) 0.32589(2) 0.03880(6) Uani d 1 . .
    F F1 0.03880(12) 0.46121(11) 0.09146(11) 0.0500(4) Uani d 1 . .
    F F2 0.17634(14) 0.43539(12) -0.03182(12) 0.0566(4) Uani d 1 . .
    F F3 0.34622(15) 0.52720(15) -0.07434(13) 0.0693(5) Uani d 1 . .
    F F4 0.37602(14) 0.64816(16) 0.00315(14) 0.0698(5) Uani d 1 . .
    F F5 0.42205(13) 0.12714(11) 0.36785(11) 0.0526(4) Uani d 1 . .
    F F6 0.55057(16) 0.19756(12) 0.43805(12) 0.0635(5) Uani d 1 . .
    F F7 0.74257(15) 0.10137(13) 0.48392(12) 0.0594(5) Uani d 1 . .
    F F8 0.80628(12) -0.06286(13) 0.45697(12) 0.0572(4) Uani d 1 . .
    N N1 0.91649(15) 0.31256(13) 0.48925(12) 0.0302(4) Uani d 1 . .
    N N2 0.68646(16) 0.83381(15) 0.02856(14) 0.0387(5) Uani d 1 . .
    C C1 0.2196(2) 0.62142(19) 0.08822(17) 0.0392(5) Uani d 1 . .
    C C2 0.13221(19) 0.57390(17) 0.11037(16) 0.0350(5) Uani d 1 . .
    C C3 0.12048(19) 0.51035(18) 0.07065(17) 0.0383(5) Uani d 1 . .
    C C4 0.1907(2) 0.49549(19) 0.00793(18) 0.0429(6) Uani d 1 . .
    C C5 0.2762(2) 0.5427(2) -0.01434(19) 0.0483(6) Uani d 1 . .
    C C6 0.2901(2) 0.6044(2) 0.02608(19) 0.0468(6) Uani d 1 . .
    C C7 0.54822(19) -0.00556(17) 0.37100(15) 0.0329(5) Uani d 1 . .
    C C8 0.64711(19) -0.05500(17) 0.39466(15) 0.0334(5) Uani d 1 . .
    C C9 0.7104(2) -0.01755(19) 0.43258(18) 0.0408(6) Uani d 1 . .
    C C10 0.6785(2) 0.06638(19) 0.44735(17) 0.0438(6) Uani d 1 . .
    C C11 0.5823(2) 0.11516(18) 0.42431(17) 0.0437(6) Uani d 1 . .
    C C12 0.5173(2) 0.07841(17) 0.38746(16) 0.0385(5) Uani d 1 . .
    C C13 0.94820(19) 0.21590(16) 0.56604(16) 0.0336(5) Uani d 1 . .
    H H13A 1.0118 0.1833 0.5469 0.040 Uiso calc 1 . .
    H H13B 0.8937 0.1738 0.5766 0.040 Uiso calc 1 . .
    C C14 0.9674(2) 0.22143(17) 0.65406(17) 0.0369(5) Uani d 1 . .
    H H14A 0.9033 0.2498 0.6766 0.044 Uiso calc 1 . .
    H H14B 1.0207 0.2644 0.6449 0.044 Uiso calc 1 . .
    C C15 1.0030(2) 0.11948(17) 0.72286(17) 0.0389(5) Uani d 1 . .
    H H15A 0.9492 0.0770 0.7321 0.047 Uiso calc 1 . .
    H H15B 1.0663 0.0910 0.6995 0.047 Uiso calc 1 . .
    C C16 1.0244(2) 0.1222(2) 0.81190(19) 0.0517(7) Uani d 1 . .
    H H16A 1.0463 0.0557 0.8546 0.077 Uiso calc 1 . .
    H H16B 0.9617 0.1500 0.8354 0.077 Uiso calc 1 . .
    H H16C 1.0791 0.1626 0.8033 0.077 Uiso calc 1 . .
    C C17 0.81947(19) 0.36712(16) 0.51409(16) 0.0339(5) Uani d 1 . .
    H H17A 0.8322 0.3769 0.5688 0.041 Uiso calc 1 . .
    H H17B 0.8065 0.4325 0.4653 0.041 Uiso calc 1 . .
    C C18 0.7229(2) 0.31889(19) 0.53080(19) 0.0430(6) Uani d 1 . .
    H H18A 0.7310 0.2568 0.5842 0.052 Uiso calc 1 . .
    H H18B 0.7115 0.3038 0.4786 0.052 Uiso calc 1 . .
    C C19 0.6312(2) 0.3865(2) 0.5458(2) 0.0548(7) Uani d 1 . .
    H H19A 0.6358 0.3885 0.6054 0.066 Uiso calc 1 . .
    H H19B 0.6347 0.4533 0.5002 0.066 Uiso calc 1 . .
    C C20 0.5300(2) 0.3569(2) 0.5408(3) 0.0623(8) Uani d 1 . .
    H H20A 0.4745 0.4035 0.5510 0.093 Uiso calc 1 . .
    H H20B 0.5251 0.2915 0.5867 0.093 Uiso calc 1 . .
    H H20C 0.5240 0.3564 0.4814 0.093 Uiso calc 1 . .
    C C21 0.99919(19) 0.38009(17) 0.46600(16) 0.0351(5) Uani d 1 . .
    H H21A 0.9698 0.4457 0.4245 0.042 Uiso calc 1 . .
    H H21B 1.0157 0.3861 0.5216 0.042 Uiso calc 1 . .
    C C22 1.0985(2) 0.34942(19) 0.42390(18) 0.0403(6) Uani d 1 . .
    H H22A 1.1265 0.2818 0.4621 0.048 Uiso calc 1 . .
    H H22B 1.0851 0.3508 0.3644 0.048 Uiso calc 1 . .
    C C23 1.1766(2) 0.4183(2) 0.41343(18) 0.0458(6) Uani d 1 . .
    H H23A 1.1958 0.4106 0.4736 0.055 Uiso calc 1 . .
    H H23B 1.1446 0.4865 0.3822 0.055 Uiso calc 1 . .
    C C24 1.2730(3) 0.3988(3) 0.3611(3) 0.0737(10) Uani d 1 . .
    H H24A 1.3207 0.4447 0.3559 0.111 Uiso calc 1 . .
    H H24B 1.2546 0.4074 0.3011 0.111 Uiso calc 1 . .
    H H24C 1.3060 0.3318 0.3925 0.111 Uiso calc 1 . .
    C C25 0.89861(19) 0.28809(17) 0.41017(15) 0.0336(5) Uani d 1 . .
    H H25A 0.9643 0.2562 0.3934 0.040 Uiso calc 1 . .
    H H25B 0.8488 0.2402 0.4293 0.040 Uiso calc 1 . .
    C C26 0.8586(2) 0.37464(19) 0.32801(17) 0.0445(6) Uani d 1 . .
    H H26A 0.9047 0.4255 0.3113 0.053 Uiso calc 1 . .
    H H26B 0.7894 0.4028 0.3422 0.053 Uiso calc 1 . .
    C C27 0.8526(3) 0.3456(2) 0.24908(19) 0.0537(7) Uani d 1 . .
    H H27A 0.8369 0.4056 0.1948 0.064 Uiso calc 1 . .
    H H27B 0.9209 0.3127 0.2386 0.064 Uiso calc 1 . .
    C C28 0.7739(4) 0.2797(3) 0.2609(2) 0.0872(14) Uani d 1 . .
    H H28A 0.7751 0.2644 0.2075 0.131 Uiso calc 1 . .
    H H28B 0.7054 0.3123 0.2693 0.131 Uiso calc 1 . .
    H H28C 0.7895 0.2191 0.3136 0.131 Uiso calc 1 . .
    C C29 0.6285(2) 0.8347(2) -0.04838(18) 0.0444(6) Uani d 1 . .
    H H29A 0.5544 0.8540 -0.0384 0.053 Uiso calc 1 . .
    H H29B 0.6514 0.8860 -0.1043 0.053 Uiso calc 1 . .
    C C30 0.6398(2) 0.7404(2) -0.06305(18) 0.0450(6) Uani d 1 . .
    H H30A 0.6202 0.6872 -0.0072 0.054 Uiso calc 1 . .
    H H30B 0.7124 0.7228 -0.0790 0.054 Uiso calc 1 . .
    C C31 0.5710(2) 0.7528(2) -0.13814(19) 0.0513(7) Uani d 1 . .
    H H31A 0.4987 0.7708 -0.1215 0.062 Uiso calc 1 . .
    H H31B 0.5903 0.8072 -0.1932 0.062 Uiso calc 1 . .
    C C32 0.5780(3) 0.6617(3) -0.1580(2) 0.0667(9) Uani d 1 . .
    H H32A 0.5316 0.6739 -0.2062 0.100 Uiso calc 1 . .
    H H32B 0.5582 0.6076 -0.1040 0.100 Uiso calc 1 . .
    H H32C 0.6489 0.6447 -0.1768 0.100 Uiso calc 1 . .
    C C33 0.80217(19) 0.81006(19) 0.01584(18) 0.0413(6) Uani d 1 . .
    H H33A 0.8166 0.7431 0.0168 0.050 Uiso calc 1 . .
    H H33B 0.8360 0.8098 0.0678 0.050 Uiso calc 1 . .
    C C34 0.8511(2) 0.8777(2) -0.0685(2) 0.0566(8) Uani d 1 . .
    H H34A 0.8227 0.8742 -0.1213 0.068 Uiso calc 1 . .
    H H34B 0.8340 0.9457 -0.0723 0.068 Uiso calc 1 . .
    C C35 0.9686(2) 0.8509(2) -0.0705(3) 0.0621(8) Uani d 1 . .
    H H35A 0.9985 0.9031 -0.1214 0.075 Uiso calc 1 . .
    H H35B 0.9956 0.8485 -0.0146 0.075 Uiso calc 1 . .
    C C36 1.0036(3) 0.7566(3) -0.0790(2) 0.0651(9) Uani d 1 . .
    H H36A 1.0789 0.7439 -0.0787 0.098 Uiso calc 1 . .
    H H36B 0.9800 0.7591 -0.1355 0.098 Uiso calc 1 . .
    H H36C 0.9749 0.7042 -0.0287 0.098 Uiso calc 1 . .
    C C37 0.6580(2) 0.93582(19) 0.02917(18) 0.0426(6) Uani d 1 . .
    H H37A 0.6677 0.9840 -0.0326 0.051 Uiso calc 1 . .
    H H37B 0.5839 0.9442 0.0458 0.051 Uiso calc 1 . .
    C C38 0.7171(2) 0.9601(2) 0.0910(2) 0.0497(7) Uani d 1 . .
    H H38A 0.7891 0.9661 0.0679 0.060 Uiso calc 1 . .
    H H38B 0.7184 0.9069 0.1513 0.060 Uiso calc 1 . .
    C C39 0.6675(2) 1.0547(2) 0.0975(2) 0.0508(7) Uani d 1 . .
    H H39A 0.6566 1.1049 0.0362 0.061 Uiso calc 1 . .
    H H39B 0.5991 1.0451 0.1281 0.061 Uiso calc 1 . .
    C C40 0.7296(3) 1.0921(3) 0.1474(3) 0.0656(9) Uani d 1 . .
    H H40A 0.6921 1.1525 0.1505 0.098 Uiso calc 1 . .
    H H40B 0.7961 1.1053 0.1158 0.098 Uiso calc 1 . .
    H H40C 0.7409 1.0429 0.2082 0.098 Uiso calc 1 . .
    C C41 0.6578(2) 0.7557(2) 0.11715(17) 0.0447(6) Uani d 1 . .
    H H41A 0.6830 0.6911 0.1149 0.054 Uiso calc 1 . .
    H H41B 0.6947 0.7609 0.1651 0.054 Uiso calc 1 . .
    C C42 0.5454(2) 0.7588(3) 0.1429(2) 0.0557(8) Uani d 1 . .
    H H42A 0.5070 0.7522 0.0965 0.067 Uiso calc 1 . .
    H H42B 0.5187 0.8224 0.1469 0.067 Uiso calc 1 . .
    C C43 0.5291(3) 0.6755(3) 0.2335(2) 0.0658(9) Uani d 1 . .
    H H43A 0.5746 0.6788 0.2772 0.079 Uiso calc 1 . .
    H H43B 0.4572 0.6863 0.2549 0.079 Uiso calc 1 . .
    C C44 0.5493(4) 0.5770(3) 0.2329(3) 0.1005(15) Uani d 1 . .
    H H44A 0.5379 0.5288 0.2936 0.151 Uiso calc 1 . .
    H H44B 0.6207 0.5647 0.2129 0.151 Uiso calc 1 . .
    H H44C 0.5026 0.5717 0.1920 0.151 Uiso calc 1 . .
    C C45 0.8462(3) 0.9249(3) 0.6717(3) 0.0774(11) Uani d 1 . .
    H H45A 0.8378 0.9523 0.7185 0.093 Uiso calc 1 . .
    H H45B 0.7938 0.9625 0.6264 0.093 Uiso calc 1 . .
    Cl Cl1 0.96601(9) 0.93975(8) 0.62159(9) 0.0951(4) Uani d 1 . .
    Cl Cl2 0.82419(9) 0.80409(9) 0.71994(8) 0.0888(3) Uani d 1 . .
loop_
    _atom_site_aniso_label
    _atom_site_aniso_U_11
    _atom_site_aniso_U_22
    _atom_site_aniso_U_33
    _atom_site_aniso_U_12
    _atom_site_aniso_U_13
    _atom_site_aniso_U_23
    I1 0.03980(9) 0.05145(10) 0.05094(10) -0.01695(7) 0.00179(7) -0.02342(8)
    I2 0.03671(8) 0.03464(8) 0.03288(8) -0.00851(6) 0.00126(6) -0.01166(6)
    I3 0.03450(8) 0.03702(8) 0.04262(9) -0.00278(6) -0.00354(6) -0.01896(7)
    I4 0.03396(8) 0.03321(7) 0.03537(8) -0.00373(6) -0.00246(6) -0.01365(6)
    Br1 0.04762(15) 0.04415(14) 0.05824(17) -0.00928(12) -0.01439(13)
                                                                    -0.01921(13)
    Br2 0.04265(14) 0.03591(12) 0.03926(13) -0.00107(10) -0.00096(10)
                                                                    -0.01773(10)
    F1 0.0502(9) 0.0472(9) 0.0607(10) -0.0161(7) 0.0022(8) -0.0267(8)
    F2 0.0659(11) 0.0518(9) 0.0629(11) 0.0038(8) -0.0069(9) -0.0369(9)
    F3 0.0623(12) 0.0857(14) 0.0656(12) -0.0023(10) 0.0197(9) -0.0428(11)
    F4 0.0482(10) 0.0924(14) 0.0811(13) -0.0296(10) 0.0273(9) -0.0455(12)
    F5 0.0615(10) 0.0444(8) 0.0529(10) 0.0109(7) -0.0088(8) -0.0251(7)
    F6 0.1002(15) 0.0406(9) 0.0601(11) -0.0073(9) -0.0051(10) -0.0307(8)
    F7 0.0777(12) 0.0600(10) 0.0569(10) -0.0328(9) -0.0055(9) -0.0305(9)
    F8 0.0427(9) 0.0709(11) 0.0721(12) -0.0089(8) -0.0122(8) -0.0397(10)
    N1 0.0384(11) 0.0249(8) 0.0298(10) -0.0065(8) 0.0003(8) -0.0128(7)
    N2 0.0352(11) 0.0435(11) 0.0329(11) 0.0073(9) -0.0077(8) -0.0135(9)
    C1 0.0386(13) 0.0418(13) 0.0379(13) -0.0072(10) -0.0002(10) -0.0156(11)
    C2 0.0347(12) 0.0338(11) 0.0327(12) -0.0040(9) 0.0000(10) -0.0094(10)
    C3 0.0371(13) 0.0334(12) 0.0420(14) -0.0015(10) -0.0053(11) -0.0126(10)
    C4 0.0492(15) 0.0374(13) 0.0424(14) 0.0044(11) -0.0077(12) -0.0182(11)
    C5 0.0466(16) 0.0520(16) 0.0424(15) 0.0030(12) 0.0055(12) -0.0194(13)
    C6 0.0385(14) 0.0522(16) 0.0479(16) -0.0098(12) 0.0067(12) -0.0180(13)
    C7 0.0398(13) 0.0323(11) 0.0285(11) -0.0077(10) 0.0013(9) -0.0133(9)
    C8 0.0393(13) 0.0325(11) 0.0315(12) -0.0092(10) 0.0016(10) -0.0148(9)
    C9 0.0413(14) 0.0446(14) 0.0391(13) -0.0116(11) 0.0003(11) -0.0172(11)
    C10 0.0611(17) 0.0429(14) 0.0353(13) -0.0238(13) 0.0012(12) -0.0179(11)
    C11 0.0699(19) 0.0314(12) 0.0328(13) -0.0113(12) 0.0031(12) -0.0151(10)
    C12 0.0497(15) 0.0326(12) 0.0309(12) -0.0029(11) 0.0011(10) -0.0115(10)
    C13 0.0415(13) 0.0232(10) 0.0360(12) -0.0028(9) -0.0038(10) -0.0114(9)
    C14 0.0420(13) 0.0288(11) 0.0397(13) -0.0023(10) -0.0081(11) -0.0126(10)
    C15 0.0375(13) 0.0316(11) 0.0444(14) -0.0035(10) -0.0056(11) -0.0109(10)
    C16 0.0633(19) 0.0399(14) 0.0478(16) 0.0004(13) -0.0224(14) -0.0111(12)
    C17 0.0430(13) 0.0269(10) 0.0333(12) -0.0016(9) 0.0005(10) -0.0146(9)
    C18 0.0451(15) 0.0359(12) 0.0485(15) -0.0038(11) 0.0050(12) -0.0188(11)
    C19 0.0519(17) 0.0463(15) 0.0639(19) -0.0016(13) 0.0139(14) -0.0242(14)
    C20 0.0519(18) 0.0566(18) 0.076(2) 0.0023(14) 0.0054(16) -0.0281(17)
    C21 0.0461(14) 0.0296(11) 0.0352(12) -0.0133(10) 0.0016(10) -0.0161(10)
    C22 0.0419(14) 0.0409(13) 0.0433(14) -0.0118(11) -0.0003(11) -0.0194(11)
    C23 0.0490(16) 0.0524(15) 0.0399(14) -0.0205(13) -0.0037(12) -0.0166(12)
    C24 0.056(2) 0.100(3) 0.074(2) -0.034(2) 0.0123(17) -0.038(2)
    C25 0.0423(13) 0.0328(11) 0.0325(12) -0.0110(10) 0.0009(10) -0.0181(10)
    C26 0.0639(18) 0.0395(13) 0.0329(13) -0.0169(12) -0.0028(12) -0.0131(11)
    C27 0.072(2) 0.0612(18) 0.0331(14) -0.0214(16) 0.0030(13) -0.0207(13)
    C28 0.132(4) 0.093(3) 0.053(2) -0.062(3) -0.013(2) -0.026(2)
    C29 0.0418(14) 0.0528(15) 0.0347(13) 0.0069(12) -0.0113(11) -0.0157(12)
    C30 0.0450(15) 0.0517(15) 0.0356(13) 0.0007(12) -0.0046(11) -0.0161(12)
    C31 0.0551(17) 0.0572(17) 0.0408(15) -0.0060(14) -0.0102(13) -0.0169(13)
    C32 0.075(2) 0.075(2) 0.062(2) -0.0110(18) -0.0065(17) -0.0371(18)
    C33 0.0327(13) 0.0423(13) 0.0429(14) 0.0074(10) -0.0051(11) -0.0140(11)
    C34 0.0508(17) 0.0497(16) 0.0546(18) 0.0076(13) 0.0063(14) -0.0119(14)
    C35 0.0478(17) 0.0564(18) 0.076(2) -0.0086(14) 0.0156(16) -0.0225(17)
    C36 0.056(2) 0.068(2) 0.063(2) 0.0088(16) 0.0014(16) -0.0234(17)
    C37 0.0373(13) 0.0464(14) 0.0414(14) 0.0091(11) -0.0077(11) -0.0183(12)
    C38 0.0478(16) 0.0523(16) 0.0492(16) 0.0066(13) -0.0120(13) -0.0226(13)
    C39 0.0463(16) 0.0487(15) 0.0551(17) -0.0009(12) 0.0016(13) -0.0206(13)
    C40 0.066(2) 0.0583(19) 0.080(2) -0.0045(16) -0.0077(18) -0.0354(18)
    C41 0.0383(14) 0.0573(16) 0.0324(13) -0.0026(12) -0.0042(10) -0.0119(12)
    C42 0.0429(16) 0.074(2) 0.0429(16) -0.0010(14) 0.0027(12) -0.0188(15)
    C43 0.0457(18) 0.102(3) 0.0432(17) -0.0143(18) 0.0068(13) -0.0208(18)
    C44 0.089(3) 0.089(3) 0.095(3) -0.019(2) 0.030(3) -0.010(3)
    C45 0.096(3) 0.073(2) 0.057(2) 0.016(2) 0.0007(19) -0.0295(18)
    Cl1 0.0980(8) 0.0768(6) 0.1320(10) -0.0225(6) 0.0321(7) -0.0670(7)
    Cl2 0.0813(7) 0.1009(8) 0.1077(8) -0.0284(6) 0.0117(6) -0.0625(7)
_geom_special_details
;
All e.s.d.'s (except the e.s.d. in the dihedral angle between two l.s. planes)
are estimated using the full covariance matrix. The cell e.s.d.'s are taken
into account individually in the estimation of e.s.d.'s in distances, angles
and torsion angles; correlations between e.s.d.'s in cell parameters are only
used when they are defined by crystal symmetry. An approximate (isotropic)
treatment of cell e.s.d.'s is used for estimating e.s.d.'s involving l.s.
planes.
;
loop_
    _geom_bond_atom_site_label_1
    _geom_bond_atom_site_label_2
    _geom_bond_site_symmetry_2
    _geom_bond_distance
    _geom_bond_publ_flag
    I1 C1 . 2.109(3) ?
    I2 C2 . 2.112(2) ?
    I3 C8 . 2.115(2) ?
    I4 C7 . 2.112(2) ?
    F1 C3 . 1.344(3) ?
    F2 C4 . 1.346(3) ?
    F3 C5 . 1.342(3) ?
    F4 C6 . 1.348(3) ?
    F5 C12 . 1.345(3) ?
    F6 C11 . 1.341(3) ?
    F7 C10 . 1.351(3) ?
    F8 C9 . 1.349(3) ?
    N1 C17 . 1.517(3) ?
    N1 C13 . 1.521(3) ?
    N1 C25 . 1.517(3) ?
    N1 C21 . 1.527(3) ?
    N2 C33 . 1.522(3) ?
    N2 C29 . 1.520(3) ?
    N2 C41 . 1.516(3) ?
    N2 C37 . 1.525(3) ?
    C1 C6 . 1.379(4) ?
    C1 C2 . 1.395(3) ?
    C2 C3 . 1.382(3) ?
    C3 C4 . 1.372(4) ?
    C4 C5 . 1.371(4) ?
    C5 C6 . 1.373(4) ?
    C7 C12 . 1.385(3) ?
    C7 C8 . 1.398(3) ?
    C8 C9 . 1.383(3) ?
    C9 C10 . 1.372(4) ?
    C10 C11 . 1.362(4) ?
    C11 C12 . 1.381(4) ?
    C13 C14 . 1.512(3) ?
    C14 C15 . 1.528(3) ?
    C15 C16 . 1.517(4) ?
    C17 C18 . 1.513(4) ?
    C18 C19 . 1.517(4) ?
    C19 C20 . 1.489(4) ?
    C21 C22 . 1.510(4) ?
    C22 C23 . 1.526(3) ?
    C23 C24 . 1.515(4) ?
    C25 C26 . 1.514(3) ?
    C26 C27 . 1.522(4) ?
    C27 C28 . 1.495(4) ?
    C29 C30 . 1.512(4) ?
    C30 C31 . 1.522(4) ?
    C31 C32 . 1.515(4) ?
    C33 C34 . 1.507(4) ?
    C34 C35 . 1.537(4) ?
    C35 C36 . 1.477(5) ?
    C37 C38 . 1.509(4) ?
    C38 C39 . 1.508(4) ?
    C39 C40 . 1.508(4) ?
    C41 C42 . 1.499(4) ?
    C42 C43 . 1.534(4) ?
    C43 C44 . 1.468(6) ?
    C45 Cl2 . 1.733(4) ?
    C45 Cl1 . 1.711(4) ?
loop_
    _geom_angle_atom_site_label_1
    _geom_angle_atom_site_label_2
    _geom_angle_atom_site_label_3
    _geom_angle_site_symmetry_1
    _geom_angle_site_symmetry_3
    _geom_angle
    _geom_angle_publ_flag
    C17 N1 C13 . . 111.15(18) ?
    C17 N1 C25 . . 110.59(18) ?
    C13 N1 C25 . . 106.52(16) ?
    C17 N1 C21 . . 106.23(17) ?
    C13 N1 C21 . . 111.40(18) ?
    C25 N1 C21 . . 111.01(17) ?
    C33 N2 C29 . . 111.5(2) ?
    C33 N2 C41 . . 105.38(18) ?
    C29 N2 C41 . . 111.8(2) ?
    C33 N2 C37 . . 111.4(2) ?
    C29 N2 C37 . . 105.28(18) ?
    C41 N2 C37 . . 111.6(2) ?
    C6 C1 C2 . . 118.5(2) ?
    C6 C1 I1 . . 118.13(19) ?
    C2 C1 I1 . . 123.34(19) ?
    C3 C2 C1 . . 118.9(2) ?
    C3 C2 I2 . . 117.59(18) ?
    C1 C2 I2 . . 123.40(18) ?
    F1 C3 C2 . . 121.0(2) ?
    F1 C3 C4 . . 117.2(2) ?
    C2 C3 C4 . . 121.7(2) ?
    F2 C4 C5 . . 119.9(2) ?
    F2 C4 C3 . . 120.8(3) ?
    C5 C4 C3 . . 119.3(2) ?
    F3 C5 C4 . . 119.8(3) ?
    F3 C5 C6 . . 120.7(3) ?
    C4 C5 C6 . . 119.6(3) ?
    F4 C6 C5 . . 117.6(3) ?
    F4 C6 C1 . . 120.5(3) ?
    C5 C6 C1 . . 121.9(3) ?
    C12 C7 C8 . . 118.6(2) ?
    C12 C7 I4 . . 118.16(18) ?
    C8 C7 I4 . . 123.29(17) ?
    C9 C8 C7 . . 118.7(2) ?
    C9 C8 I3 . . 117.76(19) ?
    C7 C8 I3 . . 123.47(16) ?
    F8 C9 C10 . . 117.4(2) ?
    F8 C9 C8 . . 121.0(2) ?
    C10 C9 C8 . . 121.7(3) ?
    C11 C10 C9 . . 120.0(2) ?
    C11 C10 F7 . . 119.9(2) ?
    C9 C10 F7 . . 120.1(3) ?
    F6 C11 C10 . . 120.5(2) ?
    F6 C11 C12 . . 120.2(3) ?
    C10 C11 C12 . . 119.3(2) ?
    F5 C12 C7 . . 120.7(2) ?
    F5 C12 C11 . . 117.6(2) ?
    C7 C12 C11 . . 121.7(2) ?
    N1 C13 C14 . . 116.31(18) ?
    C13 C14 C15 . . 110.04(19) ?
    C16 C15 C14 . . 111.6(2) ?
    C18 C17 N1 . . 116.13(18) ?
    C17 C18 C19 . . 109.8(2) ?
    C20 C19 C18 . . 113.7(3) ?
    C22 C21 N1 . . 116.31(18) ?
    C23 C22 C21 . . 110.0(2) ?
    C22 C23 C24 . . 112.3(3) ?
    C26 C25 N1 . . 114.90(19) ?
    C25 C26 C27 . . 111.6(2) ?
    C28 C27 C26 . . 114.6(3) ?
    C30 C29 N2 . . 116.9(2) ?
    C29 C30 C31 . . 109.6(2) ?
    C32 C31 C30 . . 113.3(3) ?
    N2 C33 C34 . . 116.3(2) ?
    C35 C34 C33 . . 111.4(2) ?
    C36 C35 C34 . . 114.1(3) ?
    C38 C37 N2 . . 116.5(2) ?
    C37 C38 C39 . . 110.2(2) ?
    C40 C39 C38 . . 113.8(3) ?
    C42 C41 N2 . . 116.1(2) ?
    C41 C42 C43 . . 109.7(2) ?
    C44 C43 C42 . . 115.3(3) ?
    Cl2 C45 Cl1 . . 113.4(2) ?
loop_
    _geom_torsion_atom_site_label_1
    _geom_torsion_atom_site_label_2
    _geom_torsion_atom_site_label_3
    _geom_torsion_atom_site_label_4
    _geom_torsion_site_symmetry_1
    _geom_torsion_site_symmetry_2
    _geom_torsion_site_symmetry_3
    _geom_torsion_site_symmetry_4
    _geom_torsion
    _geom_torsion_publ_flag
    C6 C1 C2 C3 . . . . 1.2(4) ?
    I1 C1 C2 C3 . . . . 179.13(18) ?
    C6 C1 C2 I2 . . . . -175.3(2) ?
    I1 C1 C2 I2 . . . . 2.6(3) ?
    C1 C2 C3 F1 . . . . 178.4(2) ?
    I2 C2 C3 F1 . . . . -4.8(3) ?
    C1 C2 C3 C4 . . . . -2.3(4) ?
    I2 C2 C3 C4 . . . . 174.47(19) ?
    F1 C3 C4 F2 . . . . 1.2(4) ?
    C2 C3 C4 F2 . . . . -178.1(2) ?
    F1 C3 C4 C5 . . . . -178.9(2) ?
    C2 C3 C4 C5 . . . . 1.8(4) ?
    F2 C4 C5 F3 . . . . -1.4(4) ?
    C3 C4 C5 F3 . . . . 178.7(2) ?
    F2 C4 C5 C6 . . . . 179.6(2) ?
    C3 C4 C5 C6 . . . . -0.3(4) ?
    F3 C5 C6 F4 . . . . 0.0(4) ?
    C4 C5 C6 F4 . . . . 179.0(3) ?
    F3 C5 C6 C1 . . . . -179.8(3) ?
    C4 C5 C6 C1 . . . . -0.8(4) ?
    C2 C1 C6 F4 . . . . -179.5(2) ?
    I1 C1 C6 F4 . . . . 2.4(4) ?
    C2 C1 C6 C5 . . . . 0.3(4) ?
    I1 C1 C6 C5 . . . . -177.8(2) ?
    C12 C7 C8 C9 . . . . -0.7(3) ?
    I4 C7 C8 C9 . . . . 178.92(18) ?
    C12 C7 C8 I3 . . . . -178.46(17) ?
    I4 C7 C8 I3 . . . . 1.2(3) ?
    C7 C8 C9 F8 . . . . 179.7(2) ?
    I3 C8 C9 F8 . . . . -2.5(3) ?
    C7 C8 C9 C10 . . . . 0.0(4) ?
    I3 C8 C9 C10 . . . . 177.9(2) ?
    F8 C9 C10 C11 . . . . -179.8(2) ?
    C8 C9 C10 C11 . . . . -0.2(4) ?
    F8 C9 C10 F7 . . . . 0.8(4) ?
    C8 C9 C10 F7 . . . . -179.5(2) ?
    C9 C10 C11 F6 . . . . -179.7(2) ?
    F7 C10 C11 F6 . . . . -0.3(4) ?
    C9 C10 C11 C12 . . . . 1.0(4) ?
    F7 C10 C11 C12 . . . . -179.6(2) ?
    C8 C7 C12 F5 . . . . -178.4(2) ?
    I4 C7 C12 F5 . . . . 2.0(3) ?
    C8 C7 C12 C11 . . . . 1.6(4) ?
    I4 C7 C12 C11 . . . . -178.04(19) ?
    F6 C11 C12 F5 . . . . -1.1(4) ?
    C10 C11 C12 F5 . . . . 178.2(2) ?
    F6 C11 C12 C7 . . . . 178.9(2) ?
    C10 C11 C12 C7 . . . . -1.8(4) ?
    C17 N1 C13 C14 . . . . -57.7(3) ?
    C25 N1 C13 C14 . . . . -178.2(2) ?
    C21 N1 C13 C14 . . . . 60.6(3) ?
    N1 C13 C14 C15 . . . . -177.5(2) ?
    C13 C14 C15 C16 . . . . 179.3(2) ?
    C13 N1 C17 C18 . . . . -64.7(3) ?
    C25 N1 C17 C18 . . . . 53.4(3) ?
    C21 N1 C17 C18 . . . . 173.9(2) ?
    N1 C17 C18 C19 . . . . -174.5(2) ?
    C17 C18 C19 C20 . . . . 166.0(3) ?
    C17 N1 C21 C22 . . . . -170.0(2) ?
    C13 N1 C21 C22 . . . . 68.8(3) ?
    C25 N1 C21 C22 . . . . -49.7(3) ?
    N1 C21 C22 C23 . . . . -174.3(2) ?
    C21 C22 C23 C24 . . . . -172.9(3) ?
    C17 N1 C25 C26 . . . . 54.9(3) ?
    C13 N1 C25 C26 . . . . 175.8(2) ?
    C21 N1 C25 C26 . . . . -62.8(3) ?
    N1 C25 C26 C27 . . . . 174.5(2) ?
    C25 C26 C27 C28 . . . . 67.3(4) ?
    C33 N2 C29 C30 . . . . 61.0(3) ?
    C41 N2 C29 C30 . . . . -56.7(3) ?
    C37 N2 C29 C30 . . . . -178.1(2) ?
    N2 C29 C30 C31 . . . . 176.1(2) ?
    C29 C30 C31 C32 . . . . 179.5(3) ?
    C29 N2 C33 C34 . . . . 58.5(3) ?
    C41 N2 C33 C34 . . . . -180.0(2) ?
    C37 N2 C33 C34 . . . . -58.8(3) ?
    N2 C33 C34 C35 . . . . 175.8(3) ?
    C33 C34 C35 C36 . . . . 67.8(4) ?
    C33 N2 C37 C38 . . . . -50.4(3) ?
    C29 N2 C37 C38 . . . . -171.4(2) ?
    C41 N2 C37 C38 . . . . 67.1(3) ?
    N2 C37 C38 C39 . . . . -169.2(2) ?
    C37 C38 C39 C40 . . . . -171.8(3) ?
    C33 N2 C41 C42 . . . . -176.2(3) ?
    C29 N2 C41 C42 . . . . -54.9(3) ?
    C37 N2 C41 C42 . . . . 62.7(3) ?
    N2 C41 C42 C43 . . . . 180.0(3) ?
    C41 C42 C43 C44 . . . . -69.2(4) ?
_shelx_hkl_file
;
  -2   0   0   71.09    1.82
  -3   0   0   70.76    1.78
  -4   0   0  384.85    9.43
  -4   0   0  363.74    9.20
  -4   0   0  374.44    8.77
   4   0   0  368.70    9.22
  -5   0   0   26.61    0.66
  -5   0   0   24.46    0.66
  -5   0   0   25.42    0.63
   5   0   0   24.38    0.68
  -6   0   0   19.26    0.51
  -6   0   0   19.81    0.54
  -6   0   0   20.50    0.53
   6   0   0   19.48    0.56
  -7   0   0  254.78    6.03
  -7   0   0  256.83    6.33
  -7   0   0  258.67    6.51
   7   0   0  261.76    6.40
  -8   0   0   11.90    0.36
  -8   0   0   12.15    0.40
  -8   0   0   12.76    0.36
   8   0   0   12.33    0.41
  -9   0   0    0.74    0.13
  -9   0   0    0.63    0.10
   9   0   0    0.75    0.13
 -10   0   0    0.20    0.10
 -10   0   0    0.13    0.12
  10   0   0    0.27    0.12
 -11   0   0   77.87    1.94
 -11   0   0   79.45    2.05
  11   0   0   80.57    2.10
 -12   0   0    0.82    0.18
 -12   0   0    0.50    0.13
  12   0   0    0.37    0.18
 -13   0   0    0.01    0.17
  13   0   0   -0.33    0.14
 -14   0   0    1.35    0.23
  14   0   0    1.23    0.24
 -15   0   0    3.19    0.37
  15   0   0    3.53    0.35
 -16   0   0    3.84    0.41
  16   0   0    2.93    0.34
 -17   0   0    2.25    0.32
  17   0   0    1.96    0.33
  17  -1   0    4.20    0.42
 -17   1   0    4.76    0.51
  16  -1   0    6.45    0.49
 -16   1   0    6.42    0.47
  15  -1   0    0.91    0.22
 -15   1   0    1.14    0.25
  14  -1   0    0.81    0.23
 -14   1   0    0.59    0.23
  13  -1   0    6.68    0.40
 -13   1   0    6.19    0.39
  12  -1   0   19.34    0.64
 -12   1   0   18.26    0.57
 -12   1   0   18.21    0.61
  11  -1   0    8.79    0.41
 -11   1   0    9.00    0.34
 -11   1   0    8.87    0.38
  10  -1   0   41.18    1.14
 -10   1   0   40.08    1.11
 -10   1   0   39.94    1.04
   9  -1   0   69.56    1.80
  -9   1   0   69.14    1.68
  -9   1   0   67.31    1.77
   8  -1   0   31.24    0.88
  -8   1   0   31.21    0.81
  -8   1   0   32.21    0.84
  -8   1   0   31.56    0.86
   7  -1   0  190.28    4.81
  -7   1   0  194.17    4.54
  -7   1   0  198.06    4.86
  -7   1   0  189.95    4.76
   6  -1   0   54.53    1.44
  -6   1   0   55.35    1.35
  -6   1   0   54.74    1.42
  -6   1   0   58.01    1.43
   5  -1   0  426.13   10.44
  -5   1   0  421.00    9.81
  -5   1   0  425.00   10.56
  -5   1   0  398.33   10.26
   4  -1   0    0.03    0.05
  -4   1   0   -0.08    0.04
  -4   1   0   -0.03    0.04
  -3   1   0   41.28    0.99
  -3   1   0   40.98    1.05
  -2   1   0    4.92    0.14
  -1   1   0  304.32    7.68
  -2  -1   0    1.32    0.07
  -3  -1   0    1.74    0.10
   3   1   0    1.56    0.09
  -4  -1   0   21.03    0.54
  -4  -1   0   20.46    0.55
   4   1   0   19.95    0.55
   4   1   0   20.37    0.55
   4   1   0   20.55    0.51
   4   1   0   20.38    0.54
  -5  -1   0    9.58    0.29
  -5  -1   0   10.04    0.28
   5   1   0    9.20    0.29
   5   1   0    9.59    0.27
   5   1   0    9.41    0.29
   5   1   0    9.99    0.29
  -6  -1   0   50.37    1.27
  -6  -1   0   47.65    1.20
  -6  -1   0   51.57    1.29
   6   1   0   49.29    1.28
   6   1   0   49.78    1.29
   6   1   0   50.45    1.20
  -7  -1   0   15.45    0.42
  -7  -1   0   16.08    0.44
  -7  -1   0   15.43    0.45
   7   1   0   15.06    0.47
  -8  -1   0  113.36    2.76
  -8  -1   0  117.86    2.90
  -8  -1   0  118.95    2.96
   8   1   0  115.94    2.95
  -9  -1   0   78.67    1.99
  -9  -1   0   78.81    1.97
  -9  -1   0   75.91    1.87
   9   1   0   76.07    2.01
 -10  -1   0    0.19    0.13
 -10  -1   0    0.31    0.10
  10   1   0    0.24    0.13
 -11  -1   0   13.74    0.48
 -11  -1   0   12.88    0.43
  11   1   0   13.92    0.51
 -12  -1   0   19.59    0.62
 -12  -1   0   18.25    0.56
  12   1   0   18.28    0.63
 -13  -1   0    2.73    0.29
  13   1   0    2.16    0.25
 -14  -1   0    9.16    0.45
  14   1   0    9.46    0.48
 -15  -1   0    4.97    0.39
  15   1   0    5.94    0.43
 -16  -1   0    1.31    0.26
  16   1   0    1.31    0.29
  17   1   0    0.15    0.26
  16  -2   0    0.22    0.22
 -16   2   0   -0.19    0.24
  15  -2   0   12.00    0.58
 -15   2   0   11.33    0.56
  14  -2   0    8.43    0.49
 -14   2   0    8.33    0.47
  13  -2   0   -0.18    0.15
 -13   2   0    0.02    0.16
  12  -2   0    7.39    0.39
 -12   2   0    7.42    0.34
 -12   2   0    7.52    0.39
  11  -2   0   30.19    0.89
 -11   2   0   28.40    0.85
 -11   2   0   28.69    0.80
  10  -2   0    4.07    0.29
 -10   2   0    3.48    0.27
 -10   2   0    3.94    0.23
   9  -2   0   65.68    1.72
  -9   2   0   64.77    1.61
  -9   2   0   64.83    1.69
   8  -2   0    0.42    0.11
  -8   2   0    0.55    0.10
  -8   2   0    0.67    0.09
  -8   2   0    0.48    0.11
   7  -2   0    0.43    0.10
  -7   2   0    0.38    0.11
  -7   2   0    0.42    0.09
  -7   2   0    0.42    0.07
   6  -2   0   88.38    2.27
  -6   2   0   90.13    2.15
  -6   2   0   88.97    2.25
  -6   2   0   92.09    2.28
   5  -2   0    3.93    0.17
  -5   2   0    3.93    0.15
  -5   2   0    3.58    0.14
  -5   2   0    3.49    0.16
   4  -2   0   33.65    0.86
  -4   2   0   33.00    0.81
  -4   2   0   31.97    0.85
  -4   2   0   32.81    0.85
  -3   2   0    5.50    0.18
  -3   2   0    5.48    0.17
  -3   2   0    5.09    0.19
  -2   2   0  213.09    5.23
  -2   2   0  196.63    4.84
  -1   2   0   20.42    0.53
   0   2   0    6.91    0.20
   1   2   0   67.41    1.71
   2   2   0   84.49    2.14
   3   2   0    0.34    0.07
  -4  -2   0  207.61    4.95
  -4  -2   0  188.38    5.10
   4   2   0  208.49    4.76
   4   2   0  204.03    4.93
   4   2   0  196.69    4.96
  -5  -2   0   48.91    1.29
  -5  -2   0   50.46    1.24
   5   2   0   45.76    1.29
   5   2   0   48.81    1.26
   5   2   0   51.70    1.25
   5   2   0   48.92    1.18
  -6  -2   0    0.18    0.06
  -6  -2   0    0.14    0.06
   6   2   0    0.12    0.05
   6   2   0    0.16    0.06
   6   2   0    0.10    0.06
   6   2   0    0.24    0.07
  -7  -2   0   19.79    0.54
  -7  -2   0   18.78    0.53
   7   2   0   19.04    0.54
   7   2   0   18.83    0.50
   7   2   0   18.59    0.55
   7   2   0   18.17    0.54
  -8  -2   0   59.27    1.49
  -8  -2   0   59.59    1.52
  -8  -2   0   57.21    1.42
   8   2   0   58.89    1.53
   8   2   0   57.53    1.51
   8   2   0   57.93    1.42
  -9  -2   0   -0.02    0.08
  -9  -2   0   -0.11    0.07
  -9  -2   0   -0.08    0.10
   9   2   0    0.10    0.10
   9   2   0   -0.03    0.09
   9   2   0   -0.04    0.07
 -10  -2   0   18.09    0.56
 -10  -2   0   17.72    0.51
  10   2   0   18.66    0.58
 -11  -2   0    4.63    0.24
 -11  -2   0    5.43    0.30
  11   2   0    5.26    0.32
 -12  -2   0   -0.05    0.15
 -12  -2   0    0.04    0.12
  12   2   0   -0.05    0.16
 -13  -2   0    6.54    0.32
 -13  -2   0    6.85    0.36
  13   2   0    6.24    0.36
 -14  -2   0    0.07    0.18
  14   2   0    0.34    0.20
 -15  -2   0    3.81    0.36
  15   2   0    3.24    0.38
 -16  -2   0    0.49    0.23
  16   2   0    0.18    0.25
  17   2   0   10.39    0.59
  16  -3   0   -0.09    0.24
 -16   3   0   -0.17    0.26
  15  -3   0    2.36    0.31
 -15   3   0    2.63    0.31
  14  -3   0   21.79    0.78
 -14   3   0   20.73    0.73
  13  -3   0   15.11    0.58
 -13   3   0   15.45    0.60
  12  -3   0    0.98    0.17
 -12   3   0    1.06    0.17
 -12   3   0    1.01    0.21
  11  -3   0    0.88    0.17
 -11   3   0    1.35    0.16
 -11   3   0    0.79    0.20
  10  -3   0   31.50    0.92
 -10   3   0   31.09    0.86
 -10   3   0   32.02    0.92
   9  -3   0   32.11    0.91
  -9   3   0   31.97    0.91
  -9   3   0   31.84    0.86
   8  -3   0    0.08    0.10
  -8   3   0    0.06    0.11
  -8   3   0    0.00    0.09
  -8   3   0    0.11    0.08
   7  -3   0   55.27    1.45
  -7   3   0   55.86    1.44
  -7   3   0   55.34    1.43
  -7   3   0   54.90    1.37
   6  -3   0   47.11    1.20
  -6   3   0   44.06    1.14
  -6   3   0   46.42    1.19
  -6   3   0   45.60    1.20
   5  -3   0   36.43    0.93
  -5   3   0   34.46    0.89
  -5   3   0   35.46    0.92
  -5   3   0   34.55    0.93
   4  -3   0    4.53    0.17
  -4   3   0    5.21    0.16
  -4   3   0    4.01    0.17
   3  -3   0  183.47    4.41
  -3   3   0  172.49    4.18
  -3   3   0  178.23    4.38
  -3   3   0  179.69    4.55
  -2   3   0  354.15    8.51
  -2   3   0  327.48    8.06
  -2   3   0  348.13    8.69
  -1   3   0    1.84    0.10
  -1   3   0    1.72    0.09
   0   3   0   19.81    0.53
   1   3   0    0.02    0.04
   1   3   0   -0.05    0.04
   2   3   0   61.98    1.63
   2   3   0   65.24    1.51
   3   3   0   11.86    0.35
   4   3   0    7.20    0.23
   4   3   0    7.36    0.21
   4   3   0    7.47    0.25
  -5  -3   0   75.69    2.00
  -5  -3   0   78.91    1.92
   5   3   0   75.14    1.84
   5   3   0   78.23    1.95
   5   3   0   78.81    1.93
  -6  -3   0  126.92    3.41
  -6  -3   0  140.75    3.30
   6   3   0  135.87    3.34
   6   3   0  137.80    3.15
   6   3   0  138.24    3.30
   6   3   0  122.33    3.42
  -7  -3   0    0.56    0.08
  -7  -3   0    0.53    0.10
   7   3   0    0.61    0.09
   7   3   0    0.54    0.09
   7   3   0    0.54    0.09
   7   3   0    0.54    0.08
  -8  -3   0   25.97    0.71
  -8  -3   0   26.72    0.74
   8   3   0   26.21    0.67
   8   3   0   25.47    0.72
   8   3   0   25.96    0.74
   8   3   0   25.50    0.74
  -9  -3   0   18.19    0.54
  -9  -3   0   18.80    0.55
   9   3   0   18.30    0.56
   9   3   0   17.84    0.51
   9   3   0   18.67    0.57
   9   3   0   18.83    0.56
 -10  -3   0    9.57    0.33
 -10  -3   0   10.17    0.37
  10   3   0    8.92    0.38
  10   3   0    9.26    0.38
  10   3   0    9.12    0.33
 -11  -3   0   41.39    1.11
 -11  -3   0   38.94    1.04
  11   3   0   41.48    1.15
 -12  -3   0   52.74    1.39
 -12  -3   0   51.69    1.31
  12   3   0   50.84    1.43
 -13  -3   0   12.50    0.48
 -13  -3   0   12.27    0.43
  13   3   0   13.17    0.53
 -14  -3   0    0.14    0.17
  14   3   0   -0.01    0.19
 -15  -3   0   13.10    0.53
  15   3   0   11.88    0.54
  16   3   0   16.88    0.71
  17   3   0    2.75    0.34
  16  -4   0    1.15    0.29
 -16   4   0    1.21    0.27
  15  -4   0    1.07    0.27
 -15   4   0    1.07    0.28
  14  -4   0   14.37    0.62
 -14   4   0   14.12    0.61
  13  -4   0    6.88    0.42
 -13   4   0    7.02    0.44
  12  -4   0    0.11    0.17
 -12   4   0    0.14    0.14
 -12   4   0    0.19    0.20
  11  -4   0    3.11    0.29
 -11   4   0    3.69    0.25
 -11   4   0    3.50    0.33
  10  -4   0   16.70    0.58
 -10   4   0   17.45    0.56
 -10   4   0   18.54    0.61
   9  -4   0   32.00    0.93
  -9   4   0   32.18    0.88
  -9   4   0   32.82    0.92
   8  -4   0    0.05    0.11
  -8   4   0    0.11    0.10
  -8   4   0    0.17    0.12
   7  -4   0   35.94    0.97
  -7   4   0   36.25    0.97
  -7   4   0   35.12    0.94
  -7   4   0   34.41    0.92
   6  -4   0    2.56    0.17
  -6   4   0    2.97    0.14
  -6   4   0    2.75    0.17
  -6   4   0    2.96    0.21
   5  -4   0  141.73    3.36
  -5   4   0  132.42    3.34
  -5   4   0  135.67    3.40
  -5   4   0  128.23    3.19
   4  -4   0    0.05    0.05
  -4   4   0    0.05    0.05
  -4   4   0    0.05    0.08
  -4   4   0    0.03    0.05
   3  -4   0    5.54    0.19
  -3   4   0    5.91    0.19
  -3   4   0    5.32    0.20
  -3   4   0    5.57    0.19
  -2   4   0   33.48    0.87
  -2   4   0   34.77    0.89
  -2   4   0   33.60    0.83
  -1   4   0  477.14   12.09
  -1   4   0  482.11   11.22
  -1   4   0  471.92   11.73
   0   4   0  150.14    3.80
   0   4   0  151.98    3.68
   0   4   0  148.92    3.52
   1   4   0   67.69    1.76
   1   4   0   69.60    1.63
   2   4   0   71.19    1.86
   2   4   0   73.87    1.72
   3   4   0  124.05    2.91
   3   4   0  123.79    3.15
   4   4   0   19.17    0.48
   4   4   0   18.43    0.53
   5   4   0   17.05    0.42
   5   4   0   14.80    0.47
   5   4   0   15.32    0.44
  -6  -4   0  392.98   10.09
  -6  -4   0  409.30    9.89
   6   4   0  392.52    9.33
   6   4   0  401.23    9.96
   6   4   0  396.66    9.87
  -7  -4   0   63.27    1.52
  -7  -4   0   57.07    1.59
   7   4   0   57.94    1.54
   7   4   0   60.79    1.52
   7   4   0   59.63    1.45
  -8  -4   0    2.82    0.17
  -8  -4   0    2.70    0.20
   8   4   0    2.33    0.19
   8   4   0    2.62    0.18
   8   4   0    2.75    0.18
   8   4   0    2.72    0.15
  -9  -4   0    0.76    0.11
  -9  -4   0    0.34    0.12
   9   4   0    0.46    0.12
   9   4   0    0.61    0.11
   9   4   0    0.42    0.10
   9   4   0    0.50    0.12
 -10  -4   0  113.69    2.85
  10   4   0  112.25    2.86
  10   4   0  112.68    2.72
  10   4   0  114.84    2.91
 -11  -4   0   40.57    1.10
 -11  -4   0   39.08    1.04
  11   4   0   39.94    1.04
  11   4   0   41.35    1.12
  11   4   0   40.69    1.14
 -12  -4   0    1.00    0.17
 -12  -4   0    0.69    0.13
  12   4   0    0.91    0.18
  12   4   0    0.84    0.13
 -13  -4   0   11.03    0.41
 -13  -4   0   11.91    0.45
  13   4   0   11.27    0.47
 -14  -4   0    0.05    0.17
  14   4   0   -0.14    0.18
  15   4   0    7.72    0.48
  16   4   0    0.03    0.23
  17   4   0    1.24    0.29
  16  -5   0    0.07    0.27
 -16   5   0   -0.13    0.28
  15  -5   0    2.72    0.32
 -15   5   0    2.22    0.32
  14  -5   0    0.25    0.22
 -14   5   0    0.11    0.24
  13  -5   0    3.69    0.36
 -13   5   0    3.95    0.39
  12  -5   0   10.46    0.47
 -12   5   0    9.33    0.48
 -12   5   0    9.45    0.40
  11  -5   0   16.19    0.57
 -11   5   0   16.96    0.60
 -11   5   0   15.76    0.54
  10  -5   0   16.48    0.57
 -10   5   0   16.47    0.57
 -10   5   0   15.97    0.53
   9  -5   0    1.42    0.17
  -9   5   0    1.70    0.20
  -9   5   0    1.53    0.17
   8  -5   0    5.89    0.29
  -8   5   0    6.12    0.31
  -8   5   0    6.45    0.28
   7  -5   0    8.85    0.33
  -7   5   0    8.20    0.31
  -7   5   0    8.57    0.29
  -7   5   0    9.18    0.36
   6  -5   0  213.79    5.21
   6  -5   0  206.83    5.02
  -6   5   0  210.56    5.29
  -6   5   0  212.43    5.18
  -6   5   0  204.00    4.94
   5  -5   0    1.60    0.13
   5  -5   0    1.53    0.12
  -5   5   0    1.54    0.14
  -5   5   0    1.54    0.18
  -5   5   0    1.65    0.12
   4  -5   0   33.54    0.83
   4  -5   0   33.03    0.86
  -4   5   0   31.94    0.83
  -4   5   0   33.13    0.88
  -4   5   0   32.77    0.87
   3  -5   0    6.89    0.23
   3  -5   0    7.05    0.22
  -3   5   0    7.35    0.23
  -3   5   0    7.23    0.24
  -3   5   0    7.18    0.25
   2  -5   0   73.04    1.77
  -2   5   0   73.37    1.74
  -2   5   0   70.93    1.82
  -2   5   0   73.18    1.86
   1  -5   0    2.41    0.12
  -1   5   0    2.24    0.12
  -1   5   0    2.13    0.12
  -1   5   0    2.17    0.11
   0  -5   0   20.30    0.52
   0   5   0   19.76    0.51
   0   5   0   19.83    0.54
   0   5   0   19.47    0.55
  -1  -5   0  166.79    4.00
   1   5   0  165.33    4.20
   1   5   0  168.09    3.89
   1   5   0  164.31    4.09
  -2  -5   0   13.50    0.38
   2   5   0   13.09    0.39
   2   5   0   14.07    0.36
   2   5   0   12.65    0.39
   3   5   0    4.55    0.16
   3   5   0    4.07    0.17
   4   5   0   14.29    0.39
   4   5   0   13.92    0.43
   4   5   0   14.23    0.39
   5   5   0  171.88    4.34
   5   5   0  168.60    4.00
   6   5   0   39.31    1.10
   6   5   0   40.35    1.05
   6   5   0   40.33    0.99
  -7  -5   0   38.79    0.98
  -7  -5   0   37.53    1.06
   7   5   0   36.90    0.94
   7   5   0   37.63    1.08
   7   5   0   37.22    1.00
  -8  -5   0   19.56    0.55
  -8  -5   0   18.51    0.62
   8   5   0   19.53    0.56
   8   5   0   19.32    0.57
   8   5   0   19.29    0.53
  -9  -5   0    0.28    0.14
  -9  -5   0    0.29    0.11
   9   5   0    0.13    0.12
   9   5   0    0.35    0.11
   9   5   0    0.35    0.12
   9   5   0    0.40    0.10
 -10  -5   0   59.71    1.61
 -10  -5   0   60.09    1.54
  10   5   0   59.31    1.62
  10   5   0   60.68    1.59
  10   5   0   56.78    1.47
  10   5   0   59.65    1.55
 -11  -5   0    0.29    0.13
  11   5   0    0.29    0.13
  11   5   0    0.38    0.14
  11   5   0    0.24    0.11
 -12  -5   0    0.20    0.13
  12   5   0    0.08    0.13
  12   5   0    0.08    0.12
  12   5   0    0.03    0.13
 -13  -5   0    3.66    0.28
 -13  -5   0    3.36    0.24
  13   5   0    3.34    0.29
  13   5   0    3.42    0.26
  14   5   0   19.39    0.70
  15   5   0    7.35    0.47
  16   5   0   -0.19    0.22
  17   5   0    4.84    0.43
  15  -6   0    0.73    0.26
 -15   6   0    0.68    0.28
  14  -6   0    3.88    0.39
 -14   6   0    3.49    0.34
  13  -6   0    0.25    0.20
 -13   6   0    0.10    0.20
  12  -6   0   10.50    0.48
 -12   6   0    9.69    0.42
 -12   6   0   10.21    0.47
  11  -6   0   -0.22    0.15
 -11   6   0    0.30    0.14
 -11   6   0   -0.06    0.19
  10  -6   0    4.96    0.30
 -10   6   0    4.96    0.29
 -10   6   0    4.53    0.35
   9  -6   0   46.14    1.27
  -9   6   0   47.04    1.28
  -9   6   0   45.21    1.20
   8  -6   0    2.49    0.25
  -8   6   0    3.42    0.27
  -8   6   0    2.95    0.22
   7  -6   0   28.63    0.81
  -7   6   0   28.29    0.78
  -7   6   0   28.63    0.82
  -7   6   0   28.80    0.79
   6  -6   0    2.91    0.17
   6  -6   0    3.29    0.18
  -6   6   0    2.89    0.18
  -6   6   0    2.89    0.21
  -6   6   0    3.00    0.19
   5  -6   0   68.10    1.74
   5  -6   0   66.73    1.68
  -5   6   0   68.08    1.67
  -5   6   0   67.98    1.76
  -5   6   0   69.76    1.75
   4  -6   0    0.09    0.07
   4  -6   0    0.16    0.08
  -4   6   0    0.12    0.08
  -4   6   0    0.20    0.10
   3  -6   0  313.01    7.47
   3  -6   0  314.97    7.69
  -3   6   0  311.36    7.89
  -3   6   0  311.22    7.64
  -3   6   0  310.89    7.30
   2  -6   0    7.14    0.24
  -2   6   0    7.23    0.24
  -2   6   0    7.28    0.25
  -2   6   0    7.17    0.26
   1  -6   0   72.55    1.80
  -1   6   0   74.71    1.89
  -1   6   0   74.75    1.76
  -1   6   0   70.90    1.84
   0  -6   0   58.54    1.42
   0   6   0   55.73    1.38
   0   6   0   56.13    1.45
   0   6   0   58.17    1.49
  -1  -6   0  320.46    7.53
   1   6   0  317.46    7.92
   1   6   0  304.76    7.35
   1   6   0  303.18    7.67
  -2  -6   0   89.39    2.12
   2   6   0   88.53    2.23
   2   6   0   87.16    2.06
   2   6   0   80.71    2.17
  -3  -6   0  206.46    4.94
   3   6   0  207.46    5.20
   3   6   0  201.32    4.80
   3   6   0  204.80    5.04
  -4  -6   0  200.88    4.72
   4   6   0  197.91    4.83
   4   6   0  190.54    4.59
   4   6   0  193.79    4.97
   5   6   0   40.85    1.05
   5   6   0   40.77    1.11
   5   6   0   40.27    1.00
   6   6   0    0.98    0.10
   6   6   0    0.95    0.13
   7   6   0   13.11    0.38
   7   6   0   12.33    0.40
   7   6   0   13.08    0.45
  -8  -6   0   64.77    1.62
  -8  -6   0   63.33    1.73
   8   6   0   63.83    1.56
   8   6   0   63.67    1.74
   8   6   0   62.97    1.66
  -9  -6   0    6.88    0.28
  -9  -6   0    6.42    0.34
   9   6   0    6.57    0.30
   9   6   0    6.66    0.26
 -10  -6   0   90.53    2.18
 -10  -6   0   79.64    2.28
  10   6   0   81.60    2.29
  10   6   0   88.01    2.19
  10   6   0   84.43    2.08
  10   6   0   88.71    2.23
 -11  -6   0    2.14    0.23
  11   6   0    2.35    0.24
  11   6   0    2.28    0.25
  11   6   0    2.37    0.19
 -12  -6   0   11.31    0.42
  12   6   0   10.31    0.44
  12   6   0   10.95    0.43
  12   6   0   10.46    0.38
  13   6   0    3.36    0.25
  13   6   0    3.90    0.32
  14   6   0    6.59    0.42
  15   6   0    1.22    0.25
  16   6   0    1.16    0.23
  17   6   0    0.31    0.26
  15  -7   0    7.33    0.51
 -15   7   0    7.93    0.55
  14  -7   0    0.51    0.23
 -14   7   0    0.36    0.23
  13  -7   0    1.20    0.24
 -13   7   0    1.41    0.24
  12  -7   0    1.17    0.22
 -12   7   0    1.07    0.19
 -12   7   0    1.17    0.25
  11  -7   0   12.05    0.49
 -11   7   0   11.46    0.45
 -11   7   0   11.51    0.49
  10  -7   0    0.55    0.16
 -10   7   0    0.40    0.14
 -10   7   0    0.42    0.19
   9  -7   0    0.06    0.13
  -9   7   0    0.06    0.12
  -9   7   0    0.16    0.15
   8  -7   0  146.96    3.73
  -8   7   0  153.61    3.72
  -8   7   0  141.87    3.54
   7  -7   0    0.23    0.12
  -7   7   0    0.22    0.11
  -7   7   0    0.43    0.17
  -7   7   0    0.25    0.12
   6  -7   0   18.82    0.54
   6  -7   0   19.11    0.57
  -6   7   0   19.78    0.57
  -6   7   0   19.50    0.59
  -6   7   0   19.43    0.57
   5  -7   0    0.48    0.11
   5  -7   0    0.25    0.09
  -5   7   0    0.18    0.09
  -5   7   0    0.18    0.13
  -5   7   0    0.30    0.09
   4  -7   0  218.49    5.36
   4  -7   0  212.94    5.21
  -4   7   0  214.34    5.48
  -4   7   0  214.05    5.10
  -4   7   0  222.52    5.34
   3  -7   0   16.58    0.46
   3  -7   0   16.10    0.47
  -3   7   0   16.49    0.50
  -3   7   0   16.96    0.50
  -3   7   0   16.89    0.47
   2  -7   0   10.29    0.32
  -2   7   0   10.02    0.33
  -2   7   0    9.99    0.32
  -2   7   0   10.19    0.34
   1  -7   0  126.76    3.07
  -1   7   0  128.32    3.00
  -1   7   0  126.22    3.23
  -1   7   0  124.38    3.14
   0  -7   0   18.30    0.50
   0   7   0   17.96    0.52
   0   7   0   17.76    0.48
   0   7   0   16.78    0.50
  -1  -7   0   35.08    0.92
   1   7   0   36.75    0.97
   1   7   0   34.58    0.89
   1   7   0   35.54    0.95
  -2  -7   0   14.66    0.43
   2   7   0   14.61    0.40
   2   7   0   13.51    0.44
   2   7   0   15.35    0.46
  -3  -7   0  237.31    5.65
   3   7   0  239.99    5.50
   3   7   0  223.09    5.77
   3   7   0  238.95    5.95
   4   7   0   26.60    0.74
   4   7   0   25.06    0.67
   4   7   0   25.20    0.66
  -5  -7   0   26.00    0.71
   5   7   0   26.33    0.68
   5   7   0   25.67    0.76
   5   7   0   26.08    0.69
  -6  -7   0   22.80    0.64
   6   7   0   23.06    0.69
   6   7   0   23.23    0.61
   6   7   0   22.84    0.63
  -7  -7   0    0.76    0.13
   7   7   0    0.56    0.09
   7   7   0    0.62    0.14
  -8  -7   0   -0.04    0.14
  -8  -7   0    0.05    0.11
   8   7   0    0.04    0.09
   8   7   0    0.22    0.13
  -9  -7   0    0.06    0.16
  -9  -7   0    0.25    0.12
  -9  -7   0    0.14    0.10
   9   7   0    0.04    0.14
   9   7   0    0.06    0.11
   9   7   0   -0.02    0.10
 -10  -7   0    0.15    0.12
 -10  -7   0    0.23    0.14
 -10  -7   0    0.12    0.17
  10   7   0    0.00    0.10
  10   7   0    0.07    0.12
 -11  -7   0   66.75    1.70
  11   7   0   65.99    1.75
  11   7   0   64.10    1.63
  12   7   0    8.26    0.33
  12   7   0    8.16    0.39
  13   7   0    0.68    0.16
  13   7   0    0.58    0.18
  14   7   0    2.09    0.26
  15   7   0    8.27    0.48
  16   7   0    1.25    0.27
 -14   8   0    5.78    0.50
 -13   8   0    5.75    0.42
 -12   8   0    0.61    0.26
 -11   8   0    3.54    0.38
 -11   8   0    3.74    0.30
  10  -8   0    1.71    0.21
 -10   8   0    1.54    0.22
 -10   8   0    1.54    0.19
   9  -8   0    9.48    0.40
  -9   8   0    9.51    0.39
  -9   8   0   10.13    0.43
   8  -8   0   21.42    0.67
  -8   8   0   22.43    0.71
  -8   8   0   21.39    0.65
   7  -8   0    2.63    0.22
  -7   8   0    2.98    0.26
  -7   8   0    2.88    0.21
  -7   8   0    2.06    0.22
   6  -8   0   -0.06    0.10
   6  -8   0    0.01    0.12
  -6   8   0    0.23    0.16
  -6   8   0    0.16    0.10
  -6   8   0   -0.02    0.11
   5  -8   0    1.27    0.15
  -5   8   0    1.13    0.15
  -5   8   0    1.15    0.13
  -5   8   0    1.07    0.14
   4  -8   0   17.75    0.53
  -4   8   0   18.27    0.55
  -4   8   0   18.42    0.56
  -4   8   0   18.35    0.53
   3  -8   0    2.60    0.19
  -3   8   0    2.34    0.20
  -3   8   0    2.73    0.18
  -3   8   0    2.28    0.16
   2  -8   0   15.12    0.46
  -2   8   0   15.16    0.47
  -2   8   0   16.10    0.48
  -2   8   0   15.54    0.45
   1  -8   0   19.45    0.54
  -1   8   0   18.84    0.56
  -1   8   0   18.74    0.52
  -1   8   0   18.24    0.54
   0  -8   0    5.85    0.24
   0   8   0    5.32    0.24
   0   8   0    5.36    0.24
   0   8   0    6.09    0.22
  -1  -8   0   45.06    1.17
   1   8   0   44.46    1.21
   1   8   0   46.27    1.14
   1   8   0   47.04    1.24
  -2  -8   0    4.57    0.21
   2   8   0    4.59    0.20
   2   8   0    3.94    0.22
   2   8   0    4.99    0.23
  -3  -8   0    0.85    0.11
   3   8   0    0.70    0.09
   3   8   0    0.69    0.11
   3   8   0    0.53    0.10
  -4  -8   0   17.38    0.51
   4   8   0   16.82    0.53
   4   8   0   16.29    0.50
   4   8   0   16.44    0.47
  -5  -8   0  107.69    2.67
   5   8   0  107.55    2.71
   5   8   0  110.55    2.83
   5   8   0  108.08    2.59
  -6  -8   0   27.00    0.75
   6   8   0   26.94    0.81
   6   8   0   26.99    0.73
   6   8   0   27.08    0.72
  -7  -8   0    4.52    0.25
   7   8   0    4.05    0.22
   7   8   0    4.36    0.28
   7   8   0    4.47    0.21
  -8  -8   0   15.37    0.49
   8   8   0   15.80    0.47
   8   8   0   15.23    0.55
   8   8   0   15.05    0.48
  -9  -8   0    7.13    0.39
  -9  -8   0    7.21    0.32
  -9  -8   0    7.09    0.30
   9   8   0    6.52    0.29
   9   8   0    7.06    0.39
 -10  -8   0   28.39    0.91
 -10  -8   0   28.62    0.80
 -10  -8   0   29.46    0.81
  10   8   0   28.13    0.83
  10   8   0   28.85    0.92
  10   8   0   27.69    0.78
  11   8   0    4.32    0.25
  11   8   0    4.86    0.29
  12   8   0   23.10    0.73
  12   8   0   21.79    0.66
  13   8   0   10.92    0.49
  13   8   0   11.51    0.43
  14   8   0    1.93    0.25
  15   8   0    0.25    0.21
  16   8   0    1.18    0.29
 -13   9   0    1.13    0.29
 -12   9   0    0.17    0.25
 -11   9   0    6.56    0.45
 -11   9   0    5.50    0.35
 -10   9   0    1.75    0.25
 -10   9   0    1.95    0.22
  -9   9   0    6.29    0.40
  -9   9   0    5.62    0.33
  -8   9   0   -0.03    0.13
  -8   9   0    0.03    0.18
  -7   9   0    2.55    0.24
  -7   9   0    2.52    0.26
  -6   9   0    7.61    0.31
  -6   9   0    7.94    0.38
  -6   9   0    7.51    0.33
   5  -9   0    6.33    0.29
  -5   9   0    6.89    0.30
  -5   9   0    6.44    0.30
  -5   9   0    6.47    0.31
   4  -9   0   35.60    0.97
  -4   9   0   37.15    0.97
  -4   9   0   37.52    1.02
  -4   9   0   36.29    1.02
   3  -9   0    1.87    0.20
  -3   9   0    2.12    0.17
  -3   9   0    1.84    0.16
  -3   9   0    2.06    0.20
   2  -9   0    7.23    0.30
  -2   9   0    7.25    0.31
  -2   9   0    7.27    0.29
  -2   9   0    7.07    0.31
   1  -9   0    1.68    0.17
  -1   9   0    1.81    0.16
  -1   9   0    1.82    0.19
  -1   9   0    1.66    0.17
   0  -9   0  128.75    3.26
   0   9   0  136.52    3.18
   0   9   0  132.30    3.34
   0   9   0  135.97    3.43
  -1  -9   0    1.52    0.16
   1   9   0    1.45    0.13
   1   9   0    1.35    0.15
   1   9   0    1.72    0.18
   2   9   0    8.54    0.32
   2   9   0    8.20    0.34
   2   9   0    8.07    0.28
  -3  -9   0   18.12    0.54
   3   9   0   18.08    0.50
   3   9   0   18.66    0.57
   3   9   0   16.58    0.55
  -4  -9   0   21.48    0.63
   4   9   0   21.63    0.64
   4   9   0   22.63    0.68
   4   9   0   21.99    0.60
  -5  -9   0   25.53    0.74
   5   9   0   26.64    0.78
   5   9   0   25.25    0.69
  -6  -9   0   16.50    0.53
   6   9   0   16.69    0.49
   6   9   0   16.40    0.56
  -7  -9   0   12.65    0.44
   7   9   0   12.02    0.48
   7   9   0   12.27    0.40
  -8  -9   0    0.25    0.16
   8   9   0    0.07    0.15
   8   9   0    0.24    0.10
  -9  -9   0   49.88    1.44
  -9  -9   0   49.50    1.32
   9   9   0   48.88    1.27
   9   9   0   51.71    1.45
 -10  -9   0    0.26    0.18
 -10  -9   0    0.05    0.14
  10   9   0    0.28    0.12
  10   9   0    0.12    0.16
 -11  -9   0    3.00    0.33
 -11  -9   0    2.54    0.26
  11   9   0    2.69    0.25
  11   9   0    2.97    0.25
  11   9   0    2.73    0.32
  12   9   0   10.87    0.41
  12   9   0   10.95    0.47
  13   9   0   18.84    0.66
  13   9   0   17.90    0.59
  14   9   0    0.40    0.19
  15   9   0    1.36    0.29
 -13  10   0    5.33    0.51
 -12  10   0    0.13    0.26
 -11  10   0    5.70    0.45
 -11  10   0    5.83    0.39
 -10  10   0   32.55    1.00
 -10  10   0   30.84    0.93
  -9  10   0    3.22    0.29
  -9  10   0    3.09    0.32
  -8  10   0    0.51    0.18
  -8  10   0    0.19    0.14
  -7  10   0    1.26    0.21
  -7  10   0    1.23    0.16
  -6  10   0    7.56    0.35
  -6  10   0    6.44    0.31
  -6  10   0    7.31    0.34
   5 -10   0    1.13    0.17
  -5  10   0    0.73    0.18
  -5  10   0    0.94    0.15
  -5  10   0    1.04    0.15
   4 -10   0    1.57    0.19
  -4  10   0    1.62    0.18
  -4  10   0    1.51    0.17
  -4  10   0    1.51    0.17
   3 -10   0   42.47    1.14
  -3  10   0   43.54    1.12
  -3  10   0   43.24    1.19
  -3  10   0   42.78    1.17
   2 -10   0    5.58    0.28
  -2  10   0    5.99    0.31
  -2  10   0    6.54    0.29
  -2  10   0    6.07    0.28
   1 -10   0    9.65    0.37
  -1  10   0    8.83    0.35
  -1  10   0    9.18    0.34
  -1  10   0    9.02    0.37
   0 -10   0    3.21    0.22
   0  10   0    3.06    0.24
   0  10   0    3.06    0.19
   0  10   0    3.21    0.24
  -1 -10   0   64.14    1.66
   1  10   0   65.01    1.61
   1  10   0   65.54    1.74
   1  10   0   65.48    1.71
  -2 -10   0    3.77    0.26
   2  10   0    3.94    0.26
   2  10   0    3.96    0.26
   2  10   0    3.77    0.21
  -3 -10   0   22.15    0.66
   3  10   0   23.25    0.70
   3  10   0   22.13    0.62
   3  10   0   22.05    0.68
  -4 -10   0   99.95    2.43
   4  10   0   95.66    2.55
   4  10   0   93.56    2.46
   4  10   0   98.34    2.34
  -5 -10   0   12.70    0.44
   5  10   0   12.43    0.46
   5  10   0   12.71    0.41
   5  10   0   13.29    0.44
  -6 -10   0    0.13    0.13
   6  10   0    0.03    0.12
   6  10   0    0.06    0.09
  -7 -10   0   63.26    1.65
   7  10   0   64.02    1.60
   7  10   0   64.41    1.76
  -8 -10   0   96.87    2.41
   8  10   0   93.17    2.32
   8  10   0   96.05    2.56
  -9 -10   0   44.62    1.20
   9  10   0   42.23    1.15
   9  10   0   45.37    1.31
 -10 -10   0    3.61    0.34
 -10 -10   0    3.57    0.26
  10  10   0    4.17    0.34
  10  10   0    3.42    0.25
 -11 -10   0   26.52    0.93
 -11 -10   0   27.87    0.82
  11  10   0   27.03    0.79
  11  10   0   28.91    0.95
  12  10   0    6.57    0.34
  13  10   0    2.56    0.27
 -12  11   0    0.43    0.24
 -11  11   0    1.20    0.23
 -11  11   0    1.19    0.28
 -10  11   0    2.17    0.29
 -10  11   0    1.87    0.25
  -9  11   0   23.75    0.80
  -9  11   0   24.55    0.76
  -8  11   0    1.59    0.21
  -8  11   0    1.14    0.21
  -7  11   0    0.43    0.16
  -7  11   0    0.24    0.20
  -6  11   0    1.23    0.18
  -6  11   0    1.22    0.21
  -6  11   0    1.25    0.18
   5 -11   0   13.82    0.50
  -5  11   0   14.97    0.54
  -5  11   0   14.44    0.50
  -5  11   0   14.32    0.51
   4 -11   0    7.38    0.35
  -4  11   0    7.37    0.34
  -4  11   0    7.22    0.35
  -4  11   0    7.29    0.34
   3 -11   0   -0.10    0.13
  -3  11   0    0.21    0.11
  -3  11   0    0.12    0.14
  -3  11   0   -0.07    0.15
   2 -11   0   99.44    2.50
  -2  11   0  100.70    2.62
  -2  11   0  102.05    2.44
  -2  11   0   96.66    2.55
   1 -11   0   10.83    0.43
  -1  11   0   11.41    0.44
  -1  11   0   11.16    0.44
  -1  11   0   10.68    0.39
   0 -11   0    3.16    0.27
   0  11   0    2.60    0.19
   0  11   0    2.60    0.25
   0  11   0    2.67    0.26
  -1 -11   0    8.32    0.36
   1  11   0    9.00    0.34
   1  11   0    8.39    0.36
   1  11   0    8.82    0.40
  -2 -11   0  137.99    3.45
   2  11   0  141.27    3.53
   2  11   0  143.32    3.63
   2  11   0  136.70    3.35
  -3 -11   0   15.18    0.51
   3  11   0   15.15    0.47
   3  11   0   14.47    0.52
   3  11   0   15.36    0.53
  -4 -11   0   20.40    0.62
   4  11   0   20.28    0.58
   4  11   0   20.03    0.65
   4  11   0   18.40    0.62
  -5 -11   0    2.89    0.28
   5  11   0    2.67    0.23
   5  11   0    2.81    0.22
   5  11   0    2.79    0.25
  -6 -11   0    1.04    0.20
   6  11   0    1.23    0.20
   6  11   0    1.17    0.14
  -7 -11   0   12.59    0.49
   7  11   0   12.65    0.44
   7  11   0   13.40    0.53
  -8 -11   0    4.24    0.31
   8  11   0    3.99    0.33
   8  11   0    3.49    0.25
  -9 -11   0   14.90    0.54
   9  11   0   15.35    0.60
   9  11   0   14.60    0.49
 -10 -11   0    0.42    0.21
 -10 -11   0    0.22    0.18
  10  11   0    0.52    0.13
  10  11   0    0.23    0.20
 -11 -11   0    0.33    0.24
 -11 -11   0   -0.05    0.18
  11  11   0   -0.21    0.21
  11  11   0    0.17    0.14
  12  11   0    0.80    0.18
  13  11   0    0.48    0.17
 -11  12   0    0.21    0.20
 -11  12   0    0.33    0.28
 -10  12   0    1.93    0.30
 -10  12   0    2.21    0.26
  -9  12   0    2.43    0.27
  -9  12   0    2.36    0.25
  -8  12   0   10.41    0.46
  -8  12   0   10.24    0.49
  -7  12   0    7.52    0.36
  -7  12   0    7.50    0.45
  -6  12   0   -0.05    0.16
  -6  12   0   -0.01    0.16
  -6  12   0   -0.13    0.19
   5 -12   0    1.27    0.21
  -5  12   0    1.38    0.19
  -5  12   0    1.22    0.22
  -5  12   0    1.13    0.18
   4 -12   0    0.20    0.18
  -4  12   0    0.36    0.17
  -4  12   0    0.16    0.15
  -4  12   0    0.26    0.18
   3 -12   0   20.38    0.67
  -3  12   0   20.94    0.69
  -3  12   0   21.72    0.64
  -3  12   0   21.55    0.69
   2 -12   0    0.20    0.17
  -2  12   0   -0.04    0.13
  -2  12   0    0.08    0.15
  -2  12   0    0.00    0.15
   1 -12   0    6.16    0.34
  -1  12   0    5.80    0.28
  -1  12   0    5.72    0.32
  -1  12   0    6.43    0.34
   0 -12   0   18.32    0.61
   0  12   0   18.28    0.62
   0  12   0   18.14    0.56
   0  12   0   18.81    0.63
  -1 -12   0    0.04    0.18
   1  12   0    0.06    0.12
   1  12   0    0.15    0.16
   1  12   0    0.19    0.16
  -2 -12   0    3.17    0.27
   2  12   0    3.28    0.24
   2  12   0    2.75    0.25
   2  12   0    2.85    0.28
  -3 -12   0    0.11    0.18
   3  12   0   -0.03    0.14
   3  12   0    0.21    0.16
   3  12   0    0.21    0.11
  -4 -12   0    0.96    0.18
   4  12   0    1.04    0.15
   4  12   0    1.01    0.17
   4  12   0    0.74    0.16
  -5 -12   0    2.09    0.23
   5  12   0    1.59    0.19
   5  12   0    1.74    0.18
   5  12   0    1.61    0.21
  -6 -12   0   14.53    0.52
   6  12   0   14.68    0.56
   6  12   0   14.01    0.48
  -7 -12   0   33.13    0.94
   7  12   0   31.34    0.99
   7  12   0   31.58    0.88
  -8 -12   0   -0.03    0.16
   8  12   0    0.26    0.18
   8  12   0   -0.16    0.13
  -9 -12   0    7.97    0.41
   9  12   0    7.56    0.35
   9  12   0    6.71    0.43
 -10 -12   0    2.70    0.30
 -10 -12   0    3.40    0.33
  10  12   0    3.21    0.36
  10  12   0    3.66    0.28
 -11 -12   0   13.92    0.63
 -11 -12   0   13.02    0.54
  11  12   0   13.92    0.63
  11  12   0   13.26    0.50
 -12 -12   0    6.87    0.42
  12  12   0    7.12    0.37
  13  12   0    4.15    0.33
 -10  13   0    0.19    0.20
 -10  13   0   -0.23    0.22
  -9  13   0    0.14    0.20
  -9  13   0   -0.22    0.25
  -8  13   0   -0.06    0.23
  -8  13   0    0.03    0.18
  -7  13   0    8.63    0.43
  -7  13   0    8.74    0.49
  -6  13   0    3.68    0.33
  -6  13   0    3.47    0.28
   5 -13   0   20.26    0.70
  -5  13   0   21.60    0.74
  -5  13   0   21.20    0.71
  -5  13   0   22.53    0.70
   4 -13   0    1.75    0.25
  -4  13   0    1.69    0.21
  -4  13   0    1.52    0.21
  -4  13   0    1.50    0.21
   3 -13   0   -0.14    0.18
  -3  13   0    0.14    0.15
  -3  13   0   -0.26    0.15
  -3  13   0   -0.03    0.17
   2 -13   0    0.23    0.19
  -2  13   0    0.45    0.18
  -2  13   0    0.34    0.13
  -2  13   0   -0.02    0.16
   1 -13   0   18.15    0.64
  -1  13   0   19.21    0.59
  -1  13   0   20.04    0.66
  -1  13   0   18.46    0.65
   0 -13   0   18.86    0.63
   0  13   0   17.70    0.64
   0  13   0   18.34    0.58
   0  13   0   18.10    0.64
  -1 -13   0    0.31    0.17
   1  13   0    0.22    0.12
   1  13   0    0.22    0.17
   1  13   0    0.50    0.18
  -2 -13   0   60.76    1.64
   2  13   0   62.93    1.69
   2  13   0   62.82    1.59
   2  13   0   63.24    1.74
  -3 -13   0    0.86    0.19
   3  13   0    0.77    0.17
   3  13   0    0.67    0.18
   3  13   0    0.65    0.14
  -4 -13   0    1.54    0.23
   4  13   0    1.31    0.19
   4  13   0    1.00    0.15
   4  13   0    1.02    0.20
  -5 -13   0    1.31    0.21
   5  13   0    0.85    0.18
   5  13   0    1.11    0.21
   5  13   0    1.31    0.17
  -6 -13   0   58.75    1.60
   6  13   0   59.18    1.69
   6  13   0   61.40    1.54
  -7 -13   0    1.60    0.25
   7  13   0    1.54    0.23
   7  13   0    1.60    0.19
  -8 -13   0    3.61    0.31
   8  13   0    4.16    0.36
   8  13   0    3.71    0.29
  -9 -13   0    1.68    0.26
   9  13   0    1.83    0.26
   9  13   0    1.90    0.21
 -10 -13   0    0.44    0.24
 -10 -13   0    0.64    0.21
  10  13   0    0.36    0.23
  10  13   0    0.53    0.17
 -11 -13   0    1.46    0.28
 -11 -13   0    1.27    0.26
  11  13   0    1.25    0.21
  11  13   0    0.85    0.26
 -12 -13   0    3.10    0.31
  12  13   0    3.08    0.32
  13  13   0    5.72    0.37
  -9  14   0    0.03    0.20
  -9  14   0   -0.39    0.27
  -8  14   0   -0.49    0.25
  -8  14   0    0.23    0.20
  -7  14   0    3.81    0.35
  -7  14   0    3.08    0.33
  -6  14   0    1.99    0.25
  -6  14   0    2.02    0.28
  -5  14   0   10.43    0.49
  -5  14   0   10.74    0.47
  -5  14   0   10.93    0.53
   4 -14   0   18.74    0.68
  -4  14   0   18.96    0.69
  -4  14   0   20.01    0.67
  -4  14   0   20.70    0.72
   3 -14   0   13.58    0.56
  -3  14   0   13.75    0.52
  -3  14   0   13.34    0.56
  -3  14   0   13.60    0.55
   2 -14   0    1.98    0.24
  -2  14   0    2.25    0.24
  -2  14   0    2.13    0.26
  -2  14   0    1.73    0.22
   1 -14   0    4.41    0.37
  -1  14   0    4.92    0.32
  -1  14   0    3.96    0.34
  -1  14   0    4.26    0.37
   0 -14   0    5.37    0.35
   0  14   0    5.07    0.34
   0  14   0    5.34    0.39
   0  14   0    5.55    0.32
  -1 -14   0    3.43    0.35
   1  14   0    3.45    0.28
   1  14   0    3.95    0.34
   1  14   0    3.61    0.33
  -2 -14   0    0.10    0.21
   2  14   0    0.22    0.15
   2  14   0    0.08    0.16
   2  14   0    0.33    0.18
  -3 -14   0   33.55    1.00
   3  14   0   35.07    0.96
   3  14   0   33.28    1.05
   3  14   0   35.04    1.03
  -4 -14   0    0.16    0.21
   4  14   0   -0.04    0.18
   4  14   0   -0.24    0.16
   4  14   0    0.02    0.12
  -5 -14   0    1.47    0.23
   5  14   0    1.45    0.22
   5  14   0    1.93    0.20
  -6 -14   0   -0.04    0.19
   6  14   0   -0.04    0.15
   6  14   0    0.18    0.20
  -7 -14   0   31.22    0.96
   7  14   0   30.38    1.01
   7  14   0   30.79    0.89
  -8 -14   0   -0.20    0.19
   8  14   0    0.03    0.17
   8  14   0   -0.16    0.20
  -9 -14   0    0.59    0.25
   9  14   0    0.37    0.18
   9  14   0    0.21    0.22
 -10 -14   0   16.04    0.64
  10  14   0   15.78    0.67
  10  14   0   15.49    0.57
 -11 -14   0   -0.06    0.24
 -11 -14   0    0.29    0.26
  11  14   0    0.24    0.25
  11  14   0    0.20    0.19
 -12 -14   0    0.32    0.27
  12  14   0    0.13    0.19
  13  14   0    0.93    0.23
  -8  15   0    0.48    0.23
  -8  15   0    0.20    0.24
  -7  15   0    1.64    0.31
  -7  15   0    1.44    0.25
  -6  15   0    0.40    0.23
  -6  15   0    0.56    0.21
  -5  15   0    2.40    0.27
  -5  15   0    2.55    0.27
  -5  15   0    2.53    0.30
   4 -15   0    0.20    0.24
  -4  15   0    0.08    0.22
  -4  15   0    0.01    0.19
  -4  15   0    0.21    0.19
   3 -15   0   19.63    0.72
  -3  15   0   20.52    0.75
  -3  15   0   22.96    0.78
  -3  15   0   22.29    0.72
   2 -15   0    3.30    0.32
  -2  15   0    2.59    0.29
  -2  15   0    2.83    0.31
  -2  15   0    2.03    0.26
   1 -15   0    0.21    0.24
  -1  15   0    0.30    0.22
  -1  15   0    0.53    0.18
  -1  15   0    0.33    0.18
   0 -15   0    2.04    0.29
   0  15   0    2.12    0.27
   0  15   0    1.92    0.23
   0  15   0    2.06    0.27
  -1 -15   0    3.77    0.34
   1  15   0    3.69    0.36
   1  15   0    3.74    0.31
   1  15   0    4.21    0.37
  -2 -15   0   16.16    0.65
   2  15   0   17.27    0.66
   2  15   0   17.23    0.65
   2  15   0   16.17    0.58
  -3 -15   0    0.02    0.20
   3  15   0   -0.16    0.15
   3  15   0    0.08    0.17
   3  15   0    0.03    0.20
  -4 -15   0   22.33    0.77
   4  15   0   23.10    0.82
   4  15   0   23.56    0.72
  -5 -15   0    0.41    0.21
   5  15   0    0.85    0.19
   5  15   0    0.79    0.24
  -6 -15   0    2.57    0.29
   6  15   0    2.57    0.30
   6  15   0    2.72    0.30
  -7 -15   0    0.13    0.24
   7  15   0   -0.09    0.22
   7  15   0    0.14    0.17
  -8 -15   0    7.46    0.44
   8  15   0    6.63    0.44
   8  15   0    7.67    0.38
  -9 -15   0   11.63    0.58
   9  15   0   12.71    0.61
   9  15   0   11.57    0.50
 -10 -15   0   -0.24    0.26
  10  15   0   -0.03    0.24
  10  15   0    0.25    0.20
 -11 -15   0    0.67    0.28
 -11 -15   0    0.26    0.26
  11  15   0    0.61    0.27
  11  15   0    0.71    0.22
  12  15   0    0.04    0.20
  -6  16   0    0.41    0.24
  -6  16   0    0.50    0.27
  -5  16   0   -0.10    0.21
  -5  16   0   -0.20    0.21
   4 -16   0    5.06    0.45
  -4  16   0    4.26    0.45
  -4  16   0    4.36    0.39
  -4  16   0    4.18    0.34
   3 -16   0    0.05    0.26
  -3  16   0   -0.07    0.24
  -3  16   0    0.20    0.17
  -3  16   0   -0.06    0.21
   2 -16   0    5.22    0.45
  -2  16   0    5.89    0.39
  -2  16   0    5.84    0.42
  -2  16   0    5.42    0.46
   1 -16   0    5.80    0.46
  -1  16   0    6.06    0.39
  -1  16   0    4.89    0.42
  -1  16   0    5.97    0.46
   0 -16   0    4.40    0.39
   0  16   0    4.50    0.45
   0  16   0    4.43    0.41
   0  16   0    4.59    0.32
  -1 -16   0    2.39    0.32
   1  16   0    2.16    0.29
   1  16   0    2.26    0.25
   1  16   0    2.65    0.31
  -2 -16   0   -0.15    0.21
   2  16   0    0.42    0.23
   2  16   0   -0.05    0.17
   2  16   0    0.24    0.20
  -3 -16   0    9.61    0.53
   3  16   0    9.36    0.52
   3  16   0    9.98    0.45
  -4 -16   0    0.32    0.24
   4  16   0    0.24    0.23
   4  16   0    0.24    0.18
  -5 -16   0    5.45    0.41
   5  16   0    5.33    0.44
   5  16   0    6.14    0.38
  -6 -16   0    6.13    0.42
   6  16   0    5.43    0.41
   6  16   0    5.69    0.38
  -7 -16   0    1.95    0.32
   7  16   0    1.19    0.28
   7  16   0    1.68    0.24
  -8 -16   0   11.07    0.55
   8  16   0   11.62    0.51
   8  16   0   10.79    0.57
  -9 -16   0    0.41    0.30
   9  16   0    0.51    0.27
   9  16   0    0.95    0.22
 -10 -16   0    0.43    0.30
  10  16   0    0.12    0.21
  10  16   0    0.12    0.23
  -4  17   0   -0.01    0.27
  -4  17   0   -0.32    0.22
  -4  17   0    0.29    0.23
   3 -17   0    0.42    0.31
  -3  17   0    0.20    0.22
  -3  17   0    0.00    0.23
  -3  17   0    0.36    0.28
   2 -17   0    0.07    0.29
  -2  17   0   -0.09    0.23
  -2  17   0   -0.21    0.17
  -2  17   0   -0.10    0.26
   1 -17   0    3.53    0.38
  -1  17   0    2.62    0.31
  -1  17   0    3.14    0.37
  -1  17   0    2.66    0.29
   0 -17   0   10.47    0.59
   0  17   0   10.46    0.55
   0  17   0   10.70    0.56
   0  17   0    9.55    0.49
  -1 -17   0   14.89    0.69
   1  17   0   16.03    0.61
   1  17   0   15.31    0.68
   1  17   0   16.35    0.67
  -2 -17   0    0.47    0.29
   2  17   0    0.34    0.25
   2  17   0    0.29    0.20
  -3 -17   0    4.59    0.48
   3  17   0    5.25    0.38
   3  17   0    4.73    0.46
  -4 -17   0    2.64    0.33
   4  17   0    3.46    0.35
   4  17   0    3.23    0.37
  -5 -17   0    8.56    0.56
   5  17   0    8.65    0.46
   5  17   0    9.05    0.55
  -6 -17   0    0.36    0.26
   6  17   0    0.21    0.21
   6  17   0   -0.02    0.21
  -7 -17   0    1.78    0.36
   7  17   0    1.85    0.26
   7  17   0    1.52    0.31
  -8 -17   0    6.54    0.54
   8  17   0    6.43    0.39
   1 -18   0   -0.02    0.32
  -1  18   0   -0.03    0.21
  -1  18   0   -0.07    0.26
   0 -18   0    4.17    0.43
   0  18   0    3.08    0.32
  -1 -18   0    1.80    0.33
   1  18   0    2.29    0.29
  -2 -18   0    2.25    0.38
   2  18   0    1.63    0.27
  -3 -18   0    0.99    0.35
   3  18   0    0.90    0.24
  -4 -18   0    1.13    0.35
   4  18   0    1.17    0.25
  -5 -18   0    0.42    0.33
   5  18   0    0.07    0.22
  -6 -18   0   -0.14    0.27
   6  18   0    0.20    0.23
   3  18  -1    9.05    0.49
  -3 -18   1    8.57    0.61
   2  18  -1    5.41    0.43
  -2 -18   1    6.20    0.56
   1  18  -1    2.76    0.30
  -1 -18   1    3.28    0.42
   7  17  -1    4.77    0.40
  -7 -17   1    4.08    0.42
   6  17  -1    0.97    0.24
  -6 -17   1    0.36    0.31
   5  17  -1    4.90    0.39
   5  17  -1    5.05    0.43
  -5 -17   1    5.37    0.50
   4  17  -1    0.23    0.25
   4  17  -1    0.61    0.19
  -4 -17   1    0.31    0.30
   3  17  -1    6.98    0.42
   3  17  -1    6.30    0.50
  -3 -17   1    7.13    0.48
   2  17  -1    3.37    0.36
   2  17  -1    3.00    0.35
  -2 -17   1    3.23    0.36
   1  17  -1    1.10    0.24
   1  17  -1    0.91    0.28
  -1 -17   1    0.93    0.32
   0  17  -1    0.29    0.22
   0  17  -1    0.18    0.25
   0 -17   1    0.61    0.32
  -1  17  -1    0.02    0.24
  -1  17  -1    0.14    0.18
  -1  17  -1    0.08    0.25
   1 -17   1    0.04    0.31
  -2  17  -1    6.09    0.43
  -2  17  -1    5.50    0.46
  -2  17  -1    7.04    0.53
   2 -17   1    5.99    0.55
  -3  17  -1   -0.14    0.23
  -3  17  -1    0.00    0.22
  -3  17  -1    0.03    0.29
   3 -17   1   -0.28    0.29
   9  16  -1    0.80    0.23
   9  16  -1    0.60    0.27
  -9 -16   1    1.06    0.33
   8  16  -1   12.84    0.64
   8  16  -1   12.46    0.54
  -8 -16   1   12.41    0.63
   7  16  -1    0.16    0.20
   7  16  -1    0.38    0.22
  -7 -16   1    0.68    0.30
   6  16  -1    2.17    0.26
   6  16  -1    1.98    0.30
  -6 -16   1    1.78    0.29
   5  16  -1    0.10    0.17
   5  16  -1    0.39    0.25
  -5 -16   1    0.57    0.28
   4  16  -1   10.94    0.49
   4  16  -1   11.49    0.58
  -4 -16   1   11.31    0.58
   3  16  -1   -0.22    0.22
   3  16  -1    0.01    0.18
  -3 -16   1    0.02    0.26
   2  16  -1    1.15    0.22
   2  16  -1    1.04    0.26
  -2 -16   1    1.52    0.30
   1  16  -1   11.98    0.51
   1  16  -1   12.89    0.59
  -1 -16   1   10.47    0.54
   0  16  -1   -0.29    0.21
   0  16  -1    0.42    0.20
   0  16  -1    0.17    0.23
   0 -16   1    0.18    0.27
  -1  16  -1    0.01    0.22
  -1  16  -1    0.03    0.19
  -1  16  -1   -0.11    0.23
   1 -16   1   -0.18    0.26
  -2  16  -1    0.52    0.23
  -2  16  -1    0.28    0.18
  -2  16  -1    0.38    0.25
   2 -16   1    0.75    0.29
  -3  16  -1    8.81    0.51
  -3  16  -1    9.33    0.58
  -3  16  -1   11.15    0.50
   3 -16   1   10.23    0.57
  -4  16  -1    0.05    0.18
  -4  16  -1    0.16    0.25
  -4  16  -1   -0.08    0.21
   4 -16   1    0.48    0.29
  -5  16  -1    1.28    0.25
  -5  16  -1    1.33    0.30
  11  15  -1    0.68    0.28
  11  15  -1    0.43    0.21
 -11 -15   1   -0.11    0.28
 -11 -15   1    0.22    0.26
  10  15  -1    4.10    0.45
  10  15  -1    4.17    0.37
 -10 -15   1    4.28    0.40
   9  15  -1    2.65    0.32
   9  15  -1    3.05    0.34
  -9 -15   1    2.64    0.34
   8  15  -1    2.20    0.25
   8  15  -1    2.16    0.30
  -8 -15   1    2.59    0.33
   7  15  -1    7.62    0.41
   7  15  -1    8.22    0.50
  -7 -15   1    7.30    0.45
   6  15  -1    2.61    0.30
   6  15  -1    2.64    0.27
  -6 -15   1    3.97    0.41
   5  15  -1    0.41    0.16
   5  15  -1    0.31    0.23
  -5 -15   1    0.81    0.24
   4  15  -1    0.90    0.18
   4  15  -1    1.07    0.22
  -4 -15   1    0.91    0.27
   3  15  -1    2.80    0.32
   3  15  -1    3.13    0.30
  -3 -15   1    2.61    0.28
   2  15  -1    0.23    0.21
   2  15  -1    0.63    0.17
  -2 -15   1    0.53    0.22
   1  15  -1    0.44    0.21
   1  15  -1    0.72    0.20
   1  15  -1    0.36    0.16
  -1 -15   1    0.25    0.21
   0  15  -1   12.73    0.55
   0  15  -1   13.66    0.52
   0  15  -1   13.94    0.59
   0 -15   1   13.12    0.56
  -1  15  -1    4.22    0.38
  -1  15  -1    4.44    0.31
  -1  15  -1    4.95    0.44
   1 -15   1    4.32    0.41
  -2  15  -1    1.51    0.25
  -2  15  -1    1.61    0.23
  -2  15  -1    1.60    0.26
   2 -15   1    1.74    0.29
  -3  15  -1    0.02    0.20
  -3  15  -1    0.45    0.23
  -3  15  -1    0.13    0.19
   3 -15   1    0.43    0.25
  -4  15  -1   12.65    0.58
  -4  15  -1   12.51    0.52
  -4  15  -1   11.86    0.55
   4 -15   1   11.96    0.58
  -5  15  -1    1.43    0.24
  -5  15  -1    1.77    0.24
  -5  15  -1    1.45    0.25
  -6  15  -1    0.04    0.18
  -6  15  -1   -0.09    0.24
  -7  15  -1    1.67    0.27
  -7  15  -1    1.64    0.31
  12  14  -1    1.77    0.25
 -12 -14   1    1.80    0.31
  11  14  -1   -0.31    0.23
  11  14  -1   -0.20    0.19
 -11 -14   1   -0.18    0.24
 -11 -14   1    0.07    0.24
  10  14  -1    1.67    0.29
  10  14  -1    1.51    0.23
 -10 -14   1    2.19    0.31
   9  14  -1    0.33    0.18
   9  14  -1    0.31    0.22
  -9 -14   1    0.11    0.24
   8  14  -1    0.12    0.19
   8  14  -1    0.59    0.17
  -8 -14   1    0.30    0.24
   7  14  -1    8.18    0.39
   7  14  -1    6.55    0.41
  -7 -14   1    7.77    0.45
   6  14  -1   17.51    0.68
   6  14  -1   17.99    0.60
  -6 -14   1   17.27    0.66
   5  14  -1    1.81    0.25
   5  14  -1    1.40    0.20
  -5 -14   1    1.61    0.27
   4  14  -1    5.67    0.30
   4  14  -1    4.85    0.39
  -4 -14   1    5.17    0.40
   3  14  -1    3.50    0.26
   3  14  -1    2.99    0.30
  -3 -14   1    3.13    0.31
   2  14  -1    1.26    0.23
   2  14  -1    1.38    0.18
   2  14  -1    1.56    0.22
  -2 -14   1    1.42    0.23
   1  14  -1    5.21    0.32
   1  14  -1    5.34    0.39
   1  14  -1    4.62    0.36
  -1 -14   1    4.46    0.38
   0  14  -1   13.25    0.56
   0  14  -1   12.58    0.55
   0  14  -1   13.10    0.49
   0 -14   1   13.14    0.53
  -1  14  -1    2.37    0.26
  -1  14  -1    2.06    0.25
  -1  14  -1    2.22    0.23
   1 -14   1    2.11    0.26
  -2  14  -1    0.31    0.17
  -2  14  -1    0.09    0.19
  -2  14  -1    0.23    0.19
   2 -14   1    0.11    0.22
  -3  14  -1    6.81    0.42
  -3  14  -1    5.62    0.36
  -3  14  -1    5.63    0.38
   3 -14   1    5.93    0.42
  -4  14  -1   11.70    0.48
  -4  14  -1   10.58    0.49
  -4  14  -1   11.22    0.53
   4 -14   1   10.84    0.52
  -5  14  -1    3.27    0.33
  -5  14  -1    3.04    0.32
  -5  14  -1    2.90    0.31
   5 -14   1    3.54    0.36
  -6  14  -1    0.71    0.18
  -6  14  -1    0.51    0.24
  -7  14  -1   10.31    0.48
  -7  14  -1   10.22    0.55
  -8  14  -1    0.80    0.22
  -8  14  -1    0.47    0.28
  -9  14  -1    1.97    0.33
  -9  14  -1    2.35    0.28
  13  13  -1    4.56    0.36
  12  13  -1    0.31    0.19
 -12 -13   1    0.14    0.23
  11  13  -1   12.07    0.60
  11  13  -1   10.74    0.47
 -11 -13   1   11.84    0.53
 -11 -13   1   10.57    0.60
  10  13  -1    2.13    0.24
  10  13  -1    2.16    0.29
 -10 -13   1    2.31    0.28
   9  13  -1    0.81    0.19
   9  13  -1    0.94    0.21
  -9 -13   1    0.92    0.24
   8  13  -1    4.04    0.31
   8  13  -1    4.37    0.37
  -8 -13   1    4.29    0.33
   7  13  -1    3.37    0.26
   7  13  -1    3.39    0.31
  -7 -13   1    4.23    0.32
   6  13  -1    8.86    0.46
   6  13  -1    9.14    0.37
  -6 -13   1    8.57    0.42
   5  13  -1   -0.06    0.18
   5  13  -1    0.24    0.13
  -5 -13   1    0.11    0.17
   4  13  -1    1.93    0.20
   4  13  -1    1.85    0.24
  -4 -13   1    1.75    0.24
   3  13  -1    3.75    0.28
   3  13  -1    4.63    0.33
   3  13  -1    4.37    0.34
  -3 -13   1    4.37    0.31
   2  13  -1    0.93    0.19
   2  13  -1    0.70    0.17
   2  13  -1    0.97    0.16
  -2 -13   1    0.96    0.23
   1  13  -1   32.91    1.00
   1  13  -1   33.00    0.92
   1  13  -1   34.06    1.00
  -1 -13   1   32.90    0.98
   0  13  -1    0.19    0.18
   0  13  -1    0.28    0.14
   0  13  -1   -0.05    0.17
   0 -13   1    0.42    0.20
  -1  13  -1    4.30    0.33
  -1  13  -1    4.84    0.30
  -1  13  -1    4.23    0.33
   1 -13   1    4.80    0.36
  -2  13  -1   -0.23    0.16
  -2  13  -1   -0.02    0.14
  -2  13  -1    0.06    0.14
   2 -13   1   -0.09    0.19
  -3  13  -1   16.81    0.57
  -3  13  -1   16.76    0.61
  -3  13  -1   17.49    0.62
   3 -13   1   16.21    0.61
  -4  13  -1   11.84    0.50
  -4  13  -1   12.04    0.48
  -4  13  -1   12.89    0.53
   4 -13   1   12.10    0.51
  -5  13  -1    0.25    0.17
  -5  13  -1    0.17    0.21
  -5  13  -1    0.16    0.17
   5 -13   1    0.40    0.21
  -6  13  -1    0.74    0.19
  -6  13  -1    0.67    0.23
  -6  13  -1    0.72    0.19
  -7  13  -1    1.89    0.24
  -7  13  -1    2.12    0.28
  -8  13  -1   16.38    0.61
  -8  13  -1   16.61    0.68
  -9  13  -1    0.71    0.21
  -9  13  -1    0.43    0.27
 -10  13  -1    3.92    0.42
 -10  13  -1    4.06    0.36
  14  12  -1    0.89    0.22
  13  12  -1    1.53    0.23
  12  12  -1    0.50    0.19
  11  12  -1    5.78    0.35
  11  12  -1    5.84    0.45
 -11 -12   1    5.63    0.45
 -11 -12   1    5.99    0.40
  10  12  -1    0.91    0.18
  10  12  -1    0.67    0.23
 -10 -12   1    0.77    0.23
   9  12  -1   18.83    0.71
   9  12  -1   19.38    0.61
  -9 -12   1   18.68    0.66
   8  12  -1   -0.07    0.17
   8  12  -1    0.10    0.13
  -8 -12   1    0.12    0.20
   7  12  -1    0.40    0.16
   7  12  -1    0.57    0.19
  -7 -12   1    0.63    0.21
   6  12  -1   20.00    0.68
   6  12  -1   19.38    0.60
  -6 -12   1   20.19    0.67
   5  12  -1   16.37    0.59
   5  12  -1   17.28    0.54
  -5 -12   1   16.43    0.58
   4  12  -1    2.40    0.28
   4  12  -1    2.00    0.19
  -4 -12   1    1.76    0.21
   3  12  -1    4.60    0.29
   3  12  -1    4.29    0.31
   3  12  -1    4.62    0.27
  -3 -12   1    4.26    0.29
   2  12  -1  140.54    3.47
   2  12  -1  133.17    3.55
   2  12  -1  133.16    3.28
  -2 -12   1  138.09    3.39
   1  12  -1    3.95    0.31
   1  12  -1    4.22    0.31
   1  12  -1    3.71    0.24
  -1 -12   1    3.94    0.32
   0  12  -1    0.53    0.17
   0  12  -1    0.52    0.12
   0  12  -1    0.62    0.15
   0 -12   1    0.68    0.20
  -1  12  -1    0.05    0.15
  -1  12  -1    0.30    0.13
  -1  12  -1    0.11    0.16
   1 -12   1    0.14    0.15
  -2  12  -1   50.52    1.42
  -2  12  -1   52.23    1.39
  -2  12  -1   49.71    1.31
   2 -12   1   49.76    1.36
  -3  12  -1   -0.11    0.13
  -3  12  -1    0.20    0.16
  -3  12  -1   -0.14    0.15
   3 -12   1    0.10    0.16
  -4  12  -1    5.91    0.34
  -4  12  -1    5.74    0.30
  -4  12  -1    5.48    0.33
   4 -12   1    5.66    0.36
  -5  12  -1   46.10    1.31
  -5  12  -1   45.01    1.28
  -5  12  -1   46.70    1.23
   5 -12   1   45.22    1.25
  -6  12  -1    0.64    0.18
  -6  12  -1    0.67    0.21
  -6  12  -1    1.00    0.19
  -7  12  -1    0.33    0.17
  -7  12  -1    0.13    0.21
  -8  12  -1    0.61    0.19
  -8  12  -1    0.66    0.24
  -9  12  -1   21.11    0.70
  -9  12  -1   20.46    0.77
 -10  12  -1    0.11    0.22
 -10  12  -1    0.11    0.18
 -11  12  -1    0.02    0.23
  14  11  -1    8.04    0.42
  13  11  -1    1.49    0.21
  12  11  -1    4.62    0.32
  11  11  -1   17.13    0.58
  11  11  -1   17.75    0.70
 -11 -11   1   18.18    0.71
 -11 -11   1   16.94    0.61
  10  11  -1   26.71    0.80
  10  11  -1   29.12    0.95
 -10 -11   1   28.65    0.85
   9  11  -1   17.32    0.57
   9  11  -1   18.12    0.67
  -9 -11   1   18.52    0.62
   8  11  -1   14.92    0.50
   8  11  -1   14.37    0.58
  -8 -11   1   15.65    0.55
   7  11  -1   74.27    2.04
   7  11  -1   75.40    1.87
  -7 -11   1   74.54    1.93
   6  11  -1   10.56    0.45
   6  11  -1   10.09    0.39
  -6 -11   1   10.49    0.42
   5  11  -1    0.11    0.10
   5  11  -1    0.14    0.15
  -5 -11   1    0.00    0.17
   4  11  -1    5.75    0.33
   4  11  -1    5.73    0.26
  -4 -11   1    6.16    0.34
   3  11  -1   68.41    1.68
   3  11  -1   70.16    1.84
   3  11  -1   64.24    1.77
  -3 -11   1   67.11    1.74
   2  11  -1    1.67    0.20
   2  11  -1    1.81    0.20
   2  11  -1    1.65    0.19
  -2 -11   1    1.65    0.20
   1  11  -1   36.78    1.04
   1  11  -1   35.05    1.02
   1  11  -1   34.69    0.94
  -1 -11   1   34.97    0.99
   0  11  -1   19.06    0.63
   0  11  -1   20.04    0.58
   0  11  -1   19.38    0.63
   0 -11   1   19.49    0.61
  -1  11  -1    6.90    0.35
  -1  11  -1    6.64    0.29
  -1  11  -1    7.15    0.35
   1 -11   1    6.96    0.36
  -2  11  -1    5.56    0.27
  -2  11  -1    5.37    0.30
  -2  11  -1    5.88    0.30
   2 -11   1    5.63    0.34
  -3  11  -1    0.40    0.14
  -3  11  -1    0.28    0.16
  -3  11  -1    0.47    0.15
   3 -11   1    0.11    0.17
  -4  11  -1   19.07    0.63
  -4  11  -1   18.60    0.62
  -4  11  -1   19.60    0.59
   4 -11   1   18.06    0.61
  -5  11  -1    3.10    0.30
  -5  11  -1    2.76    0.25
  -5  11  -1    2.68    0.25
   5 -11   1    2.33    0.27
  -6  11  -1   28.51    0.87
  -6  11  -1   30.64    0.90
  -6  11  -1   28.47    0.83
  -7  11  -1    0.37    0.16
  -7  11  -1    0.35    0.18
  -8  11  -1    0.85    0.18
  -8  11  -1    0.88    0.23
  -9  11  -1   -0.09    0.22
  -9  11  -1   -0.06    0.16
 -10  11  -1   14.46    0.55
 -10  11  -1   14.17    0.60
 -11  11  -1   -0.15    0.21
 -12  11  -1    2.98    0.35
  14  10  -1    4.33    0.33
  13  10  -1    8.41    0.39
  12  10  -1    4.53    0.31
  11  10  -1   10.46    0.42
 -11 -10   1   10.52    0.46
  10  10  -1    0.20    0.12
  10  10  -1    0.34    0.18
 -10 -10   1    0.25    0.19
 -10 -10   1    0.31    0.17
   9  10  -1    7.82    0.34
   9  10  -1    8.10    0.42
  -9 -10   1    8.32    0.38
   8  10  -1    0.25    0.16
   8  10  -1    0.22    0.13
  -8 -10   1    0.32    0.17
   7  10  -1    1.99    0.19
   7  10  -1    1.69    0.21
  -7 -10   1    1.69    0.19
   6  10  -1    9.45    0.35
   6  10  -1    9.70    0.40
   6  10  -1    9.41    0.35
  -6 -10   1    8.92    0.37
   5  10  -1    4.16    0.28
   5  10  -1    3.81    0.23
  -5 -10   1    4.03    0.26
   4  10  -1   16.40    0.55
   4  10  -1   15.64    0.49
  -4 -10   1   17.30    0.55
   3  10  -1   13.79    0.43
   3  10  -1   12.80    0.50
   3  10  -1   14.08    0.49
  -3 -10   1   13.98    0.46
   2  10  -1   -0.18    0.12
   2  10  -1    0.08    0.10
   2  10  -1   -0.08    0.12
  -2 -10   1    0.04    0.12
   1  10  -1    9.19    0.32
   1  10  -1    8.25    0.35
   1  10  -1    8.14    0.36
  -1 -10   1    8.93    0.35
   0  10  -1   11.70    0.43
   0  10  -1   10.76    0.37
   0  10  -1   11.35    0.41
   0 -10   1   10.64    0.42
  -1  10  -1   11.15    0.41
  -1  10  -1   11.31    0.38
  -1  10  -1   10.78    0.41
   1 -10   1   10.85    0.42
  -2  10  -1   25.28    0.73
  -2  10  -1   24.72    0.75
  -2  10  -1   23.92    0.68
   2 -10   1   24.64    0.73
  -3  10  -1    8.73    0.38
  -3  10  -1    8.86    0.36
  -3  10  -1    9.06    0.35
   3 -10   1    8.92    0.38
  -4  10  -1    0.10    0.13
  -4  10  -1    0.19    0.11
  -4  10  -1    0.33    0.16
   4 -10   1    0.09    0.15
  -5  10  -1   46.22    1.17
  -5  10  -1   43.64    1.23
  -5  10  -1   44.90    1.23
   5 -10   1   42.39    1.18
  -6  10  -1   16.76    0.54
  -6  10  -1   17.24    0.56
  -6  10  -1   16.55    0.57
   6 -10   1   16.55    0.54
  -7  10  -1    0.09    0.19
  -7  10  -1    0.18    0.15
  -7  10  -1    0.22    0.14
  -8  10  -1    2.21    0.25
  -8  10  -1    1.96    0.23
  -9  10  -1    0.06    0.15
  -9  10  -1    0.23    0.19
 -10  10  -1    0.35    0.24
 -10  10  -1    0.41    0.17
 -11  10  -1   -0.11    0.20
 -12  10  -1    0.27    0.27
 -13  10  -1    3.83    0.43
  14   9  -1    0.18    0.16
  13   9  -1    0.08    0.15
  12   9  -1   21.73    0.67
  11   9  -1    4.91    0.29
 -11  -9   1    5.15    0.31
  10   9  -1    2.40    0.23
  10   9  -1    3.24    0.31
 -10  -9   1    3.31    0.31
 -10  -9   1    3.10    0.26
   9   9  -1   26.95    0.79
   9   9  -1   29.20    0.91
  -9  -9   1   30.07    0.83
   8   9  -1    1.12    0.15
   8   9  -1    1.50    0.20
  -8  -9   1    1.25    0.18
   7   9  -1   10.80    0.36
   7   9  -1   10.88    0.44
   7   9  -1   10.77    0.38
  -7  -9   1   10.98    0.40
   6   9  -1    4.38    0.28
   6   9  -1    4.71    0.23
   6   9  -1    4.33    0.23
  -6  -9   1    4.24    0.27
   5   9  -1   84.88    2.14
   5   9  -1   85.04    2.23
   5   9  -1   81.52    2.04
  -5  -9   1   85.20    2.11
   4   9  -1   11.09    0.37
   4   9  -1   11.43    0.42
  -4  -9   1   10.74    0.39
   3   9  -1    3.84    0.19
   3   9  -1    4.32    0.25
  -3  -9   1    3.91    0.25
   2   9  -1   19.92    0.55
   2   9  -1   17.85    0.58
   2   9  -1   19.57    0.60
  -2  -9   1   19.66    0.57
   1   9  -1    0.07    0.10
   1   9  -1    0.08    0.08
   1   9  -1    0.16    0.11
  -1  -9   1    0.17    0.11
   0   9  -1    1.71    0.16
   0   9  -1    1.32    0.14
   0   9  -1    1.30    0.15
   0  -9   1    1.38    0.15
  -1   9  -1    0.33    0.12
  -1   9  -1    0.58    0.11
  -1   9  -1    0.29    0.12
   1  -9   1    0.36    0.12
  -2   9  -1    0.65    0.12
  -2   9  -1    1.10    0.15
  -2   9  -1    0.81    0.11
   2  -9   1    0.60    0.15
  -3   9  -1   53.53    1.33
  -3   9  -1   53.23    1.42
  -3   9  -1   52.91    1.39
   3  -9   1   50.71    1.35
  -4   9  -1    5.19    0.26
  -4   9  -1    4.83    0.27
  -4   9  -1    5.31    0.30
   4  -9   1    4.90    0.28
  -5   9  -1   10.76    0.41
  -5   9  -1   11.47    0.44
  -5   9  -1   11.80    0.40
   5  -9   1   10.68    0.40
  -6   9  -1    0.77    0.14
  -6   9  -1    0.54    0.15
  -6   9  -1    0.67    0.18
   6  -9   1    0.74    0.17
  -7   9  -1   20.71    0.65
  -7   9  -1   22.09    0.65
  -7   9  -1   21.58    0.68
  -8   9  -1    0.74    0.21
  -8   9  -1    0.63    0.15
  -9   9  -1   11.62    0.45
  -9   9  -1   11.55    0.52
 -10   9  -1   21.99    0.70
 -10   9  -1   23.17    0.78
 -11   9  -1    0.68    0.25
 -12   9  -1   -0.09    0.24
 -13   9  -1    0.34    0.24
  16   8  -1    8.88    0.53
  15   8  -1    3.53    0.39
  14   8  -1    0.51    0.17
  14   8  -1    0.80    0.22
  13   8  -1   -0.16    0.15
  13   8  -1    0.06    0.18
  12   8  -1   37.19    1.02
  12   8  -1   37.76    1.10
  11   8  -1    5.13    0.28
  11   8  -1    5.58    0.33
  10   8  -1    3.36    0.31
  10   8  -1    3.72    0.26
  10   8  -1    2.77    0.23
 -10  -8   1    3.68    0.30
 -10  -8   1    3.92    0.27
   9   8  -1    3.12    0.28
   9   8  -1    2.72    0.20
  -9  -8   1    3.02    0.26
   8   8  -1    0.11    0.10
   8   8  -1    0.03    0.13
   8   8  -1    0.05    0.11
   8   8  -1    0.34    0.10
  -8  -8   1    0.04    0.13
   7   8  -1   30.04    0.85
   7   8  -1   32.65    0.93
   7   8  -1   32.02    0.83
   7   8  -1   31.56    0.86
  -7  -8   1   31.61    0.87
   6   8  -1    8.85    0.32
   6   8  -1    9.12    0.31
   6   8  -1    8.91    0.31
   6   8  -1    8.71    0.36
  -6  -8   1    8.89    0.34
   5   8  -1    2.66    0.18
   5   8  -1    2.64    0.21
   5   8  -1    2.52    0.17
  -5  -8   1    2.56    0.21
   4   8  -1   44.08    1.12
   4   8  -1   44.37    1.23
  -4  -8   1   46.20    1.17
   3   8  -1   79.93    2.13
   3   8  -1   82.07    1.96
  -3  -8   1   81.44    2.02
   2   8  -1   33.63    0.96
   2   8  -1   37.00    0.91
   2   8  -1   36.90    0.99
  -2  -8   1   34.97    0.94
   1   8  -1    4.10    0.19
   1   8  -1    4.09    0.22
   1   8  -1    4.56    0.23
  -1  -8   1    4.33    0.22
   0   8  -1    9.22    0.33
   0   8  -1    9.53    0.33
   0   8  -1    9.59    0.31
   0  -8   1    9.38    0.33
  -1   8  -1   43.34    1.16
  -1   8  -1   42.08    1.07
  -1   8  -1   42.95    1.12
   1  -8   1   41.89    1.10
  -2   8  -1    1.07    0.12
  -2   8  -1    1.30    0.14
  -2   8  -1    1.08    0.13
   2  -8   1    1.08    0.14
  -3   8  -1   71.47    1.78
  -3   8  -1   70.38    1.83
  -3   8  -1   67.89    1.70
   3  -8   1   67.59    1.74
  -4   8  -1  127.81    3.21
  -4   8  -1  130.50    3.07
  -4   8  -1  126.68    3.29
   4  -8   1  127.44    3.13
  -5   8  -1   75.98    1.97
  -5   8  -1   77.65    1.94
  -5   8  -1   73.41    1.84
   5  -8   1   72.89    1.87
  -6   8  -1    0.95    0.14
  -6   8  -1    0.58    0.14
  -6   8  -1    0.74    0.16
   6  -8   1    0.67    0.15
  -7   8  -1    5.10    0.34
  -7   8  -1    5.47    0.28
  -7   8  -1    5.34    0.28
  -8   8  -1   37.44    1.02
  -8   8  -1   38.58    1.09
  -9   8  -1   14.06    0.55
  -9   8  -1   13.82    0.49
 -10   8  -1    1.10    0.17
 -10   8  -1    1.04    0.23
 -11   8  -1   10.02    0.44
 -11   8  -1   10.32    0.52
 -12   8  -1    0.10    0.24
 -13   8  -1    0.45    0.23
 -14   8  -1    0.97    0.27
  16   7  -1   -0.19    0.23
  15   7  -1    2.10    0.28
  14   7  -1    9.01    0.40
  14   7  -1    9.74    0.48
  13   7  -1    2.96    0.31
  13   7  -1    2.58    0.25
  12   7  -1    7.27    0.33
  12   7  -1    7.07    0.37
  11   7  -1    7.47    0.36
  11   7  -1    7.47    0.32
  10   7  -1    6.12    0.32
  10   7  -1    6.03    0.28
 -10  -7   1    6.10    0.28
 -10  -7   1    5.43    0.35
   9   7  -1    0.36    0.11
   9   7  -1    0.21    0.12
   9   7  -1    0.22    0.17
   9   7  -1    0.26    0.12
  -9  -7   1    0.28    0.11
  -9  -7   1    0.45    0.16
  -9  -7   1    0.23    0.13
   8   7  -1   63.76    1.56
   8   7  -1   59.85    1.60
   8   7  -1   64.60    1.72
  -8  -7   1   62.97    1.60
  -8  -7   1   63.15    1.59
   7   7  -1    2.96    0.22
   7   7  -1    2.88    0.18
   7   7  -1    3.05    0.17
   7   7  -1    2.73    0.18
  -7  -7   1    2.84    0.20
   6   7  -1   26.71    0.74
   6   7  -1   26.47    0.73
   6   7  -1   27.46    0.79
   6   7  -1   27.03    0.72
  -6  -7   1   27.94    0.74
   5   7  -1    6.76    0.25
   5   7  -1    7.25    0.29
   5   7  -1    7.04    0.25
   5   7  -1    6.69    0.24
  -5  -7   1    6.88    0.27
   4   7  -1  183.57    4.68
   4   7  -1  181.01    4.33
   4   7  -1  181.33    4.55
   4   7  -1  192.90    4.54
  -4  -7   1  180.86    4.45
   3   7  -1   34.09    0.91
   3   7  -1   32.22    0.83
  -3  -7   1   31.78    0.86
   2   7  -1    0.22    0.06
   2   7  -1    0.21    0.08
  -2  -7   1    0.20    0.08
   1   7  -1  311.13    7.70
   1   7  -1  300.98    7.13
   1   7  -1  303.89    7.47
  -1  -7   1  303.87    7.32
   0   7  -1  131.61    3.11
   0   7  -1  127.07    3.25
   0   7  -1  133.61    3.36
   0  -7   1  133.10    3.20
  -1   7  -1   25.29    0.70
  -1   7  -1   26.00    0.67
  -1   7  -1   25.65    0.72
   1  -7   1   25.43    0.69
  -2   7  -1    0.15    0.09
  -2   7  -1    0.26    0.08
   2  -7   1    0.32    0.10
  -3   7  -1  120.59    2.98
  -3   7  -1  122.16    3.06
  -3   7  -1  116.71    2.85
   3  -7   1  116.98    2.91
   3  -7   1  120.84    2.97
  -4   7  -1    6.50    0.27
  -4   7  -1    7.02    0.28
  -4   7  -1    7.05    0.26
   4  -7   1    6.90    0.24
   4  -7   1    6.76    0.27
  -5   7  -1   91.97    2.20
  -5   7  -1   92.77    2.31
  -5   7  -1   89.66    2.35
   5  -7   1   89.72    2.29
   5  -7   1   89.70    2.24
  -6   7  -1   19.61    0.60
  -6   7  -1   18.83    0.58
  -6   7  -1   19.28    0.56
   6  -7   1   19.18    0.56
   6  -7   1   18.73    0.55
  -7   7  -1    4.52    0.28
  -7   7  -1    4.17    0.24
  -7   7  -1    4.16    0.24
   7  -7   1    4.10    0.23
  -8   7  -1    2.95    0.27
  -8   7  -1    2.88    0.23
   8  -7   1    2.80    0.24
  -9   7  -1    0.45    0.13
  -9   7  -1    0.77    0.20
   9  -7   1    0.22    0.13
 -10   7  -1    5.71    0.36
 -10   7  -1    6.32    0.33
  10  -7   1    6.41    0.33
 -11   7  -1   -0.04    0.21
 -11   7  -1    0.03    0.15
  11  -7   1   -0.22    0.16
 -12   7  -1   12.58    0.57
  12  -7   1   11.69    0.51
 -13   7  -1    0.30    0.22
  13  -7   1    0.28    0.20
 -14   7  -1   -0.13    0.25
  14  -7   1   -0.08    0.22
  16   6  -1    1.26    0.26
  15   6  -1    3.24    0.38
  14   6  -1   17.56    0.66
  14   6  -1   17.14    0.57
 -14  -6   1   17.49    0.57
  13   6  -1    0.66    0.15
  13   6  -1    0.73    0.19
  12   6  -1    0.11    0.13
  12   6  -1   -0.03    0.13
  11   6  -1    5.75    0.32
  11   6  -1    5.86    0.28
  10   6  -1   22.50    0.67
  10   6  -1   21.86    0.63
  10   6  -1   21.60    0.61
  10   6  -1   20.30    0.71
 -10  -6   1   22.46    0.62
 -10  -6   1   18.78    0.69
   9   6  -1   45.13    1.22
   9   6  -1   46.19    1.18
   9   6  -1   46.86    1.26
  -9  -6   1   47.95    1.22
  -9  -6   1   45.47    1.31
  -9  -6   1   48.17    1.20
   8   6  -1   11.93    0.38
   8   6  -1   11.96    0.38
   8   6  -1   11.76    0.40
  -8  -6   1   12.42    0.38
  -8  -6   1   12.46    0.39
   7   6  -1   32.90    0.85
   7   6  -1   34.00    0.94
   7   6  -1   31.75    0.87
  -7  -6   1   33.11    0.87
   6   6  -1    5.35    0.22
   6   6  -1    5.71    0.22
   6   6  -1    5.67    0.25
   6   6  -1    5.57    0.21
  -6  -6   1    5.86    0.23
   5   6  -1  109.69    2.78
   5   6  -1  107.95    2.67
   5   6  -1  108.29    2.70
   5   6  -1  105.93    2.56
  -5  -6   1  106.73    2.63
   4   6  -1    3.30    0.14
   4   6  -1    2.96    0.16
   4   6  -1    3.26    0.18
   4   6  -1    3.34    0.15
  -4  -6   1    3.25    0.16
   3   6  -1    0.35    0.08
   3   6  -1    0.31    0.06
  -3  -6   1    0.38    0.09
   2   6  -1    0.02    0.06
   2   6  -1    0.16    0.07
  -2  -6   1    0.00    0.07
   1   6  -1   28.39    0.76
   1   6  -1   28.02    0.78
   1   6  -1   28.20    0.71
  -1  -6   1   28.29    0.74
   0   6  -1  101.83    2.56
   0   6  -1   99.22    2.48
   0   6  -1  100.35    2.37
   0  -6   1   98.19    2.44
  -1   6  -1   53.72    1.39
  -1   6  -1   53.02    1.29
  -1   6  -1   52.54    1.35
   1  -6   1   53.03    1.33
  -2   6  -1   79.78    2.02
  -2   6  -1   82.41    2.08
  -2   6  -1   81.27    1.93
   2  -6   1   79.09    1.98
  -3   6  -1    8.78    0.28
  -3   6  -1    8.46    0.29
  -3   6  -1    8.21    0.29
   3  -6   1    8.72    0.29
   3  -6   1    8.62    0.26
  -4   6  -1   10.01    0.33
  -4   6  -1    9.60    0.31
  -4   6  -1   10.49    0.35
   4  -6   1    9.43    0.32
   4  -6   1    9.61    0.30
  -5   6  -1   31.91    0.89
  -5   6  -1   33.47    0.85
  -5   6  -1   32.48    0.89
   5  -6   1   32.76    0.87
   5  -6   1   31.96    0.85
  -6   6  -1   53.89    1.35
  -6   6  -1   53.87    1.42
  -6   6  -1   54.95    1.43
   6  -6   1   53.62    1.41
   6  -6   1   53.28    1.35
  -7   6  -1   34.76    0.91
  -7   6  -1   34.19    0.94
  -7   6  -1   35.00    0.97
   7  -6   1   33.80    0.95
  -8   6  -1   34.97    0.94
  -8   6  -1   35.45    1.00
  -8   6  -1   36.00    0.98
   8  -6   1   35.20    0.99
  -9   6  -1   -0.11    0.15
  -9   6  -1    0.21    0.12
   9  -6   1    0.24    0.13
 -10   6  -1    0.34    0.13
 -10   6  -1    0.30    0.19
  10  -6   1    0.39    0.15
 -11   6  -1   20.90    0.65
 -11   6  -1   20.95    0.71
  11  -6   1   21.35    0.70
 -12   6  -1    4.40    0.41
  12  -6   1    4.66    0.35
 -13   6  -1    2.18    0.29
  13  -6   1    2.04    0.26
 -14   6  -1   -0.24    0.24
  14  -6   1   -0.12    0.21
 -15   6  -1    0.12    0.28
  15  -6   1    0.11    0.26
  17   5  -1    5.15    0.48
  16   5  -1    0.38    0.24
  15   5  -1    6.94    0.46
  14   5  -1    0.37    0.17
  14   5  -1    0.18    0.20
 -14  -5   1    0.65    0.16
  13   5  -1   15.86    0.51
  13   5  -1   15.58    0.59
 -13  -5   1   15.14    0.51
  12   5  -1   -0.10    0.14
  12   5  -1   -0.10    0.11
  11   5  -1    0.09    0.14
  11   5  -1   -0.08    0.11
 -11  -5   1    0.00    0.11
  10   5  -1  139.94    3.57
  10   5  -1  138.36    3.36
 -10  -5   1  143.60    3.50
   9   5  -1    5.89    0.28
   9   5  -1    5.84    0.25
   9   5  -1    6.55    0.31
  -9  -5   1    5.23    0.31
  -9  -5   1    5.99    0.26
  -9  -5   1    6.05    0.24
   8   5  -1    5.05    0.27
   8   5  -1    5.22    0.24
   8   5  -1    5.20    0.21
   8   5  -1    5.22    0.22
  -8  -5   1    4.94    0.28
  -8  -5   1    5.29    0.22
  -8  -5   1    5.36    0.21
   7   5  -1    8.48    0.28
   7   5  -1    8.38    0.31
   7   5  -1    8.34    0.28
  -7  -5   1    9.01    0.29
  -7  -5   1    8.96    0.28
   6   5  -1  285.20    6.95
   6   5  -1  275.76    6.64
   6   5  -1  287.02    7.19
  -6  -5   1  288.75    6.82
   5   5  -1    4.34    0.18
   5   5  -1    4.42    0.20
   5   5  -1    4.49    0.17
  -5  -5   1    4.45    0.18
   4   5  -1    2.00    0.11
   4   5  -1    2.12    0.11
   4   5  -1    1.85    0.13
   4   5  -1    1.93    0.11
  -4  -5   1    2.10    0.13
   3   5  -1   69.47    1.84
   3   5  -1   73.61    1.78
   3   5  -1   70.73    1.70
  -3  -5   1   71.10    1.75
   2   5  -1   59.56    1.40
   2   5  -1   57.35    1.51
  -2  -5   1   57.91    1.44
   1   5  -1    1.25    0.10
   1   5  -1    1.38    0.09
  -1  -5   1    1.44    0.10
   0   5  -1   59.74    1.53
   0   5  -1   58.23    1.42
   0   5  -1   58.48    1.48
   0  -5   1   59.90    1.46
  -1   5  -1  327.22    7.80
  -1   5  -1  337.64    8.39
  -1   5  -1  317.61    8.03
   1  -5   1  331.32    7.90
  -2   5  -1   22.40    0.61
  -2   5  -1   21.33    0.59
  -2   5  -1   22.23    0.57
   2  -5   1   21.93    0.58
  -3   5  -1    1.61    0.11
  -3   5  -1    1.80    0.13
  -3   5  -1    1.86    0.14
   3  -5   1    1.86    0.13
   3  -5   1    1.88    0.10
  -4   5  -1    2.45    0.18
  -4   5  -1    2.48    0.14
  -4   5  -1    2.75    0.15
   4  -5   1    2.65    0.13
   4  -5   1    2.74    0.16
  -5   5  -1   15.90    0.45
  -5   5  -1   16.21    0.49
  -5   5  -1   15.72    0.47
   5  -5   1   16.25    0.46
   5  -5   1   15.57    0.45
  -6   5  -1    3.93    0.19
  -6   5  -1    4.25    0.25
  -6   5  -1    3.65    0.19
   6  -5   1    3.78    0.18
   6  -5   1    3.77    0.19
  -7   5  -1    2.51    0.18
  -7   5  -1    2.83    0.22
  -7   5  -1    2.39    0.19
   7  -5   1    2.90    0.16
   7  -5   1    2.42    0.20
  -8   5  -1    8.84    0.33
  -8   5  -1    9.10    0.40
  -8   5  -1    9.34    0.33
   8  -5   1    9.30    0.37
  -9   5  -1   61.66    1.60
  -9   5  -1   64.76    1.69
   9  -5   1   65.10    1.70
 -10   5  -1    3.45    0.33
 -10   5  -1    3.01    0.23
  10  -5   1    3.54    0.27
 -11   5  -1    0.34    0.14
 -11   5  -1   -0.13    0.16
  11  -5   1    0.24    0.16
 -12   5  -1    1.27    0.22
  12  -5   1    1.33    0.22
 -13   5  -1   15.71    0.63
  13  -5   1   14.91    0.61
 -14   5  -1    0.26    0.21
  14  -5   1    0.00    0.21
 -15   5  -1    0.25    0.23
  15  -5   1    0.07    0.24
  17   4  -1   10.75    0.60
  16   4  -1    4.43    0.43
  15   4  -1   20.09    0.75
  14   4  -1    1.23    0.24
 -14  -4   1    1.54    0.18
  13   4  -1   11.16    0.49
 -13  -4   1   10.48    0.40
  12   4  -1    0.38    0.13
  12   4  -1    0.36    0.17
 -12  -4   1    0.55    0.15
 -12  -4   1    0.47    0.13
  11   4  -1   48.57    1.36
  11   4  -1   49.26    1.27
 -11  -4   1   51.34    1.32
  10   4  -1   24.77    0.75
  10   4  -1   24.39    0.69
 -10  -4   1   26.30    0.71
   9   4  -1    0.09    0.09
   9   4  -1    0.00    0.09
   9   4  -1   -0.02    0.10
  -9  -4   1    0.06    0.11
  -9  -4   1    0.19    0.10
  -9  -4   1    0.15    0.10
   8   4  -1    0.08    0.10
   8   4  -1    0.14    0.08
   8   4  -1    0.18    0.10
  -8  -4   1    0.18    0.11
  -8  -4   1    0.08    0.08
  -8  -4   1    0.30    0.09
   7   4  -1    2.25    0.18
   7   4  -1    2.15    0.14
   7   4  -1    2.08    0.16
  -7  -4   1    2.36    0.18
  -7  -4   1    2.19    0.14
  -7  -4   1    2.40    0.14
   6   4  -1  210.89    5.17
   6   4  -1  205.90    4.95
   6   4  -1  204.74    5.24
  -6  -4   1  214.80    5.07
  -6  -4   1  218.94    5.17
   5   4  -1    6.91    0.23
   5   4  -1    6.40    0.21
   5   4  -1    6.30    0.24
   5   4  -1    6.55    0.21
  -5  -4   1    6.56    0.22
   4   4  -1   73.91    1.79
   4   4  -1   74.70    1.94
   4   4  -1   75.33    1.86
  -4  -4   1   77.12    1.84
   3   4  -1   27.98    0.74
  -3  -4   1   27.11    0.70
   2   4  -1   27.80    0.78
   2   4  -1   29.93    0.73
  -2  -4   1   30.15    0.75
   1   4  -1   68.18    1.62
   1   4  -1   67.00    1.76
  -1  -4   1   69.97    1.67
   0   4  -1   29.01    0.70
   0   4  -1   27.75    0.73
   0  -4   1   28.03    0.72
  -1   4  -1   47.11    1.23
  -1   4  -1   46.75    1.19
  -1   4  -1   48.03    1.14
  -2   4  -1  169.87    4.29
  -2   4  -1  172.20    3.98
  -2   4  -1  164.49    4.17
   2  -4   1  173.39    4.09
  -3   4  -1   40.27    1.07
  -3   4  -1   41.55    1.00
  -3   4  -1   39.83    1.05
   3  -4   1   41.72    1.04
   3  -4   1   41.00    1.02
  -4   4  -1  118.07    2.94
  -4   4  -1  115.35    2.80
  -4   4  -1  119.83    3.00
   4  -4   1  119.43    2.86
   4  -4   1  118.52    2.95
  -5   4  -1    0.22    0.07
  -5   4  -1    0.27    0.08
  -5   4  -1    0.15    0.10
   5  -4   1    0.09    0.06
   5  -4   1    0.14    0.06
  -6   4  -1   18.09    0.54
  -6   4  -1   20.06    0.56
  -6   4  -1   20.02    0.58
   6  -4   1   19.92    0.56
   6  -4   1   20.06    0.52
  -7   4  -1    2.26    0.17
  -7   4  -1    1.96    0.22
  -7   4  -1    1.93    0.15
   7  -4   1    2.12    0.17
   7  -4   1    2.21    0.13
  -8   4  -1   42.59    1.13
  -8   4  -1   40.43    1.06
  -8   4  -1   40.84    1.10
   8  -4   1   42.21    1.13
  -9   4  -1   21.50    0.62
  -9   4  -1   21.41    0.67
   9  -4   1   21.86    0.67
 -10   4  -1   29.77    0.89
 -10   4  -1   28.31    0.81
  10  -4   1   30.01    0.88
 -11   4  -1   15.71    0.58
 -11   4  -1   14.76    0.50
  11  -4   1   15.80    0.56
 -12   4  -1    4.13    0.33
  12  -4   1    4.15    0.33
 -13   4  -1    7.62    0.47
  13  -4   1    8.07    0.44
 -14   4  -1    2.68    0.31
  14  -4   1    3.64    0.38
 -15   4  -1   19.87    0.78
  15  -4   1   21.36    0.79
 -16   4  -1   -0.29    0.27
  16  -4   1    0.51    0.27
  17   3  -1    1.91    0.33
  16   3  -1   -0.02    0.24
  15   3  -1    1.06    0.25
  14   3  -1   -0.41    0.18
 -14  -3   1    0.08    0.13
  13   3  -1    0.42    0.17
 -13  -3   1    0.46    0.15
 -13  -3   1    0.41    0.16
  12   3  -1    6.80    0.37
 -12  -3   1    6.61    0.29
 -12  -3   1    6.22    0.34
  11   3  -1   22.65    0.70
  11   3  -1   21.52    0.63
 -11  -3   1   21.84    0.63
 -11  -3   1   22.78    0.67
  10   3  -1    0.03    0.10
  10   3  -1    0.05    0.13
 -10  -3   1    0.27    0.10
 -10  -3   1    0.16    0.11
   9   3  -1   27.74    0.78
   9   3  -1   26.81    0.73
   9   3  -1   27.38    0.79
   9   3  -1   28.38    0.80
  -9  -3   1   27.71    0.76
  -9  -3   1   27.74    0.78
   8   3  -1   38.82    1.10
   8   3  -1   40.97    1.01
   8   3  -1   40.38    1.09
  -8  -3   1   41.17    1.05
  -8  -3   1   40.64    1.09
   7   3  -1   13.20    0.36
   7   3  -1   12.68    0.40
   7   3  -1   11.18    0.40
  -7  -3   1   11.90    0.40
  -7  -3   1   13.41    0.37
   6   3  -1  110.40    2.94
   6   3  -1  112.03    2.88
   6   3  -1  114.64    2.71
  -6  -3   1  114.85    2.94
  -6  -3   1  121.68    2.83
   5   3  -1   15.96    0.46
   5   3  -1   16.56    0.43
   5   3  -1   16.27    0.44
  -5  -3   1   15.87    0.44
   4   3  -1   49.71    1.20
   4   3  -1   50.39    1.27
   3   3  -1   51.83    1.33
   3   3  -1   50.85    1.23
   2   3  -1  384.01    8.92
   2   3  -1  370.01    9.56
   1   3  -1   24.01    0.65
   1   3  -1   25.27    0.60
   0   3  -1  210.04    4.87
   0   3  -1  200.44    5.20
  -1   3  -1   45.76    1.17
  -1   3  -1   44.56    1.08
  -2   3  -1   55.50    1.33
  -2   3  -1   55.51    1.43
  -2   3  -1   56.59    1.40
  -3   3  -1    1.95    0.10
  -3   3  -1    2.44    0.11
  -3   3  -1    1.81    0.12
   3  -3   1    1.99    0.10
  -4   3  -1   16.47    0.46
  -4   3  -1   16.51    0.47
  -4   3  -1   16.08    0.43
   4  -3   1   16.30    0.45
  -5   3  -1  140.67    3.50
  -5   3  -1  143.83    3.58
  -5   3  -1  136.80    3.34
   5  -3   1  144.21    3.52
  -6   3  -1   53.78    1.39
  -6   3  -1   54.57    1.39
  -6   3  -1   50.37    1.31
   6  -3   1   55.20    1.39
  -7   3  -1   25.98    0.71
  -7   3  -1   27.22    0.74
  -7   3  -1   27.76    0.77
   7  -3   1   27.83    0.76
  -8   3  -1   21.03    0.59
  -8   3  -1   20.40    0.58
  -8   3  -1   20.67    0.63
   8  -3   1   21.30    0.62
  -9   3  -1   18.85    0.56
  -9   3  -1   18.92    0.60
   9  -3   1   19.78    0.61
 -10   3  -1   15.84    0.56
 -10   3  -1   15.69    0.50
  10  -3   1   14.66    0.52
 -11   3  -1   75.89    1.90
 -11   3  -1   74.66    2.00
  11  -3   1   77.96    2.03
 -12   3  -1    0.40    0.20
  12  -3   1    0.38    0.18
 -13   3  -1    3.79    0.34
  13  -3   1    4.51    0.36
 -14   3  -1    6.05    0.45
  14  -3   1    5.77    0.43
 -15   3  -1    3.65    0.43
  15  -3   1    4.01    0.42
 -16   3  -1    3.20    0.35
  16  -3   1    4.09    0.44
  17   2  -1    0.02    0.26
  16   2  -1    0.19    0.25
  15   2  -1   14.57    0.63
  14   2  -1    0.16    0.19
 -14  -2   1   -0.01    0.15
 -14  -2   1    0.00    0.17
  13   2  -1   27.76    0.89
 -13  -2   1   28.52    0.84
 -13  -2   1   27.12    0.79
  12   2  -1   20.94    0.70
 -12  -2   1   22.03    0.67
 -12  -2   1   21.53    0.63
  11   2  -1   28.04    0.84
 -11  -2   1   27.16    0.75
 -11  -2   1   27.10    0.79
  10   2  -1   15.55    0.53
 -10  -2   1   16.26    0.50
 -10  -2   1   15.78    0.47
   9   2  -1   39.09    0.98
   9   2  -1   39.58    1.07
  -9  -2   1   38.31    1.02
  -9  -2   1   37.77    0.98
   8   2  -1   46.34    1.14
   8   2  -1   43.91    1.20
   8   2  -1   47.76    1.22
   8   2  -1   44.96    1.23
  -8  -2   1   47.93    1.21
  -8  -2   1   44.99    1.19
   7   2  -1   23.81    0.68
   7   2  -1   23.69    0.63
   7   2  -1   24.55    0.68
  -7  -2   1   25.28    0.67
  -7  -2   1   24.22    0.65
   6   2  -1    5.99    0.20
   6   2  -1    5.99    0.23
   6   2  -1    5.80    0.22
  -6  -2   1    6.30    0.21
  -6  -2   1    6.15    0.23
   5   2  -1   78.38    2.13
   5   2  -1   84.00    1.97
   5   2  -1   85.34    2.09
  -5  -2   1   86.57    2.05
  -5  -2   1   80.89    2.13
   4   2  -1    9.98    0.30
   4   2  -1    9.80    0.27
   4   2  -1   10.05    0.30
   3   2  -1   14.92    0.39
   2   2  -1    9.99    0.26
   2   2  -1    9.91    0.28
   1   2  -1  143.19    3.68
   1   2  -1  144.43    3.41
   0   2  -1    0.69    0.05
  -1   2  -1  328.67    8.34
  -2   2  -1   63.48    1.59
  -2   2  -1   61.40    1.47
  -3   2  -1   42.00    1.03
  -3   2  -1   43.35    1.09
  -3   2  -1   41.95    1.11
   3  -2   1   44.26    1.09
  -4   2  -1   22.13    0.59
  -4   2  -1   21.00    0.55
  -4   2  -1   21.86    0.58
   4  -2   1   22.02    0.58
  -5   2  -1   49.17    1.24
  -5   2  -1   47.54    1.22
  -5   2  -1   45.97    1.16
   5  -2   1   48.31    1.23
  -6   2  -1  299.48    7.23
  -6   2  -1  300.65    7.57
  -6   2  -1  322.91    7.85
   6  -2   1  314.41    7.64
  -7   2  -1   57.51    1.42
  -7   2  -1   59.00    1.51
  -7   2  -1   57.73    1.50
   7  -2   1   57.85    1.51
  -8   2  -1    0.58    0.13
  -8   2  -1    0.47    0.10
  -8   2  -1    0.57    0.10
   8  -2   1    0.62    0.10
  -9   2  -1   21.43    0.60
  -9   2  -1   21.28    0.66
   9  -2   1   21.70    0.66
 -10   2  -1   28.79    0.78
 -10   2  -1   28.29    0.84
  10  -2   1   27.99    0.84
 -11   2  -1   13.00    0.49
 -11   2  -1   13.16    0.44
  11  -2   1   13.09    0.48
 -12   2  -1    5.21    0.36
  12  -2   1    5.68    0.35
 -13   2  -1   21.90    0.75
  13  -2   1   22.67    0.77
 -14   2  -1    6.05    0.39
  14  -2   1    5.93    0.43
 -15   2  -1   -0.07    0.23
  15  -2   1    0.21    0.20
 -16   2  -1    0.44    0.27
  16  -2   1    0.53    0.25
  17   1  -1    3.19    0.37
  16   1  -1    6.73    0.50
  15   1  -1    0.80    0.24
 -15  -1   1    0.81    0.22
  14   1  -1   -0.01    0.19
 -14  -1   1   -0.01    0.18
  13   1  -1   12.35    0.54
 -13  -1   1   12.93    0.45
 -13  -1   1   13.45    0.50
  12   1  -1   10.57    0.44
 -12  -1   1   10.29    0.42
 -12  -1   1   10.47    0.39
  11   1  -1   34.27    1.00
 -11  -1   1   34.28    0.95
 -11  -1   1   33.70    0.90
  10   1  -1   10.63    0.42
 -10  -1   1   10.47    0.38
 -10  -1   1   10.92    0.36
   9   1  -1   23.58    0.70
  -9  -1   1   22.74    0.62
  -9  -1   1   22.82    0.66
   8   1  -1    3.88    0.22
  -8  -1   1    3.69    0.20
  -8  -1   1    3.83    0.18
  -8  -1   1    3.94    0.15
   7   1  -1   76.82    2.04
   7   1  -1   81.06    1.91
  -7  -1   1   82.36    2.03
  -7  -1   1   79.17    1.91
  -7  -1   1   79.14    1.99
   6   1  -1   12.51    0.35
   6   1  -1   11.91    0.37
   6   1  -1   12.10    0.38
   6   1  -1   12.85    0.36
  -6  -1   1   13.44    0.36
  -6  -1   1   11.99    0.36
   5   1  -1    9.37    0.27
   5   1  -1    9.82    0.29
   5   1  -1    9.75    0.30
  -5  -1   1    9.89    0.29
  -5  -1   1    9.72    0.28
   4   1  -1  651.37   13.63
   4   1  -1  535.80   14.58
  -4  -1   1  545.69   14.59
   3   1  -1  281.27    6.48
   3   1  -1  266.48    6.95
   1   1  -1  117.65    3.01
   0   1  -1  763.78   20.99
  -1   1  -1   38.70    1.01
  -2   1  -1    5.24    0.16
  -3   1  -1    6.82    0.22
  -3   1  -1    6.74    0.21
  -4   1  -1  110.59    2.76
  -4   1  -1  108.57    2.70
  -4   1  -1  106.59    2.57
   4  -1   1  111.45    2.72
  -5   1  -1    7.05    0.24
  -5   1  -1    7.42    0.23
  -5   1  -1    7.07    0.21
   5  -1   1    6.76    0.24
  -6   1  -1   51.04    1.29
  -6   1  -1   48.44    1.27
  -6   1  -1   50.26    1.21
   6  -1   1   49.16    1.29
  -7   1  -1   93.38    2.20
  -7   1  -1   94.70    2.35
  -7   1  -1   89.01    2.31
   7  -1   1   91.40    2.34
  -8   1  -1    6.52    0.24
  -8   1  -1    5.90    0.24
  -8   1  -1    6.74    0.28
   8  -1   1    6.72    0.28
  -9   1  -1    2.89    0.18
  -9   1  -1    2.80    0.21
  -9   1  -1    2.47    0.17
   9  -1   1    2.40    0.20
 -10   1  -1    6.21    0.26
 -10   1  -1    5.90    0.33
  10  -1   1    5.67    0.29
 -11   1  -1    1.95    0.21
 -11   1  -1    2.08    0.22
  11  -1   1    2.04    0.23
 -12   1  -1   -0.03    0.14
  12  -1   1    0.00    0.14
 -13   1  -1    1.37    0.23
  13  -1   1    1.03    0.22
 -14   1  -1    4.49    0.39
  14  -1   1    4.10    0.39
 -15   1  -1    9.23    0.48
  15  -1   1   10.36    0.53
 -16   1  -1    0.16    0.25
  16  -1   1    0.08    0.21
 -17   1  -1    1.23    0.30
  17  -1   1    0.33    0.24
  17   0  -1    0.13    0.27
  16   0  -1    6.22    0.45
 -16   0   1    6.82    0.46
  15   0  -1    0.48    0.20
 -15   0   1    0.49    0.22
  14   0  -1    2.99    0.31
 -14   0   1    3.15    0.34
  13   0  -1    0.83    0.19
 -13   0   1    1.04    0.17
 -13   0   1    0.91    0.20
  12   0  -1   36.10    1.08
 -12   0   1   36.55    0.98
 -12   0   1   37.41    1.04
  11   0  -1   24.66    0.78
 -11   0   1   24.69    0.74
 -11   0   1   25.27    0.70
  10   0  -1    6.84    0.33
 -10   0   1    6.03    0.27
 -10   0   1    6.06    0.30
   9   0  -1   77.50    2.03
  -9   0   1   79.21    1.89
  -9   0   1   76.90    1.98
   8   0  -1  115.79    3.01
  -8   0   1  116.59    2.96
  -8   0   1  123.09    3.01
  -8   0   1  120.25    2.83
   7   0  -1   34.98    0.95
  -7   0   1   35.91    0.90
  -7   0   1   34.50    0.92
  -7   0   1   34.37    0.87
   6   0  -1    2.46    0.15
  -6   0   1    2.83    0.10
  -6   0   1    2.44    0.14
  -6   0   1    2.80    0.13
   5   0  -1  309.52    7.88
  -5   0   1  331.42    8.08
  -5   0   1  312.58    7.85
  -5   0   1  324.86    7.57
   4   0  -1    3.53    0.13
  -4   0   1    3.63    0.14
  -4   0   1    3.74    0.12
  -4   0   1    3.63    0.13
   3   0  -1  145.97    3.76
   3   0  -1  151.22    3.50
  -3   0   1  150.87    3.53
  -3   0   1  148.41    3.76
  -1   0  -1    1.87    0.07
  -2   0  -1   15.10    0.41
  -3   0  -1    4.73    0.15
  -4   0  -1   10.65    0.28
  -4   0  -1   10.54    0.30
  -4   0  -1   10.40    0.30
   4   0   1   10.61    0.31
   4   0   1   10.56    0.30
  -5   0  -1   78.04    2.02
  -5   0  -1   82.87    2.07
  -5   0  -1   82.24    1.92
   5   0   1   82.08    2.05
  -6   0  -1    0.20    0.05
  -6   0  -1    0.21    0.06
  -6   0  -1    0.22    0.07
  -7   0  -1    1.40    0.11
  -7   0  -1    1.60    0.14
  -7   0  -1    1.32    0.11
   7   0   1    1.37    0.13
  -8   0  -1   32.99    0.91
  -8   0  -1   33.94    0.90
  -8   0  -1   34.09    0.86
   8   0   1   34.56    0.93
  -9   0  -1   19.46    0.54
  -9   0  -1   19.71    0.56
  -9   0  -1   20.00    0.60
   9   0   1   19.28    0.60
 -10   0  -1   57.77    1.54
 -10   0  -1   57.62    1.45
  10   0   1   60.14    1.57
 -11   0  -1    0.52    0.12
 -11   0  -1    0.72    0.18
  11   0   1    0.47    0.16
 -12   0  -1    0.46    0.18
  12   0   1    0.12    0.16
 -13   0  -1   -0.34    0.17
  13   0   1    0.03    0.18
 -14   0  -1   12.97    0.52
  14   0   1   12.99    0.54
 -15   0  -1    3.51    0.39
  15   0   1    3.22    0.34
 -16   0  -1    2.02    0.30
  16   0   1    2.11    0.31
 -17   0  -1    1.59    0.30
  17   0   1    1.38    0.31
  17  -1  -1    0.19    0.27
 -17   1   1   -0.11    0.28
  16  -1  -1    1.33    0.26
 -16   1   1    1.10    0.27
  15  -1  -1    5.80    0.41
 -15   1   1    5.40    0.42
  14  -1  -1    1.48    0.24
 -14   1   1    1.49    0.24
  13  -1  -1    5.44    0.35
 -13   1   1    5.04    0.30
 -13   1   1    5.38    0.36
  12  -1  -1    5.67    0.36
 -12   1   1    5.31    0.29
 -12   1   1    6.03    0.35
  11  -1  -1    2.13    0.22
 -11   1   1    1.91    0.21
 -11   1   1    2.31    0.21
  10  -1  -1    0.10    0.14
 -10   1   1   -0.04    0.14
 -10   1   1    0.39    0.11
   9  -1  -1   18.68    0.58
  -9   1   1   17.90    0.55
  -9   1   1   18.92    0.53
   8  -1  -1    9.41    0.34
  -8   1   1    8.67    0.30
  -8   1   1    8.75    0.32
  -8   1   1    9.41    0.27
   7  -1  -1   72.99    1.86
  -7   1   1   69.29    1.73
  -7   1   1   70.64    1.82
  -7   1   1   75.12    1.83
   6  -1  -1    3.22    0.17
  -6   1   1    3.20    0.12
  -6   1   1    3.08    0.16
  -6   1   1    3.45    0.15
   5  -1  -1   16.17    0.46
  -5   1   1   16.16    0.42
  -5   1   1   16.55    0.43
  -5   1   1   15.66    0.45
   4  -1  -1   18.19    0.50
  -4   1   1   17.56    0.46
  -4   1   1   18.07    0.46
  -4   1   1   18.08    0.48
   3  -1  -1  541.32   13.28
  -3   1   1  523.55   12.52
  -1  -1  -1   22.75    0.57
   1   1   1   21.23    0.57
  -2  -1  -1   52.30    1.31
   2   1   1   50.15    1.31
  -3  -1  -1  146.49    3.71
  -4  -1  -1  581.37   14.82
  -4  -1  -1  591.07   14.42
   4   1   1  594.69   14.46
   4   1   1  582.98   13.70
   4   1   1  577.91   14.54
  -5  -1  -1    6.82    0.22
  -5  -1  -1    6.49    0.20
  -5  -1  -1    6.87    0.23
   5   1   1    7.26    0.24
   5   1   1    6.91    0.23
   5   1   1    6.83    0.20
  -6  -1  -1   18.31    0.48
  -6  -1  -1   19.47    0.52
  -6  -1  -1   18.95    0.52
   6   1   1   18.86    0.53
   6   1   1   18.63    0.53
  -7  -1  -1   12.87    0.37
  -7  -1  -1   12.70    0.35
  -7  -1  -1   12.77    0.39
   7   1   1   12.05    0.40
   7   1   1   13.01    0.40
  -8  -1  -1   37.78    0.96
  -8  -1  -1   39.07    1.02
  -8  -1  -1   38.34    1.02
   8   1   1   39.34    1.05
  -9  -1  -1    0.82    0.13
  -9  -1  -1    0.90    0.10
  -9  -1  -1    0.81    0.10
   9   1   1    0.64    0.12
 -10  -1  -1    8.32    0.29
 -10  -1  -1    8.28    0.33
  10   1   1    8.42    0.34
 -11  -1  -1   60.81    1.59
 -11  -1  -1   58.57    1.49
  11   1   1   61.05    1.63
 -12  -1  -1    0.66    0.18
  12   1   1    0.49    0.18
 -13  -1  -1   17.46    0.62
  13   1   1   18.07    0.65
 -14  -1  -1    0.14    0.19
  14   1   1    0.12    0.19
 -15  -1  -1    4.29    0.39
  15   1   1    4.74    0.36
 -16  -1  -1    0.20    0.24
  16   1   1   -0.02    0.20
 -17  -1  -1   10.22    0.56
  17   1   1    9.17    0.58
  16  -2  -1    1.41    0.29
 -16   2   1    0.96    0.29
  15  -2  -1    2.50    0.31
 -15   2   1    2.91    0.30
  14  -2  -1   34.46    1.09
 -14   2   1   34.49    1.05
  13  -2  -1    4.55    0.37
 -13   2   1    4.67    0.36
 -13   2   1    4.97    0.32
  12  -2  -1   13.52    0.53
 -12   2   1   12.71    0.50
 -12   2   1   12.78    0.46
  11  -2  -1    0.41    0.17
 -11   2   1    0.39    0.17
 -11   2   1    0.34    0.13
  10  -2  -1   26.48    0.81
 -10   2   1   27.31    0.80
 -10   2   1   27.21    0.75
   9  -2  -1   17.46    0.57
  -9   2   1   18.42    0.57
  -9   2   1   17.69    0.52
   8  -2  -1   41.55    1.12
  -8   2   1   41.73    1.05
  -8   2   1   40.67    1.10
   7  -2  -1  127.89    3.22
  -7   2   1  128.70    3.04
  -7   2   1  128.10    3.22
  -7   2   1  126.43    3.18
   6  -2  -1   56.78    1.45
  -6   2   1   56.78    1.43
  -6   2   1   54.07    1.43
  -6   2   1   56.48    1.37
   5  -2  -1  223.94    5.65
  -5   2   1  226.77    5.59
  -5   2   1  233.82    5.34
  -5   2   1  227.31    5.76
   4  -2  -1   75.81    1.90
  -4   2   1   72.78    1.87
  -4   2   1   76.36    1.79
  -4   2   1   76.23    1.90
   3  -2  -1  222.91    5.61
  -3   2   1  225.83    5.30
  -3   2   1  227.58    5.57
  -3   2   1  227.35    5.72
  -2   2   1   68.94    1.75
  -2   2   1   69.99    1.65
  -1   2   1    5.23    0.16
   0   2   1   11.40    0.31
   1   2   1   38.23    0.98
  -2  -2  -1   35.45    0.92
   2   2   1   34.21    0.92
  -3  -2  -1    2.10    0.13
   3   2   1    2.22    0.12
  -4  -2  -1    0.83    0.10
  -4  -2  -1    0.98    0.09
   4   2   1    1.01    0.07
   4   2   1    0.97    0.08
   4   2   1    1.00    0.09
  -5  -2  -1  519.51   13.07
  -5  -2  -1  520.89   12.70
   5   2   1  485.56   12.69
   5   2   1  524.66   12.08
   5   2   1  515.13   12.69
  -6  -2  -1    1.51    0.11
  -6  -2  -1    1.86    0.12
   6   2   1    1.74    0.13
   6   2   1    1.57    0.12
   6   2   1    1.96    0.10
   6   2   1    1.74    0.11
  -7  -2  -1    0.11    0.08
   7   2   1   -0.10    0.05
   7   2   1    0.11    0.07
   7   2   1    0.13    0.07
  -8  -2  -1   58.69    1.49
  -8  -2  -1   56.89    1.40
  -8  -2  -1   58.67    1.51
   8   2   1   57.74    1.41
   8   2   1   59.08    1.50
   8   2   1   56.88    1.51
  -9  -2  -1   25.85    0.70
  -9  -2  -1   27.17    0.75
  -9  -2  -1   27.46    0.74
   9   2   1   27.49    0.78
   9   2   1   26.49    0.77
 -10  -2  -1    0.40    0.13
 -10  -2  -1    0.51    0.10
  10   2   1    0.51    0.14
 -11  -2  -1    1.92    0.19
 -11  -2  -1    1.74    0.19
  11   2   1    2.14    0.22
 -12  -2  -1  119.09    2.95
 -12  -2  -1  115.58    2.80
  12   2   1  113.48    3.00
 -13  -2  -1    0.79    0.19
  13   2   1    0.62    0.19
 -14  -2  -1    2.89    0.32
  14   2   1    3.02    0.34
 -15  -2  -1    1.01    0.23
  15   2   1    1.26    0.25
 -16  -2  -1   25.02    0.83
  16   2   1   22.94    0.87
 -17  -2  -1    0.06    0.25
  17   2   1   -0.05    0.25
  16  -3  -1   -0.03    0.21
 -16   3   1   -0.17    0.25
  15  -3  -1    1.56    0.26
 -15   3   1    0.96    0.26
  14  -3  -1   34.58    1.11
 -14   3   1   37.29    1.09
  13  -3  -1   -0.11    0.19
 -13   3   1    0.04    0.16
 -13   3   1   -0.07    0.19
  12  -3  -1    4.19    0.33
 -12   3   1    3.65    0.27
 -12   3   1    4.15    0.33
  11  -3  -1    2.71    0.28
 -11   3   1    2.60    0.29
 -11   3   1    2.91    0.23
  10  -3  -1   36.96    1.07
 -10   3   1   37.48    1.05
 -10   3   1   38.72    1.01
   9  -3  -1   24.10    0.73
  -9   3   1   24.46    0.73
  -9   3   1   24.63    0.68
   8  -3  -1    4.19    0.24
  -8   3   1    4.02    0.21
  -8   3   1    3.66    0.25
   7  -3  -1   29.60    0.80
  -7   3   1   28.97    0.75
  -7   3   1   28.35    0.75
  -7   3   1   27.54    0.78
   6  -3  -1   22.00    0.62
  -6   3   1   21.28    0.58
  -6   3   1   21.06    0.60
  -6   3   1   21.71    0.57
   5  -3  -1  208.88    5.17
  -5   3   1  213.02    5.24
  -5   3   1  204.82    4.89
  -5   3   1  206.90    5.12
   4  -3  -1   53.21    1.35
  -4   3   1   52.56    1.29
  -4   3   1   52.42    1.34
  -4   3   1   53.45    1.35
   3  -3  -1    5.62    0.19
  -3   3   1    5.50    0.20
  -3   3   1    5.39    0.18
  -3   3   1    5.48    0.17
  -2   3   1   21.00    0.55
  -2   3   1   20.67    0.55
  -1   3   1   11.38    0.30
  -1   3   1   11.17    0.31
   0   3   1   21.50    0.57
   0   3   1   21.91    0.53
   1   3   1   14.00    0.40
   2   3   1  282.22    7.35
   2   3   1  295.84    6.80
   3   3   1  106.96    2.49
   3   3   1  104.45    2.71
   3   3   1  107.11    2.62
  -4  -3  -1   25.06    0.71
   4   3   1   27.40    0.68
   4   3   1   23.45    0.71
   4   3   1   26.13    0.67
   4   3   1   26.63    0.63
  -5  -3  -1   53.65    1.31
  -5  -3  -1   48.37    1.37
   5   3   1   51.94    1.31
   5   3   1   53.47    1.24
   5   3   1   52.68    1.33
  -6  -3  -1   84.73    2.20
  -6  -3  -1   86.41    2.12
   6   3   1   83.79    2.14
   6   3   1   85.03    2.01
   6   3   1   84.62    2.12
  -7  -3  -1  220.23    5.57
  -7  -3  -1  221.94    5.40
   7   3   1  220.44    5.14
   7   3   1  219.60    5.41
   7   3   1  217.43    5.57
   7   3   1  219.43    5.46
  -8  -3  -1    0.15    0.09
  -8  -3  -1   -0.10    0.08
   8   3   1   -0.03    0.07
   8   3   1    0.14    0.08
   8   3   1    0.06    0.09
   8   3   1    0.08    0.06
  -9  -3  -1    0.28    0.11
  -9  -3  -1    0.52    0.09
  -9  -3  -1    0.58    0.11
   9   3   1    0.47    0.09
   9   3   1    0.50    0.12
   9   3   1    0.37    0.12
 -10  -3  -1    1.04    0.12
 -10  -3  -1    1.23    0.15
 -10  -3  -1    1.17    0.12
  10   3   1    0.99    0.15
  10   3   1    0.77    0.11
  10   3   1    1.00    0.15
 -11  -3  -1   59.37    1.53
 -11  -3  -1   56.93    1.44
  11   3   1   59.63    1.55
  11   3   1   56.41    1.56
 -12  -3  -1    0.06    0.10
 -12  -3  -1    0.05    0.15
  12   3   1    0.24    0.14
 -13  -3  -1    8.10    0.39
  13   3   1    7.26    0.41
 -14  -3  -1    0.10    0.19
  14   3   1    0.26    0.20
 -15  -3  -1    0.89    0.22
  15   3   1    0.97    0.24
 -16  -3  -1    0.57    0.24
  16   3   1    0.80    0.26
  17   3   1   -0.09    0.21
  16  -4  -1    0.71    0.25
 -16   4   1    0.49    0.28
  15  -4  -1    3.78    0.42
 -15   4   1    2.57    0.31
  14  -4  -1    4.24    0.41
 -14   4   1    3.56    0.39
  13  -4  -1    9.38    0.48
 -13   4   1    9.02    0.42
 -13   4   1    9.51    0.47
  12  -4  -1    6.05    0.37
 -12   4   1    6.26    0.35
 -12   4   1    5.76    0.38
  11  -4  -1    0.10    0.16
 -11   4   1    0.21    0.18
 -11   4   1    0.26    0.13
  10  -4  -1   68.18    1.83
 -10   4   1   67.93    1.72
 -10   4   1   69.27    1.81
   9  -4  -1    0.81    0.14
  -9   4   1    0.92    0.14
  -9   4   1    0.66    0.17
   8  -4  -1    7.70    0.33
  -8   4   1    7.87    0.34
  -8   4   1    7.71    0.30
   7  -4  -1    7.52    0.30
  -7   4   1    7.69    0.31
  -7   4   1    7.33    0.24
  -7   4   1    7.27    0.28
   6  -4  -1  160.07    3.96
  -6   4   1  157.36    3.76
  -6   4   1  157.09    3.92
  -6   4   1  158.96    3.99
   5  -4  -1   21.00    0.59
  -5   4   1   21.08    0.56
  -5   4   1   20.97    0.59
  -5   4   1   20.68    0.57
   4  -4  -1   14.44    0.41
  -4   4   1   14.36    0.41
  -4   4   1   14.53    0.40
  -4   4   1   14.06    0.42
   3  -4  -1  211.89    5.25
  -3   4   1  217.89    5.43
  -3   4   1  203.59    4.98
  -3   4   1  217.61    5.21
  -2   4   1   45.57    1.15
  -2   4   1   44.53    1.13
  -2   4   1   44.02    1.09
  -1   4   1   35.48    0.86
  -1   4   1   34.70    0.91
   0   4   1   71.68    1.76
   0   4   1   70.00    1.68
   0   4   1   70.92    1.81
   1   4   1  211.80    5.35
   1   4   1  217.27    4.97
   1   4   1  202.54    5.16
   2   4   1   66.55    1.55
   2   4   1   66.45    1.64
   2   4   1   62.23    1.68
   3   4   1  146.57    3.80
   3   4   1  148.32    3.50
   3   4   1  154.32    3.68
   4   4   1   17.66    0.45
   4   4   1   17.43    0.52
   4   4   1   17.68    0.47
  -5  -4  -1   14.49    0.45
   5   4   1   14.77    0.41
   5   4   1   14.05    0.45
   5   4   1   14.26    0.41
   5   4   1   14.73    0.38
  -6  -4  -1    0.46    0.07
  -6  -4  -1    0.61    0.11
   6   4   1    0.43    0.07
   6   4   1    0.55    0.10
   6   4   1    0.38    0.08
   6   4   1    0.54    0.07
  -7  -4  -1   17.25    0.54
  -7  -4  -1   17.43    0.50
   7   4   1   17.89    0.51
   7   4   1   17.34    0.50
   7   4   1   17.26    0.46
  -8  -4  -1    4.03    0.22
  -8  -4  -1    4.28    0.21
   8   4   1    4.41    0.23
   8   4   1    4.11    0.21
   8   4   1    4.24    0.20
   8   4   1    4.44    0.18
  -9  -4  -1   18.62    0.58
  -9  -4  -1   18.55    0.55
   9   4   1   18.01    0.51
   9   4   1   19.17    0.58
   9   4   1   19.42    0.57
   9   4   1   19.17    0.59
 -10  -4  -1   49.12    1.31
 -10  -4  -1   49.27    1.28
  10   4   1   47.73    1.20
  10   4   1   47.66    1.31
  10   4   1   46.95    1.29
 -11  -4  -1   19.14    0.57
 -11  -4  -1   20.28    0.63
  11   4   1   20.96    0.66
  11   4   1   20.76    0.64
  11   4   1   20.41    0.58
 -12  -4  -1   10.13    0.36
 -12  -4  -1   10.67    0.42
  12   4   1   11.26    0.45
  12   4   1   11.42    0.44
 -13  -4  -1    0.67    0.17
  13   4   1    0.80    0.19
 -14  -4  -1   19.66    0.66
  14   4   1   19.08    0.68
 -15  -4  -1    1.64    0.24
  15   4   1    1.72    0.27
 -16  -4  -1   14.61    0.61
  16   4   1   14.13    0.65
  17   4   1    0.36    0.27
  16  -5  -1    5.54    0.50
 -16   5   1    4.86    0.48
  15  -5  -1    1.92    0.31
 -15   5   1    1.91    0.30
  14  -5  -1    1.59    0.24
 -14   5   1    1.23    0.23
  13  -5  -1    1.82    0.26
 -13   5   1    1.67    0.22
 -13   5   1    1.52    0.26
  12  -5  -1   11.67    0.49
 -12   5   1   12.45    0.47
 -12   5   1   12.30    0.52
  11  -5  -1    0.37    0.17
 -11   5   1    0.84    0.20
 -11   5   1    0.79    0.16
  10  -5  -1    3.68    0.26
 -10   5   1    4.12    0.32
 -10   5   1    3.72    0.26
   9  -5  -1   59.31    1.60
  -9   5   1   59.88    1.52
  -9   5   1   59.88    1.59
   8  -5  -1    0.34    0.12
  -8   5   1    0.23    0.11
  -8   5   1    0.11    0.15
   7  -5  -1   19.97    0.60
  -7   5   1   20.06    0.56
  -7   5   1   21.11    0.62
  -7   5   1   19.72    0.58
   6  -5  -1    0.61    0.10
  -6   5   1    0.99    0.12
  -6   5   1    0.72    0.08
  -6   5   1    0.61    0.13
   5  -5  -1    4.71    0.20
  -5   5   1    4.47    0.17
  -5   5   1    4.38    0.19
  -5   5   1    4.71    0.21
  -4   5   1   20.63    0.54
  -4   5   1   18.87    0.53
  -4   5   1   18.72    0.55
   3  -5  -1   26.91    0.71
  -3   5   1   27.32    0.71
  -3   5   1   26.14    0.69
  -3   5   1   26.27    0.71
  -2   5   1  185.98    4.55
  -2   5   1  183.39    4.35
  -2   5   1  186.72    4.70
  -1   5   1  168.85    4.08
  -1   5   1  166.19    3.90
  -1   5   1  163.05    4.19
   0  -5  -1   25.50    0.64
   0   5   1   25.00    0.62
   0   5   1   24.48    0.66
   0   5   1   23.99    0.67
   1   5   1   11.90    0.32
   1   5   1   11.69    0.36
   1   5   1   12.13    0.36
   2   5   1  139.98    3.22
   2   5   1  139.28    3.49
   2   5   1  132.22    3.39
   3   5   1  254.95    5.99
   3   5   1  261.50    6.23
   3   5   1  243.13    6.39
   4   5   1    0.26    0.06
   4   5   1    0.14    0.08
   4   5   1    0.34    0.06
   4   5   1    0.25    0.07
   5   5   1   56.08    1.50
   5   5   1   56.56    1.35
   5   5   1   56.28    1.42
  -6  -5  -1  133.46    3.38
   6   5   1  127.51    3.24
   6   5   1  127.69    3.09
   6   5   1  134.47    3.38
   6   5   1  131.53    3.27
  -7  -5  -1   37.66    1.07
  -7  -5  -1   38.24    1.00
   7   5   1   39.03    0.95
   7   5   1   38.31    1.01
   7   5   1   36.18    1.00
   7   5   1   38.97    1.08
  -8  -5  -1    7.40    0.26
  -8  -5  -1    6.39    0.31
   8   5   1    6.80    0.24
   8   5   1    6.85    0.27
   8   5   1    7.05    0.28
  -9  -5  -1   86.49    2.17
  -9  -5  -1   83.61    2.26
   9   5   1   84.74    2.18
   9   5   1   87.16    2.07
   9   5   1   86.88    2.21
 -10  -5  -1   63.40    1.59
 -10  -5  -1   61.00    1.65
  10   5   1   60.16    1.66
  10   5   1   58.90    1.50
  10   5   1   61.63    1.60
  10   5   1   60.84    1.62
 -11  -5  -1    7.49    0.33
  11   5   1    7.62    0.35
  11   5   1    7.49    0.30
  11   5   1    7.48    0.36
 -12  -5  -1    0.04    0.10
 -12  -5  -1   -0.09    0.14
  12   5   1   -0.02    0.14
  12   5   1   -0.05    0.14
  12   5   1    0.07    0.11
 -13  -5  -1   -0.11    0.14
  13   5   1    0.26    0.17
  13   5   1    0.18    0.16
 -14  -5  -1    3.10    0.32
  14   5   1    2.27    0.26
 -15  -5  -1    0.43    0.19
  15   5   1    0.54    0.23
  16   5   1    0.09    0.22
  17   5   1    6.60    0.46
  15  -6  -1    5.27    0.46
 -15   6   1    4.47    0.46
  14  -6  -1    4.55    0.37
 -14   6   1    4.54    0.43
  13  -6  -1   -0.13    0.20
 -13   6   1   -0.12    0.17
 -13   6   1   -0.33    0.22
  12  -6  -1    7.73    0.43
 -12   6   1    8.36    0.41
 -12   6   1    7.63    0.45
  11  -6  -1    5.65    0.35
 -11   6   1    5.86    0.32
 -11   6   1    5.19    0.37
  10  -6  -1    0.05    0.14
 -10   6   1    0.07    0.17
 -10   6   1    0.03    0.13
   9  -6  -1   24.64    0.75
  -9   6   1   24.47    0.75
  -9   6   1   25.00    0.72
   8  -6  -1  132.40    3.36
  -8   6   1  129.46    3.19
  -8   6   1  135.54    3.34
   7  -6  -1   22.89    0.69
  -7   6   1   24.19    0.71
  -7   6   1   22.93    0.65
  -7   6   1   24.62    0.67
   6  -6  -1   17.26    0.50
   6  -6  -1   15.96    0.45
  -6   6   1   15.79    0.49
  -6   6   1   16.39    0.47
  -6   6   1   16.50    0.51
   5  -6  -1   37.04    0.98
   5  -6  -1   36.35    0.93
  -5   6   1   38.27    0.99
  -5   6   1   37.48    0.98
  -5   6   1   34.32    0.94
   4  -6  -1   98.56    2.43
   4  -6  -1   96.69    2.35
  -4   6   1   94.08    2.33
  -4   6   1   96.48    2.43
  -4   6   1   97.88    2.47
   3  -6  -1    0.77    0.08
   3  -6  -1    0.80    0.09
  -3   6   1    0.70    0.09
  -3   6   1    0.62    0.09
  -3   6   1    0.92    0.10
   2  -6  -1   67.20    1.62
  -2   6   1   62.85    1.66
  -2   6   1   66.04    1.70
  -2   6   1   67.41    1.60
   1  -6  -1  117.03    2.78
  -1   6   1  112.41    2.84
  -1   6   1  114.35    2.72
  -1   6   1  114.73    2.92
   0  -6  -1    2.33    0.12
   0   6   1    2.37    0.13
   0   6   1    2.04    0.11
   0   6   1    2.20    0.12
  -1  -6  -1   35.06    0.89
   1   6   1   34.96    0.86
   1   6   1   34.25    0.92
   1   6   1   34.54    0.93
   2   6   1  205.76    4.66
   2   6   1  186.00    4.90
   2   6   1  205.33    5.04
   3   6   1   33.57    0.84
   3   6   1   34.62    0.93
   3   6   1   33.58    0.89
   4   6   1    0.63    0.08
   4   6   1    0.30    0.06
   4   6   1    0.33    0.09
   4   6   1    0.34    0.05
   5   6   1  121.62    3.05
   5   6   1  122.82    2.90
   5   6   1  122.24    3.04
   5   6   1  123.76    3.16
   6   6   1   13.13    0.37
   6   6   1   13.55    0.45
   6   6   1   12.43    0.39
  -7  -6  -1   16.50    0.53
   7   6   1   15.36    0.43
   7   6   1   15.62    0.53
   7   6   1   15.36    0.46
   7   6   1   14.91    0.46
  -8  -6  -1    0.38    0.14
  -8  -6  -1    0.55    0.10
   8   6   1    0.37    0.10
   8   6   1    0.44    0.10
   8   6   1    0.39    0.13
   8   6   1    0.39    0.08
  -9  -6  -1    8.22    0.31
  -9  -6  -1    7.83    0.36
   9   6   1    7.67    0.29
   9   6   1    8.13    0.32
   9   6   1    8.22    0.32
 -10  -6  -1    0.66    0.17
 -10  -6  -1    0.56    0.13
  10   6   1    0.80    0.12
  10   6   1    0.71    0.14
  10   6   1    0.60    0.15
 -11  -6  -1   54.47    1.42
  11   6   1   54.85    1.46
  11   6   1   52.09    1.34
  11   6   1   52.64    1.43
 -12  -6  -1    0.92    0.16
  12   6   1    0.90    0.14
  12   6   1    0.86    0.16
  12   6   1    0.80    0.15
 -13  -6  -1    1.65    0.20
  13   6   1    1.13    0.19
  13   6   1    1.71    0.23
 -14  -6  -1    9.19    0.42
  14   6   1    8.51    0.43
  14   6   1    8.37    0.46
  15   6   1    3.47    0.38
  16   6   1    1.01    0.25
  17   6   1    0.80    0.24
  15  -7  -1    5.37    0.52
 -15   7   1    5.62    0.50
  14  -7  -1    0.01    0.22
 -14   7   1    0.04    0.25
  13  -7  -1   10.63    0.52
 -13   7   1   10.44    0.54
 -13   7   1   10.86    0.47
  12  -7  -1    1.35    0.23
 -12   7   1    1.74    0.22
 -12   7   1    1.81    0.26
  11  -7  -1    0.74    0.19
 -11   7   1    0.45    0.16
 -11   7   1    0.31    0.21
  10  -7  -1   10.08    0.43
 -10   7   1   10.20    0.44
 -10   7   1   10.23    0.41
   9  -7  -1    0.95    0.17
  -9   7   1    0.98    0.18
  -9   7   1    0.92    0.16
   8  -7  -1   15.36    0.53
  -8   7   1   14.39    0.49
  -8   7   1   16.17    0.55
   7  -7  -1    1.46    0.15
  -7   7   1    1.34    0.16
  -7   7   1    1.32    0.16
   6  -7  -1    0.04    0.10
  -6   7   1    0.16    0.14
  -6   7   1    0.20    0.11
  -6   7   1    0.21    0.09
   5  -7  -1    4.43    0.22
   5  -7  -1    4.21    0.20
  -5   7   1    4.75    0.26
  -5   7   1    4.45    0.23
  -5   7   1    4.24    0.20
   4  -7  -1    2.47    0.16
   4  -7  -1    2.47    0.16
  -4   7   1    2.45    0.16
  -4   7   1    2.50    0.18
  -4   7   1    2.61    0.16
   3  -7  -1  116.75    2.85
  -3   7   1  119.04    3.00
  -3   7   1  114.74    2.92
  -3   7   1  118.58    2.80
   2  -7  -1    2.44    0.15
  -2   7   1    2.47    0.14
  -2   7   1    2.43    0.15
  -2   7   1    2.56    0.17
   1  -7  -1    8.58    0.28
  -1   7   1    8.65    0.29
  -1   7   1    8.49    0.29
  -1   7   1    8.54    0.27
   0  -7  -1   34.08    0.86
   0   7   1   32.80    0.90
   0   7   1   33.54    0.84
   0   7   1   32.63    0.89
  -1  -7  -1  180.42    4.31
   1   7   1  172.79    4.41
   1   7   1  176.10    4.19
   1   7   1  184.26    4.53
  -2  -7  -1   42.40    1.07
   2   7   1   40.42    1.11
   2   7   1   41.64    1.03
   2   7   1   43.36    1.13
   3   7   1    0.12    0.07
   3   7   1    0.12    0.06
   3   7   1    0.07    0.08
   4   7   1    4.76    0.16
   4   7   1    4.72    0.21
   4   7   1    4.47    0.17
   4   7   1    5.01    0.22
   5   7   1   44.53    1.20
   5   7   1   43.55    1.12
   5   7   1   43.59    1.14
   5   7   1   43.45    1.08
   6   7   1   71.87    1.85
   6   7   1   75.99    1.96
   6   7   1   72.79    1.77
   6   7   1   72.98    1.86
  -7  -7  -1   12.63    0.46
   7   7   1   11.99    0.39
   7   7   1   12.57    0.37
   7   7   1   12.57    0.46
  -8  -7  -1   41.31    1.19
   8   7   1   42.12    1.19
   8   7   1   41.36    1.10
   8   7   1   39.40    1.09
   8   7   1   41.67    1.04
  -9  -7  -1    7.28    0.29
  -9  -7  -1    7.09    0.39
   9   7   1    7.23    0.30
   9   7   1    6.90    0.38
   9   7   1    7.04    0.27
   9   7   1    7.26    0.30
 -10  -7  -1   15.41    0.48
 -10  -7  -1   13.63    0.55
  10   7   1   14.75    0.56
  10   7   1   14.70    0.45
  10   7   1   14.94    0.49
  10   7   1   14.66    0.50
 -11  -7  -1    0.66    0.13
 -11  -7  -1    0.58    0.17
  11   7   1    0.58    0.13
  11   7   1    0.52    0.14
  11   7   1    0.50    0.15
 -12  -7  -1    9.72    0.38
  12   7   1    8.77    0.40
  12   7   1    8.40    0.34
  12   7   1    9.03    0.39
 -13  -7  -1   20.54    0.66
  13   7   1   19.67    0.67
  13   7   1   19.67    0.69
  14   7   1   -0.09    0.18
  15   7   1    1.51    0.25
  16   7   1    0.30    0.23
  17   7   1    5.40    0.48
 -14   8   1    1.76    0.28
  13  -8  -1    0.66    0.22
 -13   8   1    0.18    0.24
  12  -8  -1    1.51    0.24
 -12   8   1    1.37    0.26
 -12   8   1    1.55    0.22
  11  -8  -1   17.89    0.66
 -11   8   1   18.76    0.67
 -11   8   1   18.11    0.62
  10  -8  -1    3.23    0.31
 -10   8   1    2.85    0.34
 -10   8   1    2.73    0.27
   9  -8  -1    2.34    0.25
  -9   8   1    2.53    0.25
  -9   8   1    2.18    0.24
   8  -8  -1    9.51    0.39
  -8   8   1    9.99    0.39
  -8   8   1   10.33    0.44
   7  -8  -1   10.27    0.39
  -7   8   1    9.94    0.38
  -7   8   1   10.32    0.41
   6  -8  -1   18.77    0.58
  -6   8   1   20.33    0.61
  -6   8   1   17.79    0.57
  -6   8   1   19.32    0.57
   5  -8  -1   12.45    0.41
   5  -8  -1   12.31    0.39
  -5   8   1   12.78    0.41
  -5   8   1   12.94    0.45
  -5   8   1   12.66    0.42
   4  -8  -1  242.19    5.92
  -4   8   1  242.24    5.80
  -4   8   1  252.76    6.07
  -4   8   1  247.45    6.22
   3  -8  -1    6.05    0.24
  -3   8   1    6.25    0.26
  -3   8   1    6.91    0.28
  -3   8   1    6.37    0.26
   2  -8  -1    2.05    0.16
  -2   8   1    2.09    0.16
  -2   8   1    2.31    0.18
  -2   8   1    2.29    0.16
   1  -8  -1    0.00    0.09
  -1   8   1    0.03    0.08
  -1   8   1    0.11    0.07
  -1   8   1    0.03    0.09
   0  -8  -1  218.03    5.20
   0   8   1  211.75    5.06
   0   8   1  211.46    5.31
   0   8   1  220.41    5.47
  -1  -8  -1    0.18    0.09
   1   8   1    0.02    0.07
   1   8   1   -0.03    0.08
   1   8   1    0.06    0.07
   2   8   1   54.16    1.42
   2   8   1   53.93    1.31
   2   8   1   51.60    1.39
  -3  -8  -1   81.92    1.97
   3   8   1   71.36    2.00
   3   8   1   82.22    2.07
   3   8   1   80.33    1.90
   4   8   1    0.10    0.09
   4   8   1    0.10    0.05
   4   8   1    0.11    0.08
   4   8   1    0.14    0.08
   5   8   1   19.12    0.60
   5   8   1   20.11    0.56
   5   8   1   18.94    0.52
   5   8   1   18.75    0.52
   6   8   1    2.79    0.17
   6   8   1    2.59    0.20
   6   8   1    2.51    0.15
   6   8   1    2.51    0.16
   7   8   1   96.47    2.50
   7   8   1   92.28    2.38
   7   8   1   92.14    2.37
   7   8   1   94.82    2.26
  -8  -8  -1    2.84    0.28
   8   8   1    2.61    0.18
   8   8   1    2.67    0.26
   8   8   1    2.43    0.18
  -9  -8  -1   62.35    1.61
  -9  -8  -1   62.27    1.73
   9   8   1   61.16    1.53
   9   8   1   61.22    1.61
   9   8   1   62.81    1.74
   9   8   1   62.43    1.63
 -10  -8  -1    0.96    0.20
 -10  -8  -1    1.11    0.14
  10   8   1    0.76    0.14
  10   8   1    0.79    0.19
  10   8   1    0.65    0.15
  10   8   1    0.91    0.13
 -11  -8  -1    6.18    0.30
 -11  -8  -1    5.79    0.36
  11   8   1    5.80    0.31
  11   8   1    6.11    0.32
  11   8   1    6.25    0.37
  11   8   1    6.30    0.28
 -12  -8  -1    3.20    0.25
  12   8   1    3.04    0.23
  12   8   1    3.14    0.28
  12   8   1    3.02    0.28
  13   8   1   21.67    0.73
  14   8   1    3.33    0.34
  15   8   1   19.47    0.73
  16   8   1    5.76    0.45
 -14   9   1    2.07    0.34
 -13   9   1    5.92    0.49
 -12   9   1    5.69    0.37
 -12   9   1    6.29    0.46
 -11   9   1   22.61    0.78
 -11   9   1   21.43    0.72
 -10   9   1   10.99    0.51
 -10   9   1   10.75    0.45
  -9   9   1   24.65    0.78
  -9   9   1   24.37    0.75
  -8   9   1    0.66    0.17
  -8   9   1    0.55    0.16
  -7   9   1    0.11    0.17
  -7   9   1   -0.01    0.13
  -6   9   1    1.49    0.15
  -6   9   1    1.72    0.17
  -6   9   1    1.77    0.20
   5  -9  -1   17.85    0.53
  -5   9   1   18.34    0.57
  -5   9   1   18.00    0.56
  -5   9   1   17.85    0.55
   4  -9  -1   10.36    0.36
  -4   9   1   10.74    0.38
  -4   9   1   10.39    0.37
  -4   9   1   10.58    0.39
   3  -9  -1  136.28    3.32
  -3   9   1  135.47    3.49
  -3   9   1  133.88    3.25
  -3   9   1  138.25    3.40
   2  -9  -1    3.28    0.19
  -2   9   1    3.08    0.21
  -2   9   1    3.06    0.20
  -2   9   1    3.27    0.20
   1  -9  -1    2.38    0.19
  -1   9   1    2.25    0.17
  -1   9   1    2.31    0.20
  -1   9   1    2.79    0.18
   0  -9  -1    0.23    0.10
   0   9   1    0.24    0.11
   0   9   1    0.10    0.08
   0   9   1    0.07    0.09
  -1  -9  -1   16.48    0.50
   1   9   1   16.21    0.52
   1   9   1   16.38    0.46
   1   9   1   15.86    0.51
  -2  -9  -1    1.36    0.15
   2   9   1    1.29    0.15
   2   9   1    1.21    0.14
   2   9   1    0.97    0.13
  -3  -9  -1    3.43    0.22
   3   9   1    3.62    0.17
   3   9   1    3.03    0.21
   3   9   1    4.18    0.23
  -4  -9  -1  149.13    3.64
   4   9   1  149.65    3.53
   4   9   1  151.96    3.83
   4   9   1  144.04    3.71
  -5  -9  -1   32.78    0.89
   5   9   1   33.21    0.94
   5   9   1   32.68    0.89
   5   9   1   31.15    0.84
  -6  -9  -1   28.25    0.80
   6   9   1   28.75    0.86
   6   9   1   27.71    0.75
   6   9   1   28.70    0.79
  -7  -9  -1    6.06    0.28
   7   9   1    6.36    0.34
   7   9   1    5.97    0.26
   7   9   1    5.53    0.24
   7   9   1    5.98    0.26
  -8  -9  -1  141.90    3.66
   8   9   1  140.73    3.66
   8   9   1  136.44    3.51
   8   9   1  141.39    3.49
   8   9   1  137.09    3.33
  -9  -9  -1    6.53    0.34
  -9  -9  -1    6.88    0.41
   9   9   1    7.01    0.32
   9   9   1    7.26    0.30
   9   9   1    8.16    0.41
 -10  -9  -1   11.31    0.42
 -10  -9  -1   10.98    0.51
 -10  -9  -1   10.81    0.40
  10   9   1   11.04    0.38
  10   9   1   10.75    0.40
  10   9   1   11.22    0.50
 -11  -9  -1    5.95    0.39
 -11  -9  -1    6.30    0.32
 -11  -9  -1    6.19    0.30
  11   9   1    6.69    0.40
  11   9   1    5.91    0.31
  11   9   1    6.00    0.29
  11   9   1    6.11    0.32
  12   9   1    0.43    0.14
  12   9   1    0.05    0.15
  13   9   1    1.60    0.22
  14   9   1    2.09    0.25
  15   9   1   11.17    0.54
  16   9   1    3.30    0.34
 -13  10   1    2.75    0.34
 -12  10   1   -0.16    0.24
 -12  10   1    0.01    0.18
 -11  10   1    2.17    0.29
 -11  10   1    1.99    0.24
 -10  10   1    1.81    0.23
 -10  10   1    1.82    0.26
  -9  10   1    6.25    0.37
  -9  10   1    6.30    0.36
  -8  10   1   17.60    0.59
  -8  10   1   16.74    0.60
  -7  10   1   -0.11    0.13
  -7  10   1   -0.11    0.15
  -6  10   1   17.71    0.58
  -6  10   1   18.57    0.62
  -6  10   1   18.27    0.57
   5 -10  -1    0.06    0.14
  -5  10   1    0.05    0.11
  -5  10   1    0.01    0.14
  -5  10   1    0.09    0.12
   4 -10  -1   13.67    0.46
  -4  10   1   15.09    0.51
  -4  10   1   14.10    0.47
  -4  10   1   13.74    0.47
   3 -10  -1   43.86    1.18
  -3  10   1   46.70    1.22
  -3  10   1   44.97    1.17
  -3  10   1   44.47    1.23
   2 -10  -1  100.70    2.51
  -2  10   1   99.98    2.63
  -2  10   1  101.78    2.46
  -2  10   1  102.13    2.57
   1 -10  -1   61.53    1.60
  -1  10   1   63.74    1.65
  -1  10   1   61.99    1.68
  -1  10   1   64.00    1.57
   0 -10  -1    9.61    0.36
   0  10   1    9.66    0.33
   0  10   1   10.02    0.38
   0  10   1   10.04    0.39
  -1 -10  -1   12.40    0.42
   1  10   1   12.53    0.44
   1  10   1   12.79    0.46
   1  10   1   13.44    0.41
  -2 -10  -1    3.83    0.23
   2  10   1    3.23    0.20
   2  10   1    3.37    0.24
   2  10   1    3.29    0.25
  -3 -10  -1   71.85    1.80
   3  10   1   71.26    1.74
   3  10   1   68.80    1.84
   3  10   1   71.28    1.90
  -4 -10  -1   17.88    0.55
   4  10   1   16.58    0.56
   4  10   1   17.52    0.50
   4  10   1   15.73    0.53
  -5 -10  -1    4.44    0.28
   5  10   1    4.12    0.25
   5  10   1    4.27    0.22
   5  10   1    4.23    0.28
  -6 -10  -1    1.02    0.16
   6  10   1    0.97    0.17
   6  10   1    1.02    0.14
   6  10   1    0.89    0.13
  -7 -10  -1    2.89    0.27
   7  10   1    2.64    0.25
   7  10   1    2.27    0.21
   7  10   1    2.77    0.20
  -8 -10  -1   13.83    0.51
   8  10   1   13.81    0.56
   8  10   1   14.31    0.48
   8  10   1   13.55    0.45
  -9 -10  -1    0.10    0.17
  -9 -10  -1    0.10    0.18
   9  10   1    0.16    0.12
   9  10   1    0.12    0.17
   9  10   1    0.21    0.12
 -10 -10  -1    3.23    0.23
 -10 -10  -1    3.19    0.28
 -10 -10  -1    3.11    0.34
  10  10   1    3.43    0.24
  10  10   1    2.90    0.23
  10  10   1    3.59    0.34
 -11 -10  -1    1.53    0.21
 -11 -10  -1    1.41    0.24
  11  10   1    1.27    0.17
  11  10   1    1.33    0.24
  12  10   1    1.84    0.19
 -12  11   1    2.31    0.27
 -12  11   1    1.60    0.31
 -11  11   1    1.34    0.28
 -11  11   1    1.26    0.22
 -10  11   1    0.56    0.19
 -10  11   1    0.83    0.25
  -9  11   1    2.35    0.25
  -9  11   1    2.09    0.24
  -8  11   1    0.23    0.18
  -8  11   1   -0.17    0.15
  -7  11   1   28.45    0.82
  -7  11   1   26.69    0.85
  -6  11   1    2.07    0.21
  -6  11   1    2.71    0.31
  -6  11   1    2.08    0.22
   5 -11  -1    0.61    0.17
  -5  11   1    0.66    0.15
  -5  11   1    0.64    0.16
  -5  11   1    0.41    0.15
   4 -11  -1   21.47    0.66
  -4  11   1   21.94    0.69
  -4  11   1   21.29    0.67
  -4  11   1   22.10    0.66
   3 -11  -1    1.08    0.18
  -3  11   1    0.95    0.16
  -3  11   1    1.19    0.18
  -3  11   1    0.94    0.15
   2 -11  -1    4.99    0.30
  -2  11   1    4.84    0.27
  -2  11   1    4.98    0.31
  -2  11   1    5.31    0.30
   1 -11  -1    8.03    0.35
  -1  11   1    8.17    0.37
  -1  11   1    8.04    0.36
  -1  11   1    7.74    0.31
   0 -11  -1    6.36    0.31
   0  11   1    7.21    0.34
   0  11   1    7.30    0.35
   0  11   1    7.20    0.30
  -1 -11  -1   51.31    1.35
   1  11   1   52.47    1.30
   1  11   1   49.18    1.41
   1  11   1   51.73    1.40
  -2 -11  -1   11.61    0.43
   2  11   1   12.62    0.41
   2  11   1   11.80    0.45
   2  11   1   12.69    0.47
  -3 -11  -1   21.82    0.65
   3  11   1   21.19    0.67
   3  11   1   21.44    0.61
   3  11   1   20.79    0.67
  -4 -11  -1    6.21    0.33
   4  11   1    5.68    0.26
   4  11   1    6.05    0.31
   4  11   1    6.03    0.31
  -5 -11  -1   15.77    0.52
   5  11   1   14.83    0.54
   5  11   1   15.06    0.48
   5  11   1   15.44    0.52
  -6 -11  -1   41.15    1.15
   6  11   1   42.10    1.15
   6  11   1   43.19    1.23
   6  11   1   42.25    1.09
  -7 -11  -1   33.04    0.95
   7  11   1   34.43    1.03
   7  11   1   34.28    0.95
   7  11   1   32.34    0.89
  -8 -11  -1   47.23    1.27
   8  11   1   45.81    1.21
   8  11   1   45.87    1.36
   8  11   1   47.83    1.27
  -9 -11  -1    4.59    0.38
  -9 -11  -1    5.15    0.33
   9  11   1    5.65    0.38
   9  11   1    4.46    0.27
   9  11   1    4.89    0.27
 -10 -11  -1    1.17    0.23
 -10 -11  -1    1.33    0.21
  10  11   1    1.62    0.24
  10  11   1    1.33    0.17
 -11 -11  -1    5.53    0.35
 -11 -11  -1    5.62    0.44
  11  11   1    5.20    0.42
  11  11   1    5.02    0.30
 -12 -11  -1   25.72    0.79
  12  11   1   24.02    0.74
 -11  12   1    0.18    0.22
 -11  12   1    0.04    0.22
 -10  12   1    1.07    0.24
 -10  12   1    1.05    0.22
  -9  12   1    2.69    0.30
  -9  12   1    2.50    0.26
  -8  12   1    4.07    0.33
  -8  12   1    3.58    0.39
  -7  12   1   -0.25    0.20
  -7  12   1    0.06    0.14
  -6  12   1   24.53    0.77
  -6  12   1   23.07    0.74
  -5  12   1   38.57    1.10
  -5  12   1   40.00    1.12
  -5  12   1   37.13    1.06
   4 -12  -1    6.66    0.35
  -4  12   1    6.80    0.34
  -4  12   1    7.18    0.35
  -4  12   1    6.92    0.38
   3 -12  -1    0.66    0.18
  -3  12   1    0.48    0.17
  -3  12   1    0.45    0.16
  -3  12   1    0.73    0.16
   2 -12  -1    0.29    0.17
  -2  12   1    0.00    0.13
  -2  12   1    0.21    0.13
  -2  12   1    0.32    0.15
   1 -12  -1   32.00    0.92
  -1  12   1   33.22    0.97
  -1  12   1   32.41    0.89
  -1  12   1   32.88    0.95
   0 -12  -1    3.98    0.27
   0  12   1    3.80    0.31
   0  12   1    3.70    0.26
   0  12   1    3.90    0.25
  -1 -12  -1   19.59    0.62
   1  12   1   19.73    0.64
   1  12   1   20.32    0.66
   1  12   1   18.80    0.58
  -2 -12  -1  102.32    2.58
   2  12   1   99.29    2.50
   2  12   1  105.02    2.65
   2  12   1  103.74    2.71
  -3 -12  -1   11.26    0.46
   3  12   1   10.94    0.45
   3  12   1   10.62    0.44
   3  12   1   11.69    0.39
  -4 -12  -1    0.29    0.18
   4  12   1    0.68    0.14
   4  12   1    0.64    0.16
   4  12   1    0.51    0.17
  -5 -12  -1   15.06    0.52
   5  12   1   15.40    0.48
   5  12   1   13.82    0.51
   5  12   1   14.58    0.54
  -6 -12  -1   48.32    1.34
   6  12   1   50.57    1.28
   6  12   1   50.01    1.42
   6  12   1   49.93    1.35
  -7 -12  -1    3.36    0.31
   7  12   1    3.65    0.25
   7  12   1    3.63    0.26
   7  12   1    3.33    0.29
  -8 -12  -1    0.52    0.17
   8  12   1    0.16    0.14
   8  12   1    0.46    0.19
   8  12   1    0.31    0.15
  -9 -12  -1   12.32    0.48
  -9 -12  -1   11.73    0.56
   9  12   1   11.35    0.42
   9  12   1   12.48    0.56
 -10 -12  -1    0.58    0.23
 -10 -12  -1    0.49    0.22
  10  12   1    0.75    0.17
  10  12   1    0.61    0.23
 -11 -12  -1    2.87    0.29
 -11 -12  -1    2.95    0.33
  11  12   1    3.31    0.27
  11  12   1    2.75    0.31
 -12 -12  -1    0.58    0.22
  12  12   1    0.57    0.18
  12  12   1    0.83    0.26
  13  12   1   11.37    0.52
 -10  13   1    6.83    0.52
 -10  13   1    6.39    0.42
  -9  13   1   -0.36    0.23
  -9  13   1   -0.42    0.18
  -8  13   1    0.71    0.21
  -8  13   1    1.03    0.26
  -7  13   1    2.76    0.31
  -7  13   1    3.28    0.38
  -6  13   1   22.86    0.78
  -6  13   1   22.16    0.73
  -5  13   1   13.86    0.56
  -5  13   1   13.05    0.51
  -5  13   1   13.41    0.51
   4 -13  -1    5.30    0.37
  -4  13   1    5.29    0.31
  -4  13   1    4.98    0.33
  -4  13   1    5.72    0.38
   3 -13  -1   26.01    0.81
  -3  13   1   26.84    0.84
  -3  13   1   27.19    0.79
  -3  13   1   28.11    0.85
   2 -13  -1   10.04    0.43
  -2  13   1   11.90    0.44
  -2  13   1   11.30    0.47
  -2  13   1   11.74    0.49
   1 -13  -1    0.09    0.18
  -1  13   1    0.21    0.16
  -1  13   1   -0.08    0.14
  -1  13   1   -0.11    0.13
   0 -13  -1    0.53    0.17
   0  13   1    0.05    0.11
   0  13   1    0.16    0.17
   0  13   1    0.28    0.16
  -1 -13  -1   17.43    0.59
   1  13   1   18.47    0.62
   1  13   1   18.01    0.63
   1  13   1   17.68    0.56
  -2 -13  -1    1.42    0.22
   2  13   1    1.48    0.18
   2  13   1    1.65    0.21
   2  13   1    1.18    0.18
  -3 -13  -1   45.34    1.28
   3  13   1   47.75    1.31
   3  13   1   47.80    1.35
   3  13   1   46.34    1.22
  -4 -13  -1    0.21    0.17
   4  13   1    0.34    0.17
   4  13   1    0.42    0.15
   4  13   1    0.48    0.13
  -5 -13  -1    0.31    0.19
   5  13   1   -0.03    0.14
   5  13   1    0.23    0.18
   5  13   1    0.27    0.14
  -6 -13  -1    0.40    0.18
   6  13   1    0.61    0.17
   6  13   1    0.46    0.15
   6  13   1    0.36    0.15
  -7 -13  -1   16.55    0.60
   7  13   1   15.59    0.63
   7  13   1   15.81    0.53
   7  13   1   16.67    0.57
  -8 -13  -1    1.67    0.25
   8  13   1    1.33    0.19
   8  13   1    1.48    0.24
  -9 -13  -1    0.31    0.22
   9  13   1    0.22    0.20
   9  13   1   -0.11    0.15
 -10 -13  -1   18.41    0.75
 -10 -13  -1   18.28    0.67
  10  13   1   18.15    0.60
  10  13   1   19.14    0.75
 -11 -13  -1   -0.36    0.22
 -11 -13  -1   -0.01    0.22
  11  13   1    0.25    0.17
  11  13   1    0.28    0.24
 -12 -13  -1   -0.05    0.22
 -12 -13  -1    0.46    0.27
  12  13   1    0.06    0.25
  12  13   1    0.00    0.17
  13  13   1    0.41    0.20
  -9  14   1    2.30    0.28
  -9  14   1    2.70    0.35
  -8  14   1   -0.09    0.25
  -8  14   1   -0.06    0.20
  -7  14   1   12.55    0.54
  -7  14   1   13.60    0.61
  -6  14   1    0.60    0.21
  -6  14   1    0.32    0.16
  -5  14   1    0.47    0.20
  -5  14   1    0.45    0.19
  -5  14   1    0.32    0.18
   4 -14  -1    0.95    0.23
  -4  14   1    0.23    0.18
  -4  14   1    0.56    0.22
  -4  14   1    0.86    0.20
   3 -14  -1   12.59    0.52
  -3  14   1   11.53    0.48
  -3  14   1   12.44    0.54
  -3  14   1   11.88    0.50
   2 -14  -1   18.08    0.65
  -2  14   1   17.92    0.65
  -2  14   1   18.22    0.61
  -2  14   1   18.63    0.67
   1 -14  -1    1.78    0.25
  -1  14   1    2.41    0.26
  -1  14   1    1.89    0.21
  -1  14   1    1.66    0.23
   0 -14  -1   10.32    0.45
   0  14   1   10.53    0.43
   0  14   1   10.87    0.50
   0  14   1   10.12    0.47
  -1 -14  -1    2.76    0.28
   1  14   1    3.00    0.32
   1  14   1    3.13    0.24
   1  14   1    3.04    0.32
  -2 -14  -1   15.13    0.57
   2  14   1   16.83    0.62
   2  14   1   16.75    0.60
   2  14   1   16.06    0.53
  -3 -14  -1    0.41    0.21
   3  14   1    0.29    0.17
   3  14   1    0.46    0.16
   3  14   1    0.26    0.18
  -4 -14  -1   37.79    1.11
   4  14   1   37.24    1.03
   4  14   1   39.22    1.16
   4  14   1   38.12    1.11
  -5 -14  -1    2.93    0.30
   5  14   1    3.59    0.34
   5  14   1    3.09    0.24
   5  14   1    2.74    0.28
  -6 -14  -1    0.10    0.21
   6  14   1    0.30    0.16
   6  14   1    0.03    0.19
   6  14   1    0.05    0.15
  -7 -14  -1   -0.13    0.18
   7  14   1    0.01    0.19
   7  14   1    0.11    0.16
  -8 -14  -1    0.04    0.22
   8  14   1    0.26    0.16
   8  14   1    0.32    0.21
  -9 -14  -1   16.60    0.63
   9  14   1   17.32    0.59
   9  14   1   16.87    0.71
 -10 -14  -1    0.39    0.25
 -10 -14  -1    0.23    0.24
  10  14   1    0.30    0.18
  10  14   1    0.24    0.24
 -11 -14  -1    1.21    0.27
 -11 -14  -1    1.28    0.29
  11  14   1    0.88    0.20
  11  14   1    0.76    0.26
 -12 -14  -1    3.03    0.33
 -12 -14  -1    3.46    0.39
  12  14   1    2.95    0.32
  12  14   1    3.00    0.36
  -8  15   1   13.68    0.59
  -8  15   1   13.38    0.66
  -7  15   1    0.02    0.20
  -7  15   1    0.17    0.26
  -6  15   1    0.84    0.26
  -6  15   1    1.12    0.24
  -5  15   1    4.25    0.36
  -5  15   1    4.45    0.38
   4 -15  -1    0.77    0.25
  -4  15   1    0.66    0.21
  -4  15   1    0.73    0.21
  -4  15   1    0.89    0.25
   3 -15  -1    1.17    0.25
  -3  15   1    1.37    0.22
  -3  15   1    1.21    0.23
  -3  15   1    1.13    0.25
   2 -15  -1    0.10    0.23
  -2  15   1    0.35    0.18
  -2  15   1    0.10    0.21
  -2  15   1    0.09    0.16
   1 -15  -1   25.65    0.84
  -1  15   1   25.76    0.79
  -1  15   1   24.90    0.84
  -1  15   1   26.79    0.88
   0 -15  -1    3.55    0.38
   0  15   1    3.95    0.29
   0  15   1    4.24    0.36
   0  15   1    4.96    0.40
  -1 -15  -1    3.51    0.33
   1  15   1    2.96    0.34
   1  15   1    3.55    0.36
   1  15   1    3.25    0.27
  -2 -15  -1    0.57    0.21
   2  15   1    1.05    0.19
   2  15   1    0.86    0.21
   2  15   1    0.87    0.22
  -3 -15  -1    0.68    0.24
   3  15   1    0.68    0.19
   3  15   1    0.73    0.18
   3  15   1    0.96    0.20
  -4 -15  -1    0.33    0.21
   4  15   1    0.44    0.17
   4  15   1    0.54    0.18
   4  15   1    0.31    0.20
  -5 -15  -1    5.33    0.42
   5  15   1    5.35    0.31
   5  15   1    5.59    0.42
   5  15   1    5.45    0.38
  -6 -15  -1    0.30    0.21
   6  15   1    0.05    0.17
   6  15   1    0.27    0.21
  -7 -15  -1   24.94    0.85
   7  15   1   25.10    0.77
   7  15   1   24.70    0.88
  -8 -15  -1    1.15    0.28
   8  15   1    1.02    0.25
   8  15   1    1.50    0.21
  -9 -15  -1   -0.05    0.26
   9  15   1    0.39    0.19
   9  15   1    0.37    0.25
 -10 -15  -1    0.48    0.28
 -10 -15  -1    0.36    0.26
  10  15   1    0.76    0.20
  10  15   1    0.26    0.25
 -11 -15  -1   11.25    0.63
 -11 -15  -1   10.70    0.53
  11  15   1   10.94    0.62
  11  15   1   10.55    0.49
 -12 -15  -1    3.86    0.38
 -12 -15  -1    3.16    0.40
  12  15   1    4.34    0.36
  12  15   1    3.97    0.48
  -7  16   1    8.06    0.48
  -7  16   1    7.74    0.51
  -6  16   1   -0.33    0.25
  -6  16   1   -0.15    0.21
  -5  16   1    0.09    0.21
  -5  16   1   -0.29    0.20
  -4  16   1    1.34    0.25
  -4  16   1    1.51    0.29
  -4  16   1    1.22    0.24
   3 -16  -1    0.96    0.28
  -3  16   1    0.88    0.19
  -3  16   1    0.95    0.23
  -3  16   1    0.83    0.27
   2 -16  -1    0.95    0.27
  -2  16   1    0.33    0.21
  -2  16   1    0.62    0.21
  -2  16   1    0.12    0.24
   1 -16  -1    0.82    0.27
  -1  16   1    0.87    0.23
  -1  16   1    0.81    0.21
  -1  16   1    0.40    0.24
   0 -16  -1   25.78    0.88
   0  16   1   27.10    0.90
   0  16   1   26.33    0.82
   0  16   1   25.76    0.89
  -1 -16  -1   11.71    0.54
   1  16   1   11.98    0.54
   1  16   1   11.80    0.48
   1  16   1   13.46    0.57
  -2 -16  -1    4.06    0.42
   2  16   1    4.22    0.31
   2  16   1    4.83    0.42
   2  16   1    4.28    0.36
  -3 -16  -1    0.55    0.23
   3  16   1    0.87    0.23
   3  16   1    0.87    0.20
   3  16   1    0.54    0.24
  -4 -16  -1    1.95    0.29
   4  16   1    1.57    0.24
   4  16   1    1.58    0.22
   4  16   1    1.46    0.25
  -5 -16  -1    5.79    0.41
   5  16   1    5.40    0.36
   5  16   1    6.50    0.42
  -6 -16  -1    3.49    0.36
   6  16   1    3.02    0.33
   6  16   1    2.49    0.26
  -7 -16  -1    7.05    0.45
   7  16   1    7.12    0.40
   7  16   1    7.38    0.49
  -8 -16  -1    9.09    0.51
   8  16   1   10.21    0.56
   8  16   1    9.68    0.46
  -9 -16  -1    4.14    0.47
   9  16   1    4.05    0.36
   9  16   1    3.89    0.46
 -10 -16  -1    0.64    0.29
 -10 -16  -1    1.15    0.32
  10  16   1    0.81    0.28
  10  16   1    0.98    0.22
 -11 -16  -1    2.43    0.35
 -11 -16  -1    2.53    0.36
  11  16   1    2.86    0.37
  11  16   1    2.34    0.27
  -5  17   1   -0.06    0.23
  -5  17   1    0.17    0.28
  -4  17   1    5.54    0.51
  -4  17   1    5.78    0.39
   3 -17  -1    0.55    0.32
  -3  17   1    0.33    0.27
  -3  17   1   -0.08    0.21
  -3  17   1    0.04    0.22
   2 -17  -1    1.80    0.33
  -2  17   1    1.93    0.28
  -2  17   1    1.93    0.28
  -2  17   1    1.69    0.31
   1 -17  -1    0.22    0.27
  -1  17   1    0.14    0.25
  -1  17   1    0.08    0.18
  -1  17   1   -0.40    0.21
   0 -17  -1    6.71    0.50
   0  17   1    6.47    0.47
   0  17   1    7.08    0.48
   0  17   1    6.49    0.39
  -1 -17  -1    0.34    0.24
   1  17   1    0.09    0.23
   1  17   1    0.20    0.20
   1  17   1    0.75    0.25
  -2 -17  -1    2.11    0.33
   2  17   1    1.69    0.27
   2  17   1    1.79    0.23
   2  17   1    1.66    0.29
  -3 -17  -1    1.21    0.28
   3  17   1    1.65    0.25
   3  17   1    1.56    0.24
   3  17   1    1.49    0.29
  -4 -17  -1    1.96    0.34
   4  17   1    1.54    0.22
   4  17   1    1.30    0.25
  -5 -17  -1    5.59    0.48
   5  17   1    5.33    0.39
   5  17   1    5.24    0.46
  -6 -17  -1    0.99    0.30
   6  17   1    0.88    0.22
   6  17   1    0.36    0.23
  -7 -17  -1    2.49    0.33
   7  17   1    2.31    0.27
   7  17   1    2.44    0.33
  -8 -17  -1    0.15    0.30
   8  17   1    0.16    0.23
   8  17   1    0.25    0.21
  -9 -17  -1   10.29    0.61
   9  17   1   10.26    0.50
   2 -18  -1    0.42    0.33
  -2  18   1    0.47    0.26
  -2  18   1    0.66    0.25
  -2  18   1    0.51    0.30
   1 -18  -1    4.19    0.43
  -1  18   1    4.53    0.48
  -1  18   1    4.07    0.44
  -1  18   1    5.04    0.38
   0 -18  -1    1.98    0.32
   0  18   1    2.35    0.30
   0  18   1    2.04    0.32
   0  18   1    1.83    0.31
  -1 -18  -1   -0.15    0.25
   1  18   1   -0.19    0.24
   1  18   1    0.07    0.26
   1  18   1    0.12    0.22
  -2 -18  -1    1.42    0.34
   2  18   1    1.28    0.25
   2  18   1    1.32    0.29
  -3 -18  -1    4.08    0.42
   3  18   1    3.87    0.40
   3  18   1    4.70    0.39
  -4 -18  -1   15.18    0.71
   4  18   1   15.44    0.61
   4  18   1   14.29    0.70
  -5 -18  -1    2.34    0.38
   5  18   1    2.35    0.28
  -6 -18  -1    1.36    0.36
   6  18   1    1.26    0.25
  -7 -18  -1    1.04    0.36
   7  18   1    1.00    0.24
   6  17  -2   -0.15    0.21
  -6 -17   2    0.10    0.28
   5  17  -2    0.42    0.22
  -5 -17   2    0.46    0.32
   4  17  -2    1.96    0.27
  -4 -17   2    2.26    0.37
   3  17  -2    0.15    0.18
  -3 -17   2    0.18    0.27
   2  17  -2    4.90    0.39
   2  17  -2    5.38    0.48
  -2 -17   2    4.35    0.45
   1  17  -2    8.14    0.46
   1  17  -2    7.57    0.54
  -1 -17   2    8.31    0.58
   0  17  -2   -0.10    0.21
   0  17  -2    0.02    0.21
   0 -17   2   -0.33    0.30
  -1  17  -2    0.22    0.22
   1 -17   2    0.11    0.32
  -2  17  -2    2.96    0.31
   2 -17   2    2.21    0.39
   9  16  -2    4.98    0.41
  -9 -16   2    5.74    0.51
   8  16  -2    5.52    0.41
   8  16  -2    5.28    0.49
  -8 -16   2    5.75    0.51
   7  16  -2   -0.21    0.24
   7  16  -2    0.14    0.20
  -7 -16   2    0.34    0.30
   6  16  -2    3.99    0.44
   6  16  -2    4.61    0.37
  -6 -16   2    4.52    0.47
   5  16  -2    0.32    0.20
   5  16  -2   -0.22    0.19
  -5 -16   2    0.22    0.29
   4  16  -2   -0.18    0.19
   4  16  -2   -0.02    0.19
  -4 -16   2    0.12    0.29
   3  16  -2    0.36    0.24
   3  16  -2    0.51    0.20
  -3 -16   2    0.41    0.25
   2  16  -2    0.64    0.21
   2  16  -2    0.52    0.25
  -2 -16   2    0.64    0.26
   1  16  -2   10.05    0.54
   1  16  -2    9.07    0.43
  -1 -16   2    9.82    0.56
   0  16  -2    3.33    0.30
   0  16  -2    2.86    0.35
   0 -16   2    3.32    0.37
  -1  16  -2    0.28    0.20
  -1  16  -2   -0.20    0.22
   1 -16   2    0.18    0.29
  -2  16  -2    1.31    0.24
  -2  16  -2    1.19    0.29
  -2  16  -2    0.80    0.26
   2 -16   2    1.78    0.34
  -3  16  -2    1.72    0.29
  -3  16  -2    1.96    0.31
  -3  16  -2    2.18    0.27
   3 -16   2    2.19    0.34
  -4  16  -2    0.45    0.27
  -4  16  -2    0.88    0.23
  -4  16  -2    0.16    0.24
   4 -16   2    0.82    0.31
  -5  16  -2   -0.06    0.21
  -5  16  -2   -0.16    0.25
  -5  16  -2   -0.23    0.22
  10  15  -2    1.23    0.24
  10  15  -2    1.16    0.28
 -10 -15   2    1.22    0.31
   9  15  -2    0.08    0.23
   9  15  -2    0.38    0.18
  -9 -15   2    0.82    0.26
   8  15  -2    1.01    0.24
   8  15  -2    1.14    0.21
  -8 -15   2    0.86    0.30
   7  15  -2    4.23    0.42
   7  15  -2    3.53    0.31
  -7 -15   2    3.82    0.42
   6  15  -2   -0.04    0.22
   6  15  -2    0.16    0.18
  -6 -15   2    0.15    0.26
   5  15  -2    3.45    0.39
   5  15  -2    3.18    0.32
  -5 -15   2    2.68    0.30
   4  15  -2    4.04    0.36
   4  15  -2    4.38    0.31
  -4 -15   2    4.45    0.42
   3  15  -2    0.00    0.17
   3  15  -2   -0.02    0.18
  -3 -15   2   -0.25    0.20
   2  15  -2    4.11    0.32
   2  15  -2    3.60    0.39
  -2 -15   2    3.54    0.36
   1  15  -2    0.02    0.18
   1  15  -2   -0.07    0.17
  -1 -15   2    0.16    0.26
   0  15  -2   16.30    0.64
   0  15  -2   16.86    0.60
   0 -15   2   16.80    0.68
  -1  15  -2   -0.21    0.21
  -1  15  -2   -0.09    0.21
  -1  15  -2    0.09    0.17
   1 -15   2   -0.16    0.21
  -2  15  -2    0.95    0.21
  -2  15  -2    0.52    0.23
  -2  15  -2    0.33    0.23
   2 -15   2    0.83    0.27
  -3  15  -2    2.89    0.29
  -3  15  -2    1.93    0.28
  -3  15  -2    1.89    0.27
   3 -15   2    2.34    0.33
  -4  15  -2    3.95    0.42
  -4  15  -2    3.79    0.38
  -4  15  -2    4.15    0.35
   4 -15   2    3.30    0.36
  -5  15  -2    1.87    0.30
  -5  15  -2    1.66    0.26
  -5  15  -2    2.03    0.27
  -6  15  -2    0.99    0.28
  -6  15  -2    1.34    0.24
  -7  15  -2    5.17    0.50
  -7  15  -2    5.53    0.41
  12  14  -2    5.75    0.40
 -12 -14   2    4.42    0.45
  11  14  -2    2.25    0.27
 -11 -14   2    2.58    0.34
  10  14  -2    2.13    0.26
  10  14  -2    2.58    0.32
 -10 -14   2    2.19    0.31
   9  14  -2    0.89    0.23
   9  14  -2    1.04    0.19
  -9 -14   2    0.81    0.24
   8  14  -2    0.02    0.21
   8  14  -2   -0.01    0.18
  -8 -14   2   -0.45    0.23
   7  14  -2    0.31    0.21
   7  14  -2    0.63    0.19
  -7 -14   2    0.79    0.23
   6  14  -2    3.74    0.28
   6  14  -2    3.19    0.37
  -6 -14   2    3.50    0.34
   5  14  -2    9.61    0.47
   5  14  -2    9.05    0.40
  -5 -14   2    9.25    0.45
   4  14  -2    1.32    0.18
   4  14  -2    1.52    0.25
  -4 -14   2    1.42    0.24
   3  14  -2    4.65    0.31
   3  14  -2    4.55    0.34
  -3 -14   2    4.42    0.35
   2  14  -2    1.28    0.21
   2  14  -2    1.50    0.20
  -2 -14   2    1.36    0.23
   1  14  -2   23.41    0.72
   1  14  -2   23.32    0.80
  -1 -14   2   22.93    0.79
   0  14  -2    5.99    0.41
   0  14  -2    5.94    0.37
   0  14  -2    5.91    0.35
   0 -14   2    6.17    0.39
  -1  14  -2    2.33    0.27
  -1  14  -2    2.26    0.27
  -1  14  -2    2.94    0.26
   1 -14   2    2.61    0.31
  -2  14  -2   -0.14    0.19
  -2  14  -2    0.09    0.16
  -2  14  -2    0.21    0.15
   2 -14   2    0.03    0.20
  -3  14  -2    0.39    0.18
  -3  14  -2    0.86    0.22
  -3  14  -2    0.62    0.22
   3 -14   2    0.64    0.25
  -4  14  -2   28.71    0.92
  -4  14  -2   29.60    0.93
  -4  14  -2   28.01    0.85
   4 -14   2   27.62    0.91
  -5  14  -2   -0.05    0.22
  -5  14  -2    0.33    0.19
  -5  14  -2    0.10    0.20
   5 -14   2    0.60    0.27
  -6  14  -2    0.57    0.20
  -6  14  -2    0.45    0.21
  -6  14  -2    0.52    0.24
  -7  14  -2   -0.39    0.24
  -7  14  -2    0.12    0.19
  -8  14  -2    7.57    0.44
  -8  14  -2    6.19    0.52
  13  13  -2    0.72    0.22
  12  13  -2    0.34    0.20
  11  13  -2    7.48    0.41
 -11 -13   2    7.34    0.46
  10  13  -2    0.12    0.16
  10  13  -2    0.21    0.22
 -10 -13   2    0.33    0.24
   9  13  -2    5.78    0.43
   9  13  -2    6.09    0.36
  -9 -13   2    5.46    0.42
   8  13  -2    2.78    0.30
   8  13  -2    2.84    0.29
  -8 -13   2    3.63    0.33
   7  13  -2    2.23    0.25
   7  13  -2    2.13    0.27
  -7 -13   2    2.32    0.28
   6  13  -2   18.74    0.69
   6  13  -2   18.94    0.61
  -6 -13   2   18.17    0.65
   5  13  -2   13.50    0.48
   5  13  -2   13.46    0.54
  -5 -13   2   13.76    0.53
   4  13  -2    3.38    0.33
   4  13  -2    3.47    0.27
  -4 -13   2    3.79    0.31
   3  13  -2   32.75    0.99
   3  13  -2   32.24    0.90
  -3 -13   2   31.15    0.94
   2  13  -2   26.39    0.84
   2  13  -2   25.60    0.75
  -2 -13   2   24.76    0.79
   1  13  -2   17.88    0.64
   1  13  -2   16.98    0.63
   1  13  -2   17.18    0.57
  -1 -13   2   16.82    0.60
   0  13  -2    0.86    0.18
   0  13  -2    0.85    0.20
   0  13  -2    1.12    0.16
   0 -13   2    1.19    0.24
  -1  13  -2    0.16    0.16
  -1  13  -2    0.44    0.18
  -1  13  -2    0.31    0.14
   1 -13   2    0.20    0.22
  -2  13  -2   10.41    0.42
  -2  13  -2   10.36    0.46
  -2  13  -2    9.77    0.46
   2 -13   2    8.95    0.44
  -3  13  -2    0.61    0.18
  -3  13  -2    0.89    0.21
  -3  13  -2    0.83    0.20
   3 -13   2    0.73    0.21
  -4  13  -2   15.85    0.61
  -4  13  -2   16.22    0.56
  -4  13  -2   15.86    0.61
   4 -13   2   16.02    0.61
  -5  13  -2   21.56    0.69
  -5  13  -2   21.64    0.74
  -5  13  -2   21.23    0.73
   5 -13   2   20.72    0.74
  -6  13  -2    4.01    0.39
  -6  13  -2    3.40    0.31
  -6  13  -2    3.24    0.35
  -7  13  -2   -0.12    0.17
  -7  13  -2    0.05    0.23
  -8  13  -2    5.26    0.37
  -8  13  -2    4.76    0.46
  -9  13  -2    1.60    0.31
  -9  13  -2    2.03    0.25
  13  12  -2    0.36    0.20
  12  12  -2    0.26    0.18
  11  12  -2    6.98    0.38
 -11 -12   2    6.79    0.45
  10  12  -2   30.58    0.90
  10  12  -2   30.64    1.02
 -10 -12   2   31.38    0.94
   9  12  -2    1.19    0.20
   9  12  -2    0.83    0.22
  -9 -12   2    0.98    0.23
   8  12  -2    3.02    0.28
   8  12  -2    2.95    0.32
  -8 -12   2    2.39    0.28
   7  12  -2   42.47    1.12
   7  12  -2   41.89    1.24
  -7 -12   2   40.01    1.17
   6  12  -2    6.99    0.34
   6  12  -2    6.50    0.37
  -6 -12   2    6.68    0.36
   5  12  -2    1.48    0.20
   5  12  -2    1.56    0.18
  -5 -12   2    1.66    0.24
   4  12  -2    1.22    0.19
   4  12  -2    1.35    0.17
  -4 -12   2    1.47    0.21
   3  12  -2   38.43    1.04
   3  12  -2   40.09    1.15
  -3 -12   2   38.78    1.09
   2  12  -2   13.61    0.46
   2  12  -2   14.09    0.52
   2  12  -2   14.02    0.52
  -2 -12   2   14.19    0.53
   1  12  -2    0.74    0.15
   1  12  -2    0.54    0.18
   1  12  -2    0.43    0.18
  -1 -12   2    0.59    0.20
   0  12  -2    9.83    0.38
   0  12  -2   10.24    0.44
   0  12  -2    9.45    0.41
   0 -12   2    8.92    0.41
  -1  12  -2    3.85    0.30
  -1  12  -2    3.28    0.30
  -1  12  -2    3.75    0.26
   1 -12   2    3.73    0.33
  -2  12  -2    1.13    0.20
  -2  12  -2    1.24    0.19
  -2  12  -2    0.77    0.16
   2 -12   2    1.14    0.22
  -3  12  -2    8.66    0.41
  -3  12  -2    8.34    0.37
  -3  12  -2    8.55    0.39
   3 -12   2    7.97    0.42
  -4  12  -2    5.15    0.32
  -4  12  -2    5.27    0.34
  -4  12  -2    5.30    0.36
   4 -12   2    5.28    0.36
  -5  12  -2    8.62    0.44
  -5  12  -2    8.31    0.41
  -5  12  -2    8.60    0.39
   5 -12   2    8.21    0.43
  -6  12  -2    9.08    0.47
  -6  12  -2   10.23    0.42
  -6  12  -2    8.71    0.42
  -7  12  -2   -0.04    0.16
  -7  12  -2   -0.07    0.21
  -8  12  -2    3.79    0.40
  -8  12  -2    3.40    0.34
  -9  12  -2    1.65    0.30
  -9  12  -2    2.39    0.25
 -10  12  -2    0.23    0.23
  14  11  -2    1.29    0.23
  13  11  -2    0.38    0.18
  12  11  -2    0.23    0.17
  11  11  -2    5.96    0.35
 -11 -11   2    5.35    0.37
  10  11  -2    1.14    0.19
  10  11  -2    1.29    0.23
 -10 -11   2    1.16    0.23
   9  11  -2    0.09    0.13
   9  11  -2    0.20    0.18
  -9 -11   2   -0.03    0.18
   8  11  -2    1.29    0.19
   8  11  -2    1.10    0.17
  -8 -11   2    1.27    0.19
   7  11  -2    3.15    0.26
   7  11  -2    2.67    0.30
  -7 -11   2    2.68    0.30
   6  11  -2    0.45    0.17
   6  11  -2    0.11    0.13
  -6 -11   2    0.32    0.16
   5  11  -2   15.42    0.56
   5  11  -2   15.86    0.50
  -5 -11   2   15.88    0.55
   4  11  -2   12.28    0.42
   4  11  -2   12.29    0.48
  -4 -11   2   11.62    0.45
   3  11  -2    0.59    0.15
   3  11  -2    0.44    0.13
  -3 -11   2    0.31    0.16
   2  11  -2    8.05    0.38
   2  11  -2    7.40    0.31
  -2 -11   2    7.36    0.35
   1  11  -2   38.97    1.13
   1  11  -2   39.96    1.03
   1  11  -2   39.48    1.11
  -1 -11   2   38.54    1.08
   0  11  -2    0.04    0.12
   0  11  -2    0.17    0.14
   0  11  -2   -0.17    0.15
   0 -11   2    0.24    0.16
  -1  11  -2   42.92    1.16
  -1  11  -2   41.97    1.09
  -1  11  -2   40.60    1.18
   1 -11   2   40.97    1.15
  -2  11  -2   31.09    0.89
  -2  11  -2   30.34    0.91
  -2  11  -2   30.18    0.84
   2 -11   2   29.34    0.88
  -3  11  -2    0.53    0.15
  -3  11  -2    0.65    0.15
  -3  11  -2    0.62    0.15
   3 -11   2    0.64    0.19
  -4  11  -2    9.98    0.38
  -4  11  -2    8.91    0.40
  -4  11  -2    9.86    0.42
   4 -11   2    8.85    0.41
  -5  11  -2    4.31    0.33
  -5  11  -2    3.30    0.27
  -5  11  -2    3.71    0.29
   5 -11   2    3.79    0.31
  -6  11  -2   11.95    0.44
  -6  11  -2   10.91    0.46
  -6  11  -2   11.01    0.49
   6 -11   2   10.93    0.46
  -7  11  -2    1.49    0.19
  -7  11  -2    0.97    0.19
  -7  11  -2    1.19    0.23
  -8  11  -2   -0.01    0.15
  -8  11  -2   -0.20    0.20
  -9  11  -2    6.94    0.40
  -9  11  -2    6.62    0.46
 -10  11  -2    0.13    0.25
 -11  11  -2    1.62    0.27
  15  10  -2    0.23    0.19
  14  10  -2   -0.13    0.17
  13  10  -2    0.10    0.17
  12  10  -2    5.99    0.35
  11  10  -2    6.53    0.36
 -11 -10   2    7.84    0.39
  10  10  -2    9.92    0.48
  10  10  -2    9.32    0.38
 -10 -10   2   10.41    0.43
   9  10  -2   24.33    0.72
   9  10  -2   24.44    0.81
  -9 -10   2   23.87    0.74
   8  10  -2   -0.02    0.15
   8  10  -2   -0.01    0.13
  -8 -10   2   -0.01    0.14
   7  10  -2   12.49    0.43
   7  10  -2   11.91    0.49
  -7 -10   2   12.72    0.47
   6  10  -2   85.05    2.10
   6  10  -2   88.50    2.29
  -6 -10   2   82.70    2.16
   5  10  -2   36.86    0.96
   5  10  -2   36.28    1.06
  -5 -10   2   35.80    1.00
   4  10  -2    0.06    0.12
   4  10  -2    0.00    0.11
   4  10  -2    0.16    0.14
  -4 -10   2    0.35    0.17
   3  10  -2   11.69    0.45
   3  10  -2   11.08    0.39
  -3 -10   2   11.72    0.44
   2  10  -2    3.11    0.22
   2  10  -2    3.61    0.27
  -2 -10   2    3.70    0.28
   1  10  -2    3.19    0.20
   1  10  -2    3.39    0.27
   1  10  -2    3.32    0.24
  -1 -10   2    2.60    0.24
   0  10  -2   13.14    0.43
   0  10  -2   13.27    0.47
   0  10  -2   13.92    0.49
   0 -10   2   13.43    0.48
  -1  10  -2   12.84    0.46
  -1  10  -2   13.50    0.47
  -1  10  -2   13.48    0.43
   1 -10   2   12.39    0.45
  -2  10  -2   23.97    0.71
  -2  10  -2   23.62    0.67
  -2  10  -2   24.17    0.74
   2 -10   2   23.17    0.71
  -3  10  -2   66.53    1.64
  -3  10  -2   66.45    1.72
  -3  10  -2   65.50    1.77
   3 -10   2   63.70    1.69
  -4  10  -2    2.52    0.22
  -4  10  -2    2.56    0.22
  -4  10  -2    2.89    0.27
   4 -10   2    2.58    0.27
  -5  10  -2   16.77    0.58
  -5  10  -2   17.26    0.54
  -5  10  -2   16.97    0.57
   5 -10   2   16.80    0.56
  -6  10  -2    4.70    0.27
  -6  10  -2    4.38    0.33
  -6  10  -2    3.85    0.30
   6 -10   2    3.96    0.29
  -7  10  -2    9.37    0.43
  -7  10  -2    9.26    0.40
  -7  10  -2    9.89    0.39
  -8  10  -2    0.87    0.17
  -8  10  -2    1.34    0.23
  -9  10  -2    1.77    0.26
  -9  10  -2    1.66    0.20
 -10  10  -2   36.48    1.12
 -11  10  -2    1.73    0.30
 -12  10  -2    0.36    0.28
  15   9  -2    0.34    0.20
  14   9  -2    2.49    0.25
  13   9  -2    1.31    0.20
  12   9  -2   21.20    0.67
  11   9  -2    7.04    0.32
  10   9  -2    4.40    0.35
  10   9  -2    4.45    0.28
 -10  -9   2    4.60    0.30
   9   9  -2    8.18    0.34
   9   9  -2    7.90    0.40
  -9  -9   2    8.50    0.37
   8   9  -2    0.05    0.14
   8   9  -2   -0.13    0.12
  -8  -9   2    0.05    0.13
   7   9  -2   21.54    0.69
   7   9  -2   20.60    0.61
  -7  -9   2   21.25    0.65
   6   9  -2    8.42    0.37
   6   9  -2    8.38    0.33
  -6  -9   2    8.40    0.34
   5   9  -2   44.67    1.24
   5   9  -2   43.16    1.13
   5   9  -2   45.23    1.17
  -5  -9   2   43.81    1.17
   4   9  -2    2.64    0.24
   4   9  -2    3.19    0.20
   4   9  -2    2.41    0.19
  -4  -9   2    2.89    0.24
   3   9  -2    1.97    0.22
   3   9  -2    1.79    0.20
   3   9  -2    2.19    0.18
  -3  -9   2    2.29    0.21
   2   9  -2   45.79    1.25
   2   9  -2   45.68    1.15
  -2  -9   2   44.87    1.19
   1   9  -2    1.92    0.19
   1   9  -2    1.83    0.15
   1   9  -2    1.80    0.19
  -1  -9   2    1.73    0.19
   0   9  -2   28.94    0.79
   0   9  -2   30.81    0.87
   0   9  -2   30.14    0.84
   0  -9   2   29.88    0.83
  -1   9  -2   47.37    1.21
  -1   9  -2   46.12    1.15
  -1   9  -2   44.56    1.25
   1  -9   2   44.18    1.19
  -2   9  -2   68.30    1.78
  -2   9  -2   66.94    1.72
  -2   9  -2   65.94    1.64
   2  -9   2   65.22    1.69
  -3   9  -2   71.03    1.87
  -3   9  -2   72.36    1.74
  -3   9  -2   70.23    1.82
   3  -9   2   67.40    1.78
  -4   9  -2   28.42    0.76
  -4   9  -2   27.18    0.80
  -4   9  -2   27.43    0.81
   4  -9   2   27.46    0.79
  -5   9  -2   74.03    1.82
  -5   9  -2   73.35    1.95
  -5   9  -2   76.05    1.92
   5  -9   2   71.05    1.87
  -6   9  -2    2.50    0.21
  -6   9  -2    1.79    0.18
  -6   9  -2    1.91    0.22
   6  -9   2    2.09    0.24
  -7   9  -2    3.56    0.29
  -7   9  -2    4.01    0.25
  -7   9  -2    3.22    0.25
  -8   9  -2    0.68    0.21
  -8   9  -2    0.43    0.15
  -9   9  -2   16.86    0.55
  -9   9  -2   16.08    0.60
 -10   9  -2    6.70    0.41
 -11   9  -2    7.68    0.49
 -12   9  -2    1.35    0.29
 -13   9  -2    0.39    0.28
  16   8  -2   -0.37    0.24
  15   8  -2    6.02    0.45
  15   8  -2    6.58    0.38
  14   8  -2   -0.04    0.20
  14   8  -2    0.37    0.17
  13   8  -2   -0.13    0.17
  13   8  -2    0.06    0.15
  12   8  -2   12.80    0.47
  12   8  -2   12.88    0.53
  11   8  -2    5.73    0.33
  11   8  -2    6.41    0.31
  10   8  -2    3.78    0.25
 -10  -8   2    3.79    0.31
 -10  -8   2    3.94    0.26
   9   8  -2    0.31    0.13
   9   8  -2    0.37    0.15
  -9  -8   2    0.41    0.15
   8   8  -2   40.62    1.09
   8   8  -2   43.37    1.21
  -8  -8   2   42.37    1.12
   7   8  -2    0.27    0.13
   7   8  -2    0.19    0.10
  -7  -8   2    0.26    0.14
   6   8  -2    2.18    0.21
   6   8  -2    2.58    0.16
   6   8  -2    2.12    0.17
  -6  -8   2    2.25    0.19
   5   8  -2   17.72    0.56
   5   8  -2   17.42    0.51
   5   8  -2   18.08    0.51
  -5  -8   2   16.29    0.52
   4   8  -2  115.48    2.77
   4   8  -2  116.52    3.00
   4   8  -2  116.87    2.89
  -4  -8   2  114.68    2.85
   3   8  -2   11.96    0.41
   3   8  -2   11.88    0.36
   3   8  -2   11.15    0.39
  -3  -8   2   11.71    0.40
   2   8  -2   67.66    1.65
   2   8  -2   68.94    1.79
  -2  -8   2   66.19    1.70
   1   8  -2  121.97    2.90
   1   8  -2  121.05    3.14
  -1  -8   2  122.31    2.99
   0   8  -2   37.44    1.04
   0   8  -2   39.35    0.99
   0   8  -2   40.31    1.08
   0  -8   2   39.36    1.03
  -1   8  -2   61.08    1.50
  -1   8  -2   60.39    1.56
  -1   8  -2   61.86    1.62
   1  -8   2   60.30    1.55
  -2   8  -2    1.52    0.16
  -2   8  -2    1.66    0.19
  -2   8  -2    1.70    0.18
   2  -8   2    1.87    0.18
  -3   8  -2   20.17    0.60
  -3   8  -2   19.39    0.56
  -3   8  -2   20.87    0.62
   3  -8   2   20.01    0.60
  -4   8  -2    2.38    0.18
  -4   8  -2    2.29    0.23
  -4   8  -2    1.96    0.21
   4  -8   2    1.86    0.22
  -5   8  -2    4.31    0.25
  -5   8  -2    4.18    0.26
  -5   8  -2    4.14    0.23
   5  -8   2    3.97    0.26
  -6   8  -2    9.16    0.36
  -6   8  -2    8.73    0.34
  -6   8  -2    9.16    0.38
   6  -8   2    8.37    0.35
  -7   8  -2    0.32    0.17
  -7   8  -2    0.33    0.13
  -7   8  -2    0.43    0.12
  -8   8  -2    6.93    0.39
  -8   8  -2    7.02    0.31
  -9   8  -2    4.05    0.26
  -9   8  -2    3.96    0.32
 -10   8  -2    1.62    0.23
 -10   8  -2    1.68    0.20
 -11   8  -2    2.18    0.29
 -12   8  -2    9.56    0.49
 -13   8  -2   -0.06    0.26
 -14   8  -2    2.50    0.36
  16   7  -2    1.22    0.28
  15   7  -2    0.31    0.22
  15   7  -2    0.34    0.18
 -15  -7   2    0.20    0.17
  14   7  -2   11.31    0.46
  14   7  -2   12.77    0.57
  13   7  -2    7.93    0.42
  13   7  -2    7.37    0.36
  12   7  -2    1.02    0.15
  12   7  -2    0.95    0.19
  11   7  -2    5.41    0.29
  11   7  -2    5.70    0.33
  10   7  -2    3.25    0.25
  10   7  -2    2.52    0.20
 -10  -7   2    2.71    0.24
   9   7  -2   43.27    1.19
   9   7  -2   41.30    1.11
  -9  -7   2   45.11    1.14
   8   7  -2    2.67    0.21
   8   7  -2    2.75    0.24
  -8  -7   2    2.95    0.22
   7   7  -2   19.93    0.61
   7   7  -2   18.90    0.54
   7   7  -2   19.04    0.57
   7   7  -2   19.67    0.56
  -7  -7   2   18.76    0.56
   6   7  -2    3.17    0.18
   6   7  -2    2.97    0.16
   6   7  -2    3.01    0.18
   6   7  -2    3.31    0.21
  -6  -7   2    3.48    0.21
   5   7  -2   24.19    0.66
   5   7  -2   25.63    0.67
   5   7  -2   24.96    0.73
  -5  -7   2   25.06    0.69
   4   7  -2  114.95    2.77
   4   7  -2  116.58    2.88
   4   7  -2  117.55    3.00
  -4  -7   2  115.36    2.85
   3   7  -2    0.08    0.07
   3   7  -2    0.25    0.10
   3   7  -2    0.12    0.08
  -3  -7   2    0.09    0.10
   2   7  -2    0.95    0.11
   2   7  -2    0.84    0.11
   2   7  -2    1.16    0.12
  -2  -7   2    0.98    0.13
   1   7  -2    0.38    0.07
   1   7  -2    0.10    0.09
  -1  -7   2   -0.07    0.08
   0   7  -2  128.56    3.16
   0   7  -2  120.69    3.05
   0   7  -2  123.05    2.92
   0  -7   2  119.89    3.00
  -1   7  -2   50.11    1.32
  -1   7  -2   49.54    1.22
  -1   7  -2   48.32    1.27
   1  -7   2   50.11    1.27
  -2   7  -2    0.10    0.08
  -2   7  -2    0.21    0.09
  -2   7  -2    0.05    0.07
   2  -7   2    0.17    0.09
  -3   7  -2   13.47    0.40
  -3   7  -2   13.89    0.44
  -3   7  -2   13.76    0.43
   3  -7   2   13.18    0.43
  -4   7  -2   11.81    0.40
  -4   7  -2   11.91    0.37
  -4   7  -2   12.04    0.41
   4  -7   2   11.44    0.39
   4  -7   2   11.40    0.35
  -5   7  -2   52.19    1.39
  -5   7  -2   53.40    1.32
  -5   7  -2   53.31    1.41
   5  -7   2   53.14    1.36
   5  -7   2   51.52    1.35
  -6   7  -2    0.03    0.15
  -6   7  -2    0.09    0.10
  -6   7  -2    0.04    0.11
   6  -7   2   -0.04    0.12
   6  -7   2    0.09    0.09
  -7   7  -2   89.38    2.29
  -7   7  -2   91.03    2.17
  -7   7  -2   89.81    2.32
   7  -7   2   84.91    2.20
   7  -7   2   88.78    2.27
  -8   7  -2   26.35    0.72
  -8   7  -2   25.49    0.78
  -8   7  -2   25.07    0.75
   8  -7   2   25.43    0.75
  -9   7  -2   16.14    0.51
  -9   7  -2   16.46    0.59
   9  -7   2   14.88    0.54
 -10   7  -2    2.24    0.24
 -10   7  -2    2.62    0.23
  10  -7   2    2.56    0.27
 -11   7  -2    2.31    0.26
  11  -7   2    2.81    0.31
 -12   7  -2    3.66    0.41
  12  -7   2    3.96    0.33
 -13   7  -2   -0.15    0.25
 -14   7  -2    0.34    0.29
  16   6  -2    0.43    0.25
  15   6  -2    4.15    0.33
  15   6  -2    3.71    0.40
 -15  -6   2    3.88    0.34
  14   6  -2    1.74    0.26
  14   6  -2    2.00    0.21
 -14  -6   2    1.49    0.20
  13   6  -2    5.08    0.37
  13   6  -2    5.22    0.30
  12   6  -2    1.05    0.16
  12   6  -2    1.16    0.20
  11   6  -2   31.04    0.91
  11   6  -2   29.79    0.83
  10   6  -2   45.23    1.18
  10   6  -2   46.86    1.27
   9   6  -2   13.13    0.48
   9   6  -2   11.43    0.43
   9   6  -2   12.17    0.40
  -9  -6   2   11.44    0.39
   8   6  -2    7.50    0.28
   8   6  -2    7.13    0.30
   8   6  -2    7.81    0.30
  -8  -6   2    7.91    0.30
  -8  -6   2    7.85    0.28
   7   6  -2   76.87    1.88
   7   6  -2   77.66    2.04
   7   6  -2   75.15    1.93
  -7  -6   2   78.13    1.92
  -7  -6   2   78.40    1.93
   6   6  -2   71.00    1.76
   6   6  -2   69.83    1.80
   6   6  -2   69.97    1.71
   6   6  -2   70.71    1.86
  -6  -6   2   70.65    1.75
   5   6  -2   16.74    0.51
   5   6  -2   16.89    0.47
   5   6  -2   16.39    0.46
   5   6  -2   16.49    0.48
  -5  -6   2   16.66    0.48
   4   6  -2   62.06    1.55
   4   6  -2   62.92    1.68
   4   6  -2   66.37    1.61
  -4  -6   2   65.10    1.60
   3   6  -2   19.51    0.56
   3   6  -2   18.51    0.53
   3   6  -2   19.11    0.51
  -3  -6   2   19.18    0.54
   2   6  -2   15.41    0.45
   2   6  -2   14.14    0.43
   2   6  -2   14.13    0.40
  -2  -6   2   14.05    0.42
   1   6  -2    3.97    0.17
   1   6  -2    4.22    0.20
  -1  -6   2    4.17    0.20
   0   6  -2  247.35    5.89
   0   6  -2  260.25    6.36
   0   6  -2  247.41    6.17
   0  -6   2  252.57    6.05
  -1   6  -2  114.40    2.90
  -1   6  -2  117.46    2.77
  -1   6  -2  119.69    3.00
   1  -6   2  116.88    2.85
  -2   6  -2    7.72    0.27
  -2   6  -2    7.93    0.25
  -2   6  -2    7.47    0.27
   2  -6   2    7.41    0.27
  -3   6  -2   33.61    0.92
  -3   6  -2   34.24    0.90
  -3   6  -2   33.79    0.86
   3  -6   2   32.82    0.88
   3  -6   2   34.78    0.87
  -4   6  -2   14.09    0.40
  -4   6  -2   13.59    0.44
  -4   6  -2   13.89    0.45
   4  -6   2   13.54    0.42
   4  -6   2   14.64    0.41
  -5   6  -2    7.03    0.25
  -5   6  -2    6.91    0.29
  -5   6  -2    6.79    0.28
   5  -6   2    6.72    0.25
   5  -6   2    6.58    0.26
  -6   6  -2    1.84    0.18
  -6   6  -2    2.10    0.17
  -6   6  -2    2.16    0.22
   6  -6   2    1.90    0.19
   6  -6   2    1.93    0.16
  -7   6  -2    9.51    0.33
  -7   6  -2    8.96    0.34
  -7   6  -2    9.37    0.40
   7  -6   2    8.86    0.33
   7  -6   2    9.20    0.34
  -8   6  -2   31.06    0.87
  -8   6  -2   30.06    0.82
  -8   6  -2   30.89    0.90
   8  -6   2   30.78    0.87
  -9   6  -2   26.81    0.83
  -9   6  -2   27.92    0.77
   9  -6   2   27.85    0.81
 -10   6  -2   17.01    0.62
 -10   6  -2   16.74    0.54
  10  -6   2   17.25    0.58
 -11   6  -2    1.47    0.22
  11  -6   2    1.53    0.20
 -12   6  -2   -0.15    0.22
  12  -6   2   -0.05    0.17
 -13   6  -2    3.61    0.37
  13  -6   2    3.71    0.35
 -14   6  -2    0.61    0.28
  14  -6   2    0.48    0.22
 -15   6  -2    1.14    0.32
  15  -6   2    0.90    0.27
  16   5  -2    0.93    0.25
  15   5  -2   10.78    0.55
 -15  -5   2   10.79    0.47
  14   5  -2    4.88    0.31
  14   5  -2    5.38    0.40
 -14  -5   2    4.66    0.33
  13   5  -2    4.61    0.36
  13   5  -2    4.43    0.28
 -13  -5   2    4.70    0.29
  12   5  -2   16.45    0.53
  12   5  -2   16.64    0.59
  11   5  -2   25.16    0.72
  11   5  -2   26.31    0.80
  10   5  -2    3.76    0.23
  10   5  -2    3.96    0.27
   9   5  -2    1.23    0.13
   9   5  -2    1.06    0.16
   9   5  -2    1.18    0.13
   9   5  -2    1.07    0.15
  -9  -5   2    1.12    0.12
  -9  -5   2    1.46    0.14
   8   5  -2    0.31    0.10
   8   5  -2    0.47    0.10
   8   5  -2    0.46    0.12
   8   5  -2    0.33    0.11
  -8  -5   2    0.48    0.09
  -8  -5   2    0.60    0.10
   7   5  -2   10.81    0.33
   7   5  -2   10.55    0.34
   7   5  -2   10.12    0.36
  -7  -5   2   10.56    0.34
  -7  -5   2   11.74    0.33
   6   5  -2   85.15    2.12
   6   5  -2   86.95    2.22
   6   5  -2   84.91    2.05
  -6  -5   2   84.55    2.10
   5   5  -2   68.98    1.81
   5   5  -2   67.45    1.76
   5   5  -2   69.18    1.67
   5   5  -2   68.52    1.72
  -5  -5   2   71.97    1.71
   4   5  -2   42.99    1.06
   4   5  -2   42.87    1.14
   4   5  -2   42.40    1.10
   4   5  -2   42.90    1.08
  -4  -5   2   43.01    1.09
   3   5  -2    0.47    0.07
   3   5  -2    0.40    0.07
   3   5  -2    0.42    0.08
  -3  -5   2    0.53    0.08
   2   5  -2   10.21    0.32
   2   5  -2    9.63    0.31
  -2  -5   2   10.46    0.31
   1   5  -2  197.35    4.94
   1   5  -2  191.30    4.58
  -1  -5   2  197.77    4.70
   0   5  -2   30.34    0.81
   0   5  -2   29.96    0.75
   0  -5   2   29.54    0.77
  -1   5  -2   48.91    1.29
  -1   5  -2   48.92    1.19
  -1   5  -2   48.29    1.24
   1  -5   2   49.79    1.23
  -2   5  -2   34.75    0.93
  -2   5  -2   36.47    0.96
  -2   5  -2   35.92    0.89
   2  -5   2   36.36    0.92
  -3   5  -2    1.34    0.10
  -3   5  -2    1.34    0.14
  -3   5  -2    1.31    0.12
   3  -5   2    1.31    0.13
   3  -5   2    1.20    0.09
  -4   5  -2  120.32    3.09
  -4   5  -2  126.11    3.17
  -4   5  -2  124.46    2.94
   4  -5   2  126.61    3.09
   4  -5   2  123.75    3.02
  -5   5  -2    0.73    0.11
  -5   5  -2    0.64    0.11
  -5   5  -2    0.88    0.09
   5  -5   2    0.72    0.11
   5  -5   2    0.81    0.09
  -6   5  -2    6.81    0.27
  -6   5  -2    6.84    0.25
  -6   5  -2    6.58    0.31
   6  -5   2    6.51    0.25
   6  -5   2    6.27    0.25
  -7   5  -2    2.23    0.17
  -7   5  -2    2.33    0.26
  -7   5  -2    2.69    0.19
   7  -5   2    2.19    0.17
   7  -5   2    2.12    0.19
  -8   5  -2   56.35    1.48
  -8   5  -2   54.47    1.47
  -8   5  -2   54.71    1.38
   8  -5   2   55.33    1.46
  -9   5  -2   15.72    0.55
  -9   5  -2   15.81    0.49
   9  -5   2   15.25    0.52
 -10   5  -2    7.64    0.38
 -10   5  -2    7.88    0.33
  10  -5   2    8.22    0.36
 -11   5  -2   28.30    0.88
  11  -5   2   29.11    0.88
 -12   5  -2    2.15    0.25
  12  -5   2    1.99    0.24
 -13   5  -2    0.14    0.24
  13  -5   2    0.41    0.20
 -14   5  -2    0.59    0.26
  14  -5   2    0.47    0.22
 -15   5  -2    9.14    0.57
  15  -5   2    9.04    0.53
  17   4  -2    0.48    0.28
  16   4  -2   -0.13    0.23
  15   4  -2    3.71    0.40
 -15  -4   2    3.82    0.30
  14   4  -2    1.02    0.21
 -14  -4   2    0.96    0.17
  13   4  -2    8.92    0.42
  13   4  -2    9.01    0.37
 -13  -4   2    8.40    0.37
  12   4  -2    3.05    0.23
  12   4  -2    2.70    0.25
 -12  -4   2    2.86    0.23
  11   4  -2   18.52    0.56
  11   4  -2   18.98    0.63
  10   4  -2    7.28    0.32
  10   4  -2    7.92    0.36
  10   4  -2    7.40    0.30
 -10  -4   2    7.62    0.31
   9   4  -2   56.63    1.62
   9   4  -2   60.94    1.55
   9   4  -2   62.02    1.60
   9   4  -2   61.09    1.49
  -9  -4   2   56.76    1.61
  -9  -4   2   62.99    1.54
   8   4  -2   15.77    0.45
   8   4  -2   15.80    0.46
   8   4  -2   14.60    0.50
   8   4  -2   15.03    0.49
  -8  -4   2   16.21    0.44
  -8  -4   2   14.61    0.50
  -8  -4   2   16.24    0.45
   7   4  -2    7.84    0.27
   7   4  -2    7.50    0.26
   7   4  -2    7.30    0.29
   7   4  -2    7.70    0.30
  -7  -4   2    7.73    0.25
  -7  -4   2    7.94    0.26
   6   4  -2  161.94    3.88
   6   4  -2  156.20    4.10
   6   4  -2  167.12    4.04
  -6  -4   2  171.62    4.04
  -6  -4   2  166.49    3.97
   5   4  -2   83.50    2.06
   5   4  -2   81.21    1.99
  -5  -4   2   85.34    2.04
   4   4  -2   14.09    0.39
   4   4  -2   14.30    0.42
  -4  -4   2   14.58    0.40
   3   4  -2   44.37    1.08
   3   4  -2   42.96    1.16
  -3  -4   2   46.01    1.11
   2   4  -2  154.49    4.01
   2   4  -2  157.54    3.71
  -2  -4   2  162.83    3.81
   1   4  -2    0.42    0.06
   1   4  -2    0.35    0.06
  -1  -4   2    0.44    0.07
   0   4  -2    7.63    0.23
   0   4  -2    8.17    0.26
   0  -4   2    8.06    0.25
  -1   4  -2   64.86    1.66
  -1   4  -2   67.60    1.72
  -1   4  -2   66.96    1.59
   1  -4   2   67.82    1.64
  -2   4  -2   48.74    1.17
  -2   4  -2   48.79    1.27
  -2   4  -2   48.08    1.24
   2  -4   2   49.55    1.21
  -3   4  -2    0.43    0.06
  -3   4  -2    0.18    0.07
  -3   4  -2    0.29    0.08
   3  -4   2    0.21    0.05
   3  -4   2    0.10    0.07
  -4   4  -2   29.51    0.74
  -4   4  -2   29.48    0.80
  -4   4  -2   29.18    0.80
   4  -4   2   29.82    0.78
   4  -4   2   30.17    0.77
  -5   4  -2   71.35    1.87
  -5   4  -2   75.46    1.77
  -5   4  -2   73.37    1.91
   5  -4   2   73.07    1.81
   5  -4   2   75.59    1.87
  -6   4  -2    9.87    0.31
  -6   4  -2    9.94    0.33
  -6   4  -2    9.95    0.37
   6  -4   2    9.91    0.33
   6  -4   2   10.04    0.31
  -7   4  -2  103.37    2.67
  -7   4  -2  101.82    2.49
  -7   4  -2  106.62    2.63
   7  -4   2  105.86    2.64
   7  -4   2  102.59    2.53
  -8   4  -2    0.15    0.15
  -8   4  -2    0.24    0.09
  -8   4  -2    0.14    0.11
   8  -4   2    0.08    0.11
  -9   4  -2    2.52    0.19
  -9   4  -2    2.40    0.23
   9  -4   2    2.35    0.23
 -10   4  -2    0.18    0.11
 -10   4  -2    0.11    0.16
  10  -4   2    0.02    0.13
 -11   4  -2   19.91    0.68
  11  -4   2   18.85    0.65
 -12   4  -2   17.96    0.65
  12  -4   2   18.21    0.65
 -13   4  -2   14.03    0.60
  13  -4   2   13.64    0.57
 -14   4  -2    2.42    0.31
  14  -4   2    2.47    0.28
 -15   4  -2    3.24    0.36
  15  -4   2    3.74    0.41
 -16   4  -2    1.40    0.33
  16  -4   2    1.83    0.31
  17   3  -2    1.08    0.30
  16   3  -2   -0.19    0.20
  15   3  -2   11.74    0.57
 -15  -3   2   11.72    0.47
  14   3  -2   25.84    0.86
 -14  -3   2   26.23    0.77
  13   3  -2   25.64    0.84
 -13  -3   2   25.68    0.74
  12   3  -2    3.42    0.30
  12   3  -2    3.70    0.24
 -12  -3   2    2.91    0.23
  11   3  -2   16.92    0.53
  11   3  -2   17.53    0.59
 -11  -3   2   18.06    0.55
 -11  -3   2   16.93    0.52
  10   3  -2   24.87    0.77
  10   3  -2   25.19    0.70
 -10  -3   2   25.70    0.72
   8   3  -2   38.62    0.99
   8   3  -2   37.53    1.02
   8   3  -2   34.06    1.02
   8   3  -2   37.53    0.95
  -8  -3   2   36.17    1.03
  -8  -3   2   38.17    0.98
  -8  -3   2   39.57    0.95
   7   3  -2  149.14    3.88
   7   3  -2  145.25    3.95
   7   3  -2  160.04    3.82
   7   3  -2  149.16    3.66
  -7  -3   2  161.87    3.81
  -7  -3   2  163.87    3.73
   6   3  -2   22.72    0.59
   6   3  -2   21.40    0.62
   6   3  -2   21.58    0.62
   6   3  -2   20.90    0.57
  -6  -3   2   21.95    0.57
  -6  -3   2   22.77    0.58
   5   3  -2  107.47    2.59
   5   3  -2  104.26    2.49
   5   3  -2  102.16    2.68
   5   3  -2  102.89    2.64
  -5  -3   2  106.12    2.54
  -5  -3   2  107.93    2.59
   4   3  -2   84.25    2.11
   4   3  -2   82.66    1.98
  -4  -3   2   83.42    2.03
   3   3  -2  117.62    3.02
   3   3  -2  120.86    2.81
   2   3  -2   25.27    0.69
   2   3  -2   26.59    0.64
   1   3  -2   98.64    2.33
   1   3  -2   99.57    2.52
   0   3  -2   22.80    0.62
   0   3  -2   23.32    0.57
  -1   3  -2   30.75    0.79
  -1   3  -2   31.24    0.82
  -2   3  -2  238.91    6.13
  -2   3  -2  243.44    5.95
  -2   3  -2  242.96    5.65
  -3   3  -2    0.35    0.07
  -3   3  -2    0.35    0.08
   3  -3   2    0.52    0.07
   3  -3   2    0.47    0.05
  -4   3  -2   15.53    0.40
  -4   3  -2   15.21    0.44
  -4   3  -2   15.26    0.44
   4  -3   2   15.31    0.42
   4  -3   2   14.93    0.42
  -5   3  -2   10.95    0.34
  -5   3  -2   11.12    0.36
  -5   3  -2   10.63    0.31
   5  -3   2   10.65    0.31
   5  -3   2   10.67    0.33
  -6   3  -2  284.73    7.01
  -6   3  -2  285.78    7.19
  -6   3  -2  280.25    6.68
   6  -3   2  286.19    6.83
   6  -3   2  290.28    7.06
  -7   3  -2    0.17    0.10
  -7   3  -2    0.15    0.08
  -7   3  -2   -0.04    0.12
   7  -3   2    0.23    0.08
   7  -3   2    0.13    0.09
  -8   3  -2   23.38    0.71
  -8   3  -2   24.23    0.68
  -8   3  -2   22.66    0.64
   8  -3   2   24.29    0.69
  -9   3  -2    9.74    0.35
  -9   3  -2    8.43    0.32
  -9   3  -2    9.14    0.40
   9  -3   2    9.06    0.36
 -10   3  -2   11.14    0.39
 -10   3  -2   11.48    0.45
  10  -3   2   11.75    0.45
 -11   3  -2   19.78    0.67
  11  -3   2   20.01    0.66
 -12   3  -2   10.69    0.49
  12  -3   2   10.58    0.47
 -13   3  -2   30.75    0.95
  13  -3   2   30.64    0.95
 -14   3  -2    0.94    0.27
  14  -3   2    1.10    0.22
 -15   3  -2    2.67    0.33
  15  -3   2    3.03    0.35
 -16   3  -2    0.45    0.25
  16  -3   2    0.14    0.22
  17   2  -2    1.62    0.32
  16   2  -2    2.20    0.32
  15   2  -2    4.89    0.39
  14   2  -2    0.18    0.20
 -14  -2   2    0.07    0.14
  13   2  -2   27.97    0.88
 -13  -2   2   27.24    0.78
  12   2  -2    2.30    0.25
 -12  -2   2    2.27    0.21
 -12  -2   2    2.52    0.23
  11   2  -2    5.02    0.32
 -11  -2   2    5.01    0.29
 -11  -2   2    5.51    0.26
  10   2  -2   27.58    0.74
  10   2  -2   28.46    0.82
 -10  -2   2   26.56    0.76
 -10  -2   2   26.31    0.73
   9   2  -2   11.57    0.36
   9   2  -2   11.37    0.42
  -9  -2   2   10.91    0.36
  -9  -2   2   10.82    0.37
   8   2  -2   18.20    0.50
   8   2  -2   17.37    0.51
   8   2  -2   17.32    0.54
  -8  -2   2   17.40    0.50
  -8  -2   2   17.90    0.51
   7   2  -2   19.13    0.53
   7   2  -2   18.16    0.50
   7   2  -2   18.35    0.55
   7   2  -2   18.29    0.54
  -7  -2   2   19.16    0.51
  -7  -2   2   18.68    0.54
   6   2  -2   81.46    1.92
   6   2  -2   78.72    2.04
   6   2  -2   84.58    2.00
   6   2  -2   75.11    2.06
  -6  -2   2   80.88    1.99
   5   2  -2  118.66    3.08
   5   2  -2  122.19    2.86
   5   2  -2  117.01    3.03
   5   2  -2  126.31    2.98
  -5  -2   2  122.11    2.98
   4   2  -2   73.58    1.71
   4   2  -2   71.86    1.84
   4   2  -2   70.33    1.81
   3   2  -2  125.17    3.13
   3   2  -2  127.18    2.96
   2   2  -2    2.77    0.11
   2   2  -2    2.77    0.12
   1   2  -2  207.27    5.40
   1   2  -2  217.94    5.03
   0   2  -2   75.00    1.96
   0   2  -2   78.47    1.81
  -1   2  -2  659.54   16.68
  -1   2  -2  658.71   15.40
  -2   2  -2  566.57   14.19
  -2   2  -2  574.94   13.75
  -2   2  -2  534.75   13.06
  -3   2  -2    4.84    0.15
  -3   2  -2    4.71    0.18
  -3   2  -2    4.28    0.18
   3  -2   2    4.73    0.16
  -4   2  -2    3.86    0.17
  -4   2  -2    4.05    0.14
  -4   2  -2    4.33    0.17
   4  -2   2    3.97    0.15
  -5   2  -2   22.42    0.61
  -5   2  -2   21.56    0.56
  -5   2  -2   21.79    0.61
   5  -2   2   22.48    0.60
  -6   2  -2   68.92    1.72
  -6   2  -2   67.32    1.70
  -6   2  -2   62.42    1.60
   6  -2   2   66.72    1.63
   6  -2   2   67.06    1.70
  -7   2  -2    1.29    0.12
  -7   2  -2    1.23    0.15
  -7   2  -2    1.08    0.12
   7  -2   2    1.45    0.15
   7  -2   2    1.39    0.11
  -8   2  -2   18.36    0.52
  -8   2  -2   18.76    0.58
  -8   2  -2   19.61    0.56
   8  -2   2   18.96    0.57
   8  -2   2   18.37    0.51
  -9   2  -2    6.41    0.27
  -9   2  -2    6.73    0.28
  -9   2  -2    6.32    0.31
   9  -2   2    6.81    0.31
 -10   2  -2    8.79    0.34
 -10   2  -2    9.34    0.39
  10  -2   2    9.19    0.39
 -11   2  -2    9.18    0.43
  11  -2   2    9.44    0.41
 -12   2  -2    2.43    0.28
  12  -2   2    2.29    0.25
 -13   2  -2    5.96    0.38
  13  -2   2    5.56    0.39
 -14   2  -2    3.53    0.40
  14  -2   2    2.95    0.31
 -15   2  -2    5.04    0.40
  15  -2   2    4.84    0.42
 -16   2  -2    2.30    0.33
  16  -2   2    2.53    0.33
  17   1  -2   -0.30    0.26
  16   1  -2    8.30    0.54
  15   1  -2    0.55    0.21
  14   1  -2    0.75    0.22
 -14  -1   2    0.56    0.16
  13   1  -2    0.31    0.17
 -13  -1   2    0.96    0.19
 -13  -1   2    0.79    0.16
  12   1  -2   27.16    0.86
 -12  -1   2   27.34    0.77
 -12  -1   2   28.21    0.81
  11   1  -2    1.59    0.19
 -11  -1   2    1.88    0.20
 -11  -1   2    1.67    0.18
  10   1  -2    0.40    0.15
 -10  -1   2    0.34    0.11
 -10  -1   2    0.44    0.13
   9   1  -2   50.39    1.35
  -9  -1   2   49.82    1.30
  -9  -1   2   49.70    1.25
   8   1  -2   40.88    1.11
   8   1  -2   41.15    1.03
  -8  -1   2   42.14    1.06
  -8  -1   2   40.94    1.07
  -8  -1   2   39.31    1.02
   7   1  -2    4.50    0.16
   7   1  -2    4.38    0.22
   7   1  -2    4.31    0.19
  -7  -1   2    4.39    0.18
  -7  -1   2    4.09    0.18
  -7  -1   2    4.59    0.16
   6   1  -2   48.38    1.27
   6   1  -2   49.17    1.26
   6   1  -2   47.59    1.19
  -6  -1   2   50.05    1.26
  -6  -1   2   47.77    1.23
   5   1  -2   47.50    1.10
   5   1  -2   44.04    1.17
   5   1  -2   43.56    1.17
  -5  -1   2   45.41    1.13
   4   1  -2    1.08    0.09
   4   1  -2    1.08    0.09
   4   1  -2    0.98    0.07
   3   1  -2    1.26    0.07
   3   1  -2    1.07    0.09
   3   1  -2    1.17    0.08
   1   1  -2   -0.58    0.04
   0   1  -2   51.85    1.32
  -1   1  -2   19.23    0.52
  -2   1  -2   36.75    0.95
  -3   1  -2   91.61    2.34
  -3   1  -2   91.46    2.28
   3  -1   2   93.69    2.30
  -4   1  -2   37.24    0.97
  -4   1  -2   36.72    0.95
  -4   1  -2   36.28    0.89
   4  -1   2   37.71    0.95
  -5   1  -2   79.71    1.97
  -5   1  -2   73.52    1.83
  -5   1  -2   76.62    1.93
   5  -1   2   78.01    1.94
  -6   1  -2  132.45    3.32
  -6   1  -2  136.91    3.40
  -6   1  -2  130.13    3.15
   6  -1   2  135.92    3.35
  -7   1  -2    6.53    0.23
  -7   1  -2    6.47    0.26
  -7   1  -2    6.99    0.25
   7  -1   2    6.82    0.26
  -8   1  -2    5.82    0.28
  -8   1  -2    6.14    0.23
  -8   1  -2    6.37    0.25
   8  -1   2    6.23    0.27
  -9   1  -2    1.09    0.12
  -9   1  -2    1.27    0.13
  -9   1  -2    1.33    0.17
   9  -1   2    1.06    0.15
 -10   1  -2  133.43    3.31
 -10   1  -2  140.98    3.50
  10  -1   2  141.72    3.53
 -11   1  -2    0.97    0.20
  11  -1   2    1.42    0.19
 -12   1  -2    3.23    0.32
  12  -1   2    2.48    0.25
 -13   1  -2   -0.05    0.19
  13  -1   2    0.19    0.18
 -14   1  -2   11.86    0.54
  14  -1   2   10.92    0.53
 -15   1  -2    0.32    0.25
  15  -1   2    0.69    0.24
 -16   1  -2    1.66    0.30
  16  -1   2    1.63    0.26
 -17   1  -2    5.03    0.51
  17  -1   2    5.32    0.44
  17   0  -2    2.73    0.36
  16   0  -2    7.25    0.47
  15   0  -2    1.71    0.28
  14   0  -2   -0.02    0.20
 -14   0   2    0.21    0.15
 -14   0   2    0.18    0.18
  13   0  -2    0.43    0.20
 -13   0   2    0.18    0.17
 -13   0   2    0.45    0.15
  12   0  -2    0.92    0.18
 -12   0   2    0.84    0.16
 -12   0   2    1.02    0.17
  11   0  -2    0.04    0.13
 -11   0   2    0.06    0.12
 -11   0   2    0.08    0.14
  10   0  -2    2.01    0.20
 -10   0   2    1.94    0.19
 -10   0   2    2.21    0.22
   9   0  -2    4.41    0.25
  -9   0   2    4.09    0.23
  -9   0   2    4.25    0.21
   8   0  -2   43.61    1.17
  -8   0   2   42.23    1.12
  -8   0   2   43.00    1.08
   7   0  -2  159.62    4.01
  -7   0   2  157.88    3.94
  -7   0   2  154.97    3.77
  -7   0   2  166.77    4.02
   6   0  -2    2.79    0.16
  -6   0   2    2.72    0.14
  -6   0   2    3.09    0.10
  -6   0   2    2.87    0.14
   5   0  -2    0.73    0.06
   5   0  -2    0.81    0.09
   5   0  -2    0.58    0.08
  -5   0   2    0.60    0.07
  -5   0   2    0.87    0.09
  -5   0   2    0.81    0.06
   4   0  -2   25.01    0.63
   4   0  -2   25.48    0.68
   4   0  -2   24.78    0.65
  -4   0   2   25.49    0.63
  -4   0   2   25.15    0.65
   3   0  -2  131.08    3.05
   3   0  -2  129.93    3.24
   3   0  -2  129.98    3.29
   2   0  -2   21.81    0.57
   2   0  -2   22.23    0.54
   0   0  -2   21.92    0.57
  -1   0  -2  299.56    7.59
  -2   0  -2  105.70    2.67
  -3   0  -2  277.05    7.09
  -3   0  -2  278.76    6.90
   3   0   2  286.32    6.89
   3   0   2  271.77    6.85
  -4   0  -2  228.63    5.76
  -4   0  -2  219.01    5.51
   4   0   2  231.18    5.61
   4   0   2  222.76    5.52
  -5   0  -2   50.49    1.30
  -5   0  -2   50.79    1.20
  -5   0  -2   49.49    1.27
   5   0   2   49.24    1.28
   5   0   2   50.55    1.29
  -6   0  -2    1.18    0.11
  -6   0  -2    1.18    0.12
  -6   0  -2    1.62    0.10
   6   0   2    1.36    0.12
  -7   0  -2   47.46    1.25
  -7   0  -2   48.68    1.27
  -7   0  -2   49.05    1.18
   7   0   2   48.79    1.27
  -8   0  -2   24.21    0.63
  -8   0  -2   24.56    0.68
  -8   0  -2   24.06    0.69
   8   0   2   24.44    0.69
  -9   0  -2   11.38    0.36
  -9   0  -2   10.49    0.39
  -9   0  -2   10.92    0.34
   9   0   2   10.98    0.40
 -10   0  -2    4.15    0.22
 -10   0  -2    3.87    0.26
  10   0   2    4.85    0.28
 -11   0  -2   54.80    1.49
  11   0   2   55.80    1.51
 -12   0  -2    0.27    0.18
  12   0   2    0.19    0.16
 -13   0  -2    7.58    0.42
  13   0   2    7.48    0.41
 -14   0  -2    4.06    0.38
  14   0   2    3.85    0.33
 -15   0  -2    0.45    0.24
  15   0   2    0.28    0.22
 -16   0  -2    0.61    0.26
  16   0   2    0.35    0.25
 -17   0  -2    3.29    0.36
  17   0   2    3.92    0.46
  17  -1  -2    0.39    0.29
  16  -1  -2    0.21    0.26
  15  -1  -2   19.72    0.75
 -15   1   2   21.33    0.75
  14  -1  -2    8.77    0.49
 -14   1   2    8.68    0.44
 -14   1   2    7.94    0.40
  13  -1  -2    0.06    0.17
 -13   1   2    0.20    0.18
 -13   1   2    0.04    0.14
  12  -1  -2   29.26    0.92
 -12   1   2   30.27    0.84
 -12   1   2   30.44    0.89
  11  -1  -2    0.38    0.14
 -11   1   2    0.05    0.15
 -11   1   2    0.32    0.13
  10  -1  -2    5.79    0.30
 -10   1   2    4.76    0.29
 -10   1   2    5.72    0.26
   9  -1  -2   18.25    0.59
  -9   1   2   18.83    0.56
  -9   1   2   18.71    0.53
   8  -1  -2  144.51    3.69
  -8   1   2  149.70    3.47
  -8   1   2  144.01    3.62
   7  -1  -2   54.05    1.43
  -7   1   2   52.92    1.33
  -7   1   2   56.38    1.38
  -7   1   2   54.53    1.39
   6  -1  -2   12.01    0.39
  -6   1   2   12.90    0.38
  -6   1   2   13.07    0.33
  -6   1   2   12.87    0.36
   5  -1  -2   11.31    0.36
  -5   1   2   12.02    0.33
  -5   1   2   11.97    0.34
   4  -1  -2  287.27    7.13
  -4   1   2  283.25    6.70
  -4   1   2  284.93    7.00
   3  -1  -2   93.57    2.29
  -3   1   2   89.86    2.16
  -2   1   2   31.70    0.76
   1  -1  -2  103.48    2.63
   0  -1  -2    0.60    0.04
  -1  -1  -2  123.65    3.17
  -2  -1  -2   61.33    1.58
  -3  -1  -2  129.37    3.14
  -3  -1  -2  126.16    3.26
   3   1   2  129.93    3.15
   3   1   2  126.92    3.17
  -4  -1  -2    7.39    0.23
   4   1   2    7.32    0.23
   4   1   2    7.27    0.24
  -5  -1  -2  105.60    2.66
  -5  -1  -2  108.38    2.52
  -5  -1  -2  110.46    2.73
   5   1   2  104.20    2.67
   5   1   2  108.94    2.69
  -6  -1  -2   20.88    0.52
  -6  -1  -2   20.95    0.57
   6   1   2   20.55    0.58
  -7  -1  -2    1.13    0.09
  -7  -1  -2    0.91    0.10
  -7  -1  -2    0.93    0.11
   7   1   2    0.92    0.10
   7   1   2    0.86    0.12
  -8  -1  -2  129.25    3.30
  -8  -1  -2  131.63    3.23
  -8  -1  -2  128.71    3.06
   8   1   2  131.07    3.27
   8   1   2  128.03    3.25
  -9  -1  -2   33.04    0.88
  -9  -1  -2   32.64    0.89
  -9  -1  -2   31.78    0.82
   9   1   2   31.26    0.90
 -10  -1  -2   -0.06    0.14
 -10  -1  -2   -0.06    0.09
 -10  -1  -2    0.00    0.10
  10   1   2    0.00    0.12
 -11  -1  -2   29.26    0.86
  11   1   2   29.07    0.87
 -12  -1  -2   87.15    2.22
  12   1   2   83.67    2.25
 -13  -1  -2    9.54    0.44
  13   1   2    9.11    0.45
 -14  -1  -2    7.63    0.44
  14   1   2    7.80    0.41
 -15  -1  -2   -0.25    0.21
  15   1   2    0.17    0.18
 -16  -1  -2    2.45    0.31
  16   1   2    2.15    0.31
 -17  -1  -2    0.41    0.27
  17   1   2    0.65    0.28
  16  -2  -2    0.69    0.27
 -16   2   2    0.40    0.25
  15  -2  -2    0.83    0.23
 -15   2   2    0.42    0.23
  14  -2  -2   26.02    0.92
 -14   2   2   27.39    0.87
 -14   2   2   27.72    0.82
  13  -2  -2   26.05    0.88
 -13   2   2   27.16    0.83
 -13   2   2   26.66    0.78
  12  -2  -2    3.80    0.30
 -12   2   2    4.39    0.28
 -12   2   2    4.29    0.32
  11  -2  -2    0.13    0.14
 -11   2   2    0.32    0.16
 -11   2   2    0.21    0.12
  10  -2  -2   14.12    0.51
 -10   2   2   14.06    0.45
 -10   2   2   13.52    0.49
   9  -2  -2  101.88    2.60
  -9   2   2  100.96    2.43
  -9   2   2   98.80    2.54
   8  -2  -2   16.88    0.53
  -8   2   2   16.17    0.50
  -8   2   2   16.51    0.48
   7  -2  -2   20.63    0.60
  -7   2   2   20.15    0.55
  -7   2   2   20.04    0.57
  -7   2   2   19.92    0.52
   6  -2  -2   10.11    0.34
  -6   2   2    9.99    0.31
  -6   2   2   10.20    0.27
  -6   2   2   10.28    0.33
   5  -2  -2   15.89    0.47
  -5   2   2   15.80    0.43
  -5   2   2   15.47    0.45
  -5   2   2   16.46    0.41
   4  -2  -2   74.32    1.88
  -4   2   2   75.13    1.78
  -4   2   2   73.89    1.85
   3  -2  -2   16.05    0.46
  -3   2   2   17.16    0.43
  -3   2   2   16.65    0.44
  -2   2   2  126.86    2.94
  -2   2   2  124.33    3.18
   1  -2  -2   19.59    0.50
  -1   2   2   18.32    0.50
   0  -2  -2   99.82    2.45
   0   2   2   93.83    2.45
  -1  -2  -2    6.29    0.20
  -2  -2  -2   77.94    1.99
  -3  -2  -2  231.93    5.76
   3   2   2  221.31    5.58
   3   2   2  219.99    5.72
  -4  -2  -2   38.85    0.97
  -4  -2  -2   38.89    1.01
   4   2   2   37.94    1.02
   4   2   2   37.02    0.98
  -5  -2  -2  105.87    2.60
  -5  -2  -2  100.54    2.52
   5   2   2   99.41    2.55
   5   2   2   98.88    2.53
   5   2   2  104.49    2.39
  -6  -2  -2   11.37    0.30
  -6  -2  -2   11.47    0.35
   6   2   2   11.59    0.31
   6   2   2   11.23    0.35
   6   2   2   11.19    0.35
  -7  -2  -2  184.13    4.62
  -7  -2  -2  177.89    4.27
  -7  -2  -2  186.21    4.50
   7   2   2  183.05    4.27
   7   2   2  185.19    4.51
   7   2   2  178.26    4.54
  -8  -2  -2    0.46    0.07
  -8  -2  -2    0.38    0.09
  -8  -2  -2    0.47    0.09
   8   2   2    0.43    0.11
   8   2   2    0.28    0.09
  -9  -2  -2    7.08    0.26
  -9  -2  -2    6.71    0.24
  -9  -2  -2    6.74    0.29
   9   2   2    7.21    0.31
   9   2   2    6.59    0.30
 -10  -2  -2   15.36    0.48
 -10  -2  -2   15.58    0.51
 -10  -2  -2   15.26    0.45
  10   2   2   15.71    0.53
  10   2   2   16.16    0.52
 -11  -2  -2   32.13    0.92
  11   2   2   32.15    0.94
 -12  -2  -2    1.74    0.20
  12   2   2    1.82    0.21
 -13  -2  -2    0.51    0.16
  13   2   2    0.24    0.18
 -14  -2  -2    0.16    0.19
  14   2   2    0.40    0.17
 -15  -2  -2    0.35    0.19
  15   2   2    0.22    0.22
 -16  -2  -2    1.85    0.28
  16   2   2    1.37    0.29
 -17  -2  -2    5.23    0.47
  17   2   2    5.47    0.48
  16  -3  -2    0.75    0.28
 -16   3   2    0.70    0.26
  15  -3  -2    0.15    0.24
 -15   3   2    0.12    0.22
  14  -3  -2   15.78    0.63
 -14   3   2   15.74    0.57
 -14   3   2   15.32    0.61
  13  -3  -2   13.95    0.58
 -13   3   2   13.21    0.50
 -13   3   2   13.37    0.54
  12  -3  -2    0.21    0.18
 -12   3   2    0.57    0.19
 -12   3   2    0.49    0.15
  11  -3  -2   10.57    0.44
 -11   3   2   10.76    0.40
 -11   3   2    9.92    0.43
  10  -3  -2   97.63    2.56
 -10   3   2   99.16    2.51
 -10   3   2   97.89    2.40
   9  -3  -2    5.37    0.30
  -9   3   2    4.87    0.26
  -9   3   2    4.96    0.25
   8  -3  -2    7.18    0.31
  -8   3   2    6.76    0.30
  -8   3   2    6.92    0.27
   7  -3  -2   37.60    1.01
  -7   3   2   35.92    0.94
  -7   3   2   37.16    0.94
  -7   3   2   36.11    0.98
   6  -3  -2   80.08    2.09
  -6   3   2   82.81    1.97
  -6   3   2   81.28    2.06
  -6   3   2   82.71    2.06
   5  -3  -2   11.23    0.36
  -5   3   2   11.08    0.33
  -5   3   2   11.50    0.30
  -5   3   2   10.68    0.34
   4  -3  -2   39.13    1.01
  -4   3   2   38.91    0.96
  -4   3   2   38.02    0.99
  -4   3   2   38.55    0.98
   3  -3  -2  290.10    7.15
  -3   3   2  289.83    7.19
  -3   3   2  294.44    6.83
  -3   3   2  285.74    7.33
  -2   3   2  104.10    2.52
  -2   3   2  100.53    2.42
  -2   3   2  102.95    2.58
  -1   3   2  109.69    2.55
  -1   3   2  106.83    2.75
   0   3   2   13.36    0.38
   0   3   2   13.60    0.35
  -1  -3  -2   98.37    2.44
   1   3   2   93.52    2.44
  -2  -3  -2    6.75    0.24
   2   3   2    6.59    0.23
  -3  -3  -2  130.19    3.35
   3   3   2  137.32    3.23
   3   3   2  126.94    3.35
  -4  -3  -2   80.59    2.09
   4   3   2   83.28    1.90
   4   3   2   80.72    2.01
   4   3   2   82.41    2.02
   4   3   2   77.45    2.09
  -5  -3  -2   51.44    1.32
   5   3   2   48.49    1.27
   5   3   2   50.23    1.19
   5   3   2   49.28    1.32
  -6  -3  -2    0.44    0.08
  -6  -3  -2    0.04    0.06
   6   3   2    0.14    0.05
   6   3   2    0.48    0.08
   6   3   2    0.19    0.07
   6   3   2    0.19    0.07
  -7  -3  -2    0.67    0.09
  -7  -3  -2    0.88    0.11
   7   3   2    0.70    0.10
   7   3   2    0.92    0.09
   7   3   2    0.86    0.10
  -8  -3  -2   11.12    0.37
  -8  -3  -2   12.03    0.38
   8   3   2   11.58    0.33
   8   3   2   11.29    0.38
   8   3   2   11.40    0.38
  -9  -3  -2   69.57    1.76
  -9  -3  -2   68.61    1.72
  -9  -3  -2   65.34    1.62
   9   3   2   65.58    1.74
   9   3   2   67.63    1.62
   9   3   2   65.76    1.75
 -10  -3  -2   54.27    1.35
 -10  -3  -2   55.27    1.45
 -10  -3  -2   54.65    1.46
  10   3   2   55.83    1.47
  10   3   2   55.14    1.46
 -11  -3  -2    1.88    0.19
 -11  -3  -2    1.87    0.17
  11   3   2    1.93    0.20
  11   3   2    1.90    0.20
 -12  -3  -2   34.45    0.98
  12   3   2   33.61    0.99
 -13  -3  -2    8.75    0.41
  13   3   2    8.31    0.42
 -14  -3  -2   11.40    0.49
  14   3   2   10.85    0.48
 -15  -3  -2    1.28    0.24
  15   3   2    1.24    0.22
 -16  -3  -2   30.08    0.95
  16   3   2   28.21    0.98
 -17  -3  -2    0.16    0.25
  17   3   2   -0.28    0.25
  16  -4  -2    2.88    0.36
 -16   4   2    3.41    0.34
  15  -4  -2    6.03    0.48
 -15   4   2    5.84    0.45
  14  -4  -2    0.63    0.24
 -14   4   2    0.75    0.20
 -14   4   2    0.51    0.23
  13  -4  -2    4.64    0.35
 -13   4   2    3.86    0.31
 -13   4   2    4.21    0.36
  12  -4  -2    3.94    0.34
 -12   4   2    3.55    0.33
 -12   4   2    3.70    0.28
  11  -4  -2   20.96    0.70
 -11   4   2   22.75    0.70
 -11   4   2   21.47    0.66
  10  -4  -2   32.85    0.97
 -10   4   2   33.44    0.90
 -10   4   2   31.49    0.93
   9  -4  -2   18.64    0.61
  -9   4   2   18.65    0.56
  -9   4   2   17.98    0.58
   8  -4  -2    0.96    0.14
  -8   4   2    0.66    0.13
  -8   4   2    0.68    0.13
   7  -4  -2    8.70    0.34
  -7   4   2    8.90    0.33
  -7   4   2    9.57    0.33
   6  -4  -2   12.58    0.41
  -6   4   2   12.73    0.40
  -6   4   2   12.83    0.35
  -6   4   2   12.18    0.38
   5  -4  -2    0.13    0.08
  -5   4   2    0.09    0.07
  -5   4   2    0.05    0.04
  -5   4   2    0.08    0.08
   4  -4  -2   23.48    0.64
  -4   4   2   23.83    0.62
  -4   4   2   22.87    0.63
  -4   4   2   23.52    0.62
   3  -4  -2  142.22    3.49
  -3   4   2  139.36    3.32
  -3   4   2  141.58    3.54
  -3   4   2  138.82    3.46
  -2   4   2  206.35    4.96
  -2   4   2  211.96    5.21
  -2   4   2  217.31    5.42
  -1   4   2  181.62    4.34
  -1   4   2  168.77    4.12
  -1   4   2  177.90    4.49
   0   4   2  113.95    2.72
   0   4   2  107.85    2.79
   0   4   2  108.42    2.59
   1   4   2   79.86    2.05
   1   4   2   82.92    1.89
   1   4   2   77.47    2.00
   2   4   2   15.45    0.39
   2   4   2   16.91    0.44
   2   4   2   14.79    0.45
  -3  -4  -2  250.65    6.35
   3   4   2  254.68    5.92
   3   4   2  258.28    6.25
   3   4   2  241.91    6.35
  -4  -4  -2  198.50    5.09
   4   4   2  206.09    4.67
   4   4   2  201.68    4.91
   4   4   2  191.21    5.09
   4   4   2  204.53    4.95
  -5  -4  -2  251.91    6.37
   5   4   2  260.48    5.94
   5   4   2  248.57    6.16
   5   4   2  244.40    6.37
   5   4   2  252.71    6.21
  -6  -4  -2   52.71    1.40
  -6  -4  -2   53.16    1.33
   6   4   2   54.36    1.26
   6   4   2   50.94    1.40
   6   4   2   52.10    1.34
   6   4   2   50.53    1.33
  -7  -4  -2  140.97    3.41
  -7  -4  -2  138.21    3.53
   7   4   2  135.37    3.23
   7   4   2  136.29    3.42
   7   4   2  137.73    3.45
   7   4   2  136.95    3.54
  -8  -4  -2   52.02    1.34
  -8  -4  -2   52.75    1.39
   8   4   2   49.64    1.34
   8   4   2   52.29    1.26
   8   4   2   51.61    1.36
  -9  -4  -2   82.70    2.14
  -9  -4  -2   81.12    2.08
   9   4   2   81.53    2.09
   9   4   2   83.14    2.11
   9   4   2   80.14    1.96
 -10  -4  -2   21.92    0.66
 -10  -4  -2   22.66    0.67
 -10  -4  -2   21.80    0.60
  10   4   2   22.26    0.67
  10   4   2   22.90    0.68
  10   4   2   21.82    0.60
 -11  -4  -2   29.82    0.80
 -11  -4  -2   31.80    0.88
  11   4   2   31.24    0.81
  11   4   2   31.00    0.90
  11   4   2   30.40    0.90
 -12  -4  -2   -0.24    0.14
  12   4   2    0.05    0.14
  12   4   2   -0.13    0.14
 -13  -4  -2    2.53    0.28
  13   4   2    2.55    0.25
 -14  -4  -2    1.54    0.22
  14   4   2    1.34    0.21
 -15  -4  -2    5.88    0.40
  15   4   2    5.18    0.41
 -16  -4  -2    0.73    0.24
  16   4   2    0.58    0.25
 -17  -4  -2   10.29    0.57
  17   4   2    9.78    0.58
  16  -5  -2   -0.50    0.26
 -16   5   2    0.04    0.27
  15  -5  -2    0.15    0.24
 -15   5   2    0.55    0.25
  14  -5  -2    1.08    0.26
 -14   5   2    1.69    0.23
 -14   5   2    1.03    0.25
  13  -5  -2    3.77    0.37
 -13   5   2    2.46    0.28
 -13   5   2    3.71    0.32
  12  -5  -2    4.65    0.36
 -12   5   2    4.61    0.36
 -12   5   2    3.80    0.31
  11  -5  -2    0.75    0.18
 -11   5   2    0.83    0.17
 -11   5   2    0.54    0.16
  10  -5  -2    0.12    0.15
 -10   5   2   -0.02    0.13
 -10   5   2   -0.09    0.14
   9  -5  -2   88.99    2.32
  -9   5   2   88.47    2.20
  -9   5   2   89.70    2.29
   8  -5  -2    7.73    0.34
  -8   5   2    7.67    0.31
  -8   5   2    7.89    0.33
   7  -5  -2   56.76    1.51
  -7   5   2   57.34    1.44
  -7   5   2   57.49    1.49
   6  -5  -2   12.35    0.41
  -6   5   2   12.56    0.40
  -6   5   2   12.84    0.36
  -6   5   2   12.15    0.39
   5  -5  -2   19.06    0.55
  -5   5   2   18.88    0.53
  -5   5   2   18.55    0.51
  -5   5   2   18.22    0.54
   4  -5  -2    4.85    0.20
  -4   5   2    5.02    0.17
  -4   5   2    4.89    0.21
  -4   5   2    4.84    0.21
  -3   5   2   14.25    0.39
  -3   5   2   13.81    0.40
  -3   5   2   13.93    0.40
  -2   5   2  314.07    7.62
  -2   5   2  309.87    7.85
  -2   5   2  298.35    7.25
  -1   5   2   13.14    0.37
  -1   5   2   12.88    0.36
  -1   5   2   12.80    0.37
   0   5   2    6.51    0.23
   0   5   2    6.42    0.20
   0   5   2    6.57    0.22
   1   5   2   43.58    1.16
   1   5   2   46.22    1.09
   1   5   2   45.42    1.18
   2   5   2  131.94    3.01
   2   5   2  127.46    3.17
   2   5   2  125.39    3.27
   3   5   2   46.17    1.16
   3   5   2   44.20    1.20
   3   5   2   45.16    1.08
  -4  -5  -2  140.68    3.55
   4   5   2  136.31    3.55
   4   5   2  136.74    3.24
   4   5   2  139.87    3.41
  -5  -5  -2   76.69    1.98
   5   5   2   75.56    1.89
   5   5   2   74.25    1.98
   5   5   2   74.12    1.89
   5   5   2   75.75    1.79
  -6  -5  -2    2.80    0.21
   6   5   2    3.09    0.20
   6   5   2    3.17    0.13
   6   5   2    2.81    0.15
   6   5   2    2.91    0.16
  -7  -5  -2  111.79    2.74
  -7  -5  -2  108.29    2.86
   7   5   2  106.88    2.86
   7   5   2  107.28    2.74
   7   5   2  111.92    2.77
   7   5   2  113.52    2.60
  -8  -5  -2    0.51    0.10
  -8  -5  -2    0.44    0.12
   8   5   2    0.50    0.12
   8   5   2    0.57    0.10
   8   5   2    0.40    0.10
   8   5   2    0.56    0.08
  -9  -5  -2   10.15    0.36
  -9  -5  -2    9.81    0.39
   9   5   2   10.11    0.31
   9   5   2    9.69    0.36
   9   5   2    9.87    0.37
 -10  -5  -2    0.19    0.12
 -10  -5  -2    0.19    0.12
  10   5   2    0.10    0.09
  10   5   2    0.11    0.12
  10   5   2   -0.11    0.12
 -11  -5  -2   26.51    0.78
 -11  -5  -2   25.63    0.76
  11   5   2   26.31    0.70
  11   5   2   25.55    0.78
  11   5   2   25.13    0.78
 -12  -5  -2   26.61    0.79
  12   5   2   26.63    0.80
  12   5   2   25.86    0.80
 -13  -5  -2    6.06    0.34
  13   5   2    6.00    0.36
  13   5   2    6.04    0.37
 -14  -5  -2   17.80    0.63
  14   5   2   18.20    0.67
 -15  -5  -2    2.28    0.25
  15   5   2    1.92    0.27
 -16  -5  -2    0.44    0.24
  16   5   2    0.44    0.21
  17   5   2    2.21    0.30
  15  -6  -2    2.02    0.32
 -15   6   2    2.11    0.31
  14  -6  -2    8.30    0.50
 -14   6   2    7.83    0.42
 -14   6   2    8.29    0.48
  13  -6  -2    4.25    0.39
 -13   6   2    3.69    0.32
 -13   6   2    3.05    0.30
  12  -6  -2    3.23    0.35
 -12   6   2    3.51    0.35
 -12   6   2    3.61    0.30
  11  -6  -2   -0.04    0.17
 -11   6   2    0.07    0.14
 -11   6   2    0.14    0.19
  10  -6  -2   12.83    0.50
 -10   6   2   12.31    0.45
 -10   6   2   13.72    0.51
   9  -6  -2    0.76    0.17
  -9   6   2    0.95    0.16
  -9   6   2    0.97    0.19
   8  -6  -2   22.81    0.71
  -8   6   2   23.94    0.69
  -8   6   2   23.90    0.72
   7  -6  -2   15.13    0.49
  -7   6   2   14.24    0.48
  -7   6   2   14.48    0.47
   6  -6  -2    0.46    0.11
  -6   6   2    0.66    0.12
  -6   6   2    0.43    0.13
  -6   6   2    0.57    0.08
   5  -6  -2   38.38    1.01
  -5   6   2   36.86    0.97
  -5   6   2   37.40    0.99
  -5   6   2   37.97    1.00
   4  -6  -2    4.05    0.19
   4  -6  -2    3.70    0.15
  -4   6   2    3.52    0.19
  -4   6   2    4.00    0.19
  -4   6   2    3.77    0.16
   3  -6  -2  222.39    5.13
  -3   6   2  209.84    5.26
  -3   6   2  217.88    5.39
  -3   6   2  205.30    5.03
   2  -6  -2   51.27    1.26
  -2   6   2   53.66    1.28
  -2   6   2   48.60    1.30
  -2   6   2   49.46    1.25
  -2   6   2   51.28    1.32
   1  -6  -2   57.17    1.35
  -1   6   2   53.22    1.32
  -1   6   2   54.02    1.38
  -1   6   2   52.83    1.41
   0   6   2   28.24    0.69
   0   6   2   27.18    0.75
   0   6   2   27.05    0.74
   1   6   2  109.57    2.57
   1   6   2  109.92    2.78
   1   6   2  106.64    2.72
   2   6   2  345.92    9.02
   2   6   2  378.26    8.75
   2   6   2  382.91    9.45
   3   6   2    1.91    0.13
   3   6   2    1.85    0.10
   3   6   2    1.94    0.13
   4   6   2    1.61    0.13
   4   6   2    1.77    0.14
   4   6   2    1.69    0.10
   4   6   2    1.51    0.10
  -5  -6  -2    1.45    0.18
   5   6   2    1.54    0.17
  -6  -6  -2  145.30    3.75
   6   6   2  142.13    3.59
   6   6   2  147.83    3.42
   6   6   2  144.70    3.62
   6   6   2  145.86    3.75
  -7  -6  -2   15.54    0.52
   7   6   2   14.56    0.45
   7   6   2   15.34    0.52
   7   6   2   15.14    0.41
   7   6   2   14.74    0.45
  -8  -6  -2   27.65    0.73
  -8  -6  -2   24.99    0.79
   8   6   2   25.84    0.80
   8   6   2   25.74    0.73
   8   6   2   25.72    0.67
   8   6   2   26.65    0.73
  -9  -6  -2   35.72    1.09
  -9  -6  -2   39.51    1.03
   9   6   2   39.23    1.05
   9   6   2   39.06    1.04
   9   6   2   38.46    0.97
   9   6   2   37.73    1.11
 -10  -6  -2    1.38    0.16
 -10  -6  -2    1.24    0.19
  10   6   2    1.46    0.14
  10   6   2    1.30    0.17
  10   6   2    1.63    0.17
 -11  -6  -2    1.10    0.16
 -11  -6  -2    0.58    0.16
  11   6   2    0.82    0.14
  11   6   2    0.82    0.12
  11   6   2    1.01    0.16
 -12  -6  -2    4.61    0.31
  12   6   2    4.74    0.31
  12   6   2    4.31    0.31
 -13  -6  -2   32.62    0.95
  13   6   2   32.11    0.96
  13   6   2   32.62    0.98
 -14  -6  -2    0.15    0.18
  14   6   2   -0.03    0.19
  14   6   2   -0.13    0.18
 -15  -6  -2    3.29    0.36
  15   6   2    2.24    0.28
  16   6   2    3.56    0.40
  17   6   2    0.23    0.25
  15  -7  -2    4.72    0.47
 -15   7   2    4.84    0.47
  14  -7  -2    0.67    0.24
 -14   7   2    0.51    0.25
  13  -7  -2    3.90    0.39
 -13   7   2    4.42    0.37
 -13   7   2    4.44    0.41
  12  -7  -2    1.73    0.25
 -12   7   2    2.13    0.24
 -12   7   2    1.83    0.26
  11  -7  -2   18.13    0.65
 -11   7   2   18.22    0.65
 -11   7   2   18.26    0.61
  10  -7  -2    0.22    0.16
 -10   7   2   -0.03    0.14
 -10   7   2    0.02    0.17
   9  -7  -2    1.30    0.18
  -9   7   2    1.30    0.20
  -9   7   2    1.11    0.17
   8  -7  -2   30.34    0.88
  -8   7   2   29.08    0.87
  -8   7   2   30.88    0.85
   7  -7  -2   41.27    1.13
  -7   7   2   41.24    1.12
  -7   7   2   40.36    1.08
   6  -7  -2    0.21    0.10
  -6   7   2    0.07    0.08
  -6   7   2    0.30    0.12
  -6   7   2    0.05    0.11
   5  -7  -2   83.02    2.08
   5  -7  -2   84.74    2.18
  -5   7   2   85.72    2.17
  -5   7   2   88.00    2.20
  -5   7   2   85.15    2.09
   4  -7  -2  148.42    3.62
  -4   7   2  147.56    3.57
  -4   7   2  153.42    3.73
  -4   7   2  150.95    3.81
   3  -7  -2   78.24    1.90
  -3   7   2   78.01    2.00
  -3   7   2   75.46    1.89
  -3   7   2   79.04    1.97
   2  -7  -2    0.19    0.08
  -2   7   2    0.24    0.08
  -2   7   2    0.16    0.07
  -2   7   2    0.32    0.05
  -2   7   2    0.21    0.07
   1  -7  -2   22.12    0.59
  -1   7   2   22.44    0.62
  -1   7   2   20.92    0.61
  -1   7   2   21.68    0.58
   0  -7  -2  201.69    4.80
   0   7   2  194.98    4.91
   0   7   2  196.28    5.05
   0   7   2  204.16    4.68
   1   7   2    0.83    0.11
   1   7   2    0.64    0.09
   1   7   2    0.60    0.08
   2   7   2   17.69    0.54
   2   7   2   18.68    0.55
   2   7   2   19.55    0.50
   3   7   2  249.52    5.90
   3   7   2  248.46    6.20
   3   7   2  258.59    6.39
   4   7   2   69.83    1.82
   4   7   2   69.33    1.75
   4   7   2   69.16    1.72
   4   7   2   66.84    1.65
   5   7   2   35.04    0.98
   5   7   2   34.93    0.89
   5   7   2   34.02    0.91
   5   7   2   33.10    0.85
  -6  -7  -2    5.27    0.27
   6   7   2    5.66    0.23
   6   7   2    5.87    0.21
   6   7   2    5.61    0.27
  -7  -7  -2   14.68    0.53
   7   7   2   14.55    0.45
   7   7   2   14.17    0.45
   7   7   2   15.16    0.53
   7   7   2   14.79    0.42
  -8  -7  -2    0.68    0.17
   8   7   2    0.84    0.16
   8   7   2    0.70    0.11
   8   7   2    0.53    0.09
   8   7   2    0.73    0.11
  -9  -7  -2   35.98    1.06
  -9  -7  -2   36.34    0.97
   9   7   2   35.67    0.99
   9   7   2   35.47    0.92
   9   7   2   35.99    0.98
   9   7   2   35.71    1.07
 -10  -7  -2   30.54    0.99
 -10  -7  -2   34.43    0.92
  10   7   2   34.81    0.95
  10   7   2   33.24    0.93
  10   7   2   32.94    0.86
  10   7   2   32.85    1.01
 -11  -7  -2   17.19    0.61
 -11  -7  -2   17.69    0.56
  11   7   2   18.26    0.58
  11   7   2   17.12    0.51
  11   7   2   16.88    0.57
 -12  -7  -2    1.41    0.18
  12   7   2    1.66    0.20
  12   7   2    1.19    0.19
 -13  -7  -2    1.09    0.18
  13   7   2    1.40    0.20
  13   7   2    1.38    0.21
 -14  -7  -2   17.57    0.62
  14   7   2   16.76    0.64
  14   7   2   16.79    0.64
  15   7   2   14.90    0.61
  15   7   2   15.71    0.63
  16   7   2   -0.08    0.21
  17   7   2    2.85    0.34
  14  -8  -2   -0.08    0.23
 -14   8   2   -0.18    0.25
  13  -8  -2    4.75    0.40
 -13   8   2    4.90    0.36
 -13   8   2    4.93    0.43
  12  -8  -2   21.31    0.76
 -12   8   2   21.53    0.71
 -12   8   2   21.39    0.76
  11  -8  -2    8.90    0.45
 -11   8   2    8.97    0.46
 -11   8   2    9.12    0.42
  10  -8  -2    0.82    0.18
 -10   8   2    0.85    0.18
 -10   8   2    0.90    0.21
   9  -8  -2   27.37    0.84
  -9   8   2   28.08    0.81
  -9   8   2   27.44    0.85
   8  -8  -2    6.12    0.32
  -8   8   2    6.72    0.36
  -8   8   2    6.36    0.33
   7  -8  -2   14.49    0.50
  -7   8   2   15.24    0.50
  -7   8   2   15.13    0.53
   6  -8  -2    1.93    0.18
  -6   8   2    1.85    0.19
  -6   8   2    1.81    0.18
  -6   8   2    1.76    0.17
   5  -8  -2   54.89    1.41
  -5   8   2   58.24    1.48
  -5   8   2   55.21    1.42
  -5   8   2   56.68    1.48
   4  -8  -2   26.52    0.71
  -4   8   2   27.59    0.76
  -4   8   2   25.02    0.72
  -4   8   2   27.79    0.75
   3  -8  -2   13.64    0.40
  -3   8   2   13.24    0.41
  -3   8   2   13.62    0.42
  -3   8   2   13.22    0.43
  -3   8   2   14.20    0.39
   2  -8  -2   23.31    0.62
  -2   8   2   23.15    0.63
  -2   8   2   22.68    0.65
  -2   8   2   22.79    0.65
  -2   8   2   22.63    0.60
   1  -8  -2   51.80    1.28
  -1   8   2   49.51    1.25
  -1   8   2   52.12    1.34
  -1   8   2   48.20    1.31
   0  -8  -2   10.04    0.32
   0   8   2    9.99    0.32
   0   8   2    9.83    0.34
   0   8   2    9.92    0.35
  -1  -8  -2    9.36    0.31
   1   8   2    8.95    0.32
   1   8   2    8.81    0.28
   1   8   2    9.16    0.34
   2   8   2    0.12    0.09
   2   8   2    0.19    0.08
   3   8   2   30.15    0.82
   3   8   2   26.70    0.79
   3   8   2   28.91    0.73
   4   8   2  196.19    4.73
   4   8   2  200.54    5.13
   4   8   2  200.91    4.97
   4   8   2  207.49    4.98
   5   8   2    0.91    0.10
   5   8   2    0.97    0.11
   5   8   2    1.27    0.10
   5   8   2    0.92    0.13
   6   8   2   51.92    1.35
   6   8   2   51.57    1.43
   6   8   2   52.51    1.28
   6   8   2   51.49    1.33
  -7  -8  -2   26.75    0.84
   7   8   2   26.30    0.71
   7   8   2   27.68    0.76
   7   8   2   27.10    0.84
  -8  -8  -2   28.97    0.89
   8   8   2   28.14    0.79
   8   8   2   28.22    0.88
   8   8   2   26.78    0.73
  -9  -8  -2    0.55    0.13
  -9  -8  -2    0.48    0.20
   9   8   2    0.62    0.13
   9   8   2    0.54    0.18
   9   8   2    0.56    0.12
   9   8   2    0.52    0.11
 -10  -8  -2   47.76    1.27
 -10  -8  -2   46.69    1.37
  10   8   2   46.78    1.27
  10   8   2   48.43    1.39
  10   8   2   48.52    1.29
  10   8   2   46.53    1.20
 -11  -8  -2    5.81    0.36
 -11  -8  -2    6.19    0.31
  11   8   2    5.95    0.26
  11   8   2    5.65    0.31
  11   8   2    6.35    0.32
  11   8   2    6.06    0.37
 -12  -8  -2    0.37    0.14
  12   8   2    0.48    0.15
  12   8   2    0.49    0.16
 -13  -8  -2    3.81    0.32
  13   8   2    3.45    0.32
  13   8   2    3.04    0.32
 -14  -8  -2   19.45    0.67
  14   8   2   19.39    0.70
  14   8   2   19.79    0.68
  15   8   2    4.24    0.39
  16   8   2   -0.29    0.21
 -14   9   2    0.42    0.28
 -13   9   2    2.24    0.31
 -13   9   2    2.63    0.28
 -12   9   2    1.23    0.24
 -12   9   2    1.69    0.24
 -11   9   2    4.57    0.34
 -11   9   2    4.48    0.40
 -10   9   2    0.07    0.15
 -10   9   2   -0.01    0.19
  -9   9   2    0.09    0.19
  -9   9   2    0.15    0.15
  -8   9   2    4.89    0.31
  -8   9   2    4.96    0.28
  -7   9   2   12.03    0.45
  -7   9   2   12.52    0.48
  -6   9   2   67.39    1.73
  -6   9   2   63.84    1.65
  -6   9   2   65.03    1.72
   5  -9  -2    0.75    0.14
  -5   9   2    0.57    0.16
  -5   9   2    0.64    0.12
  -5   9   2    0.55    0.13
   4  -9  -2    0.05    0.11
  -4   9   2    0.24    0.11
  -4   9   2    0.27    0.10
  -4   9   2    0.13    0.13
   3  -9  -2   66.38    1.64
  -3   9   2   63.77    1.62
  -3   9   2   65.94    1.72
  -3   9   2   65.21    1.69
   2  -9  -2    6.70    0.26
  -2   9   2    6.47    0.28
  -2   9   2    6.53    0.27
  -2   9   2    6.59    0.27
   1  -9  -2   56.91    1.47
  -1   9   2   58.45    1.45
  -1   9   2   58.46    1.52
  -1   9   2   59.58    1.55
   0  -9  -2    0.45    0.10
   0   9   2    0.18    0.11
   0   9   2    0.27    0.10
   0   9   2    0.11    0.09
  -1  -9  -2   10.28    0.35
   1   9   2    9.67    0.32
   1   9   2    9.65    0.35
   1   9   2    9.71    0.37
  -2  -9  -2   19.84    0.58
   2   9   2   19.85    0.61
   2   9   2   20.47    0.55
   2   9   2   20.30    0.61
   3   9   2   41.85    1.11
   3   9   2   39.67    0.99
   3   9   2   36.72    1.06
   4   9   2   18.76    0.59
   4   9   2   19.83    0.54
   4   9   2   20.06    0.62
   5   9   2    6.50    0.32
   5   9   2    6.71    0.29
   5   9   2    6.32    0.25
   5   9   2    6.45    0.22
   6   9   2    1.67    0.15
   6   9   2    1.67    0.13
   6   9   2    1.73    0.18
   6   9   2    1.65    0.19
  -7  -9  -2    2.04    0.23
   7   9   2    1.92    0.19
   7   9   2    1.79    0.16
   7   9   2    1.76    0.21
   7   9   2    1.60    0.15
  -8  -9  -2    3.12    0.33
   8   9   2    2.85    0.30
   8   9   2    2.71    0.21
   8   9   2    3.19    0.23
   8   9   2    3.39    0.20
  -9  -9  -2   20.46    0.75
   9   9   2   21.25    0.60
   9   9   2   21.69    0.75
   9   9   2   21.26    0.64
 -10  -9  -2    0.66    0.15
 -10  -9  -2    0.84    0.20
  10   9   2    0.86    0.20
  10   9   2    0.85    0.13
  10   9   2    0.91    0.15
  10   9   2    0.99    0.15
 -11  -9  -2    3.04    0.24
 -11  -9  -2    2.55    0.30
  11   9   2    2.99    0.31
  11   9   2    2.56    0.21
  11   9   2    2.54    0.24
  11   9   2    2.40    0.24
 -12  -9  -2    0.09    0.14
  12   9   2    0.09    0.15
  12   9   2    0.02    0.14
 -13  -9  -2   39.69    1.13
  13   9   2   39.60    1.15
  13   9   2   40.95    1.17
  14   9   2    2.54    0.27
  15   9   2    0.41    0.21
  16   9   2    0.02    0.23
 -13  10   2    3.51    0.36
 -13  10   2    2.66    0.34
 -12  10   2    0.71    0.26
 -12  10   2    1.03    0.22
 -11  10   2    7.26    0.41
 -11  10   2    7.33    0.43
 -10  10   2    0.11    0.17
 -10  10   2    0.03    0.18
  -9  10   2    3.47    0.30
  -9  10   2    4.18    0.36
  -8  10   2   24.80    0.79
  -8  10   2   24.17    0.74
  -7  10   2   17.61    0.59
  -7  10   2   18.48    0.62
  -6  10   2   27.12    0.80
  -6  10   2   25.11    0.75
   5 -10  -2    0.36    0.13
  -5  10   2    0.46    0.13
  -5  10   2    0.21    0.14
  -5  10   2    0.37    0.12
   4 -10  -2   12.15    0.42
  -4  10   2   12.30    0.43
  -4  10   2   12.28    0.42
  -4  10   2   12.20    0.44
   3 -10  -2   20.13    0.58
  -3  10   2   19.22    0.60
  -3  10   2   19.01    0.60
  -3  10   2   19.08    0.57
   2 -10  -2   13.14    0.43
  -2  10   2   13.72    0.44
  -2  10   2   13.99    0.46
  -2  10   2   14.03    0.46
   1 -10  -2    1.41    0.16
  -1  10   2    1.67    0.17
  -1  10   2    1.73    0.16
  -1  10   2    1.04    0.14
   0 -10  -2    1.68    0.17
   0  10   2    2.00    0.16
   0  10   2    1.65    0.20
   0  10   2    1.66    0.18
  -1 -10  -2  157.14    3.81
   1  10   2  152.42    3.70
   1  10   2  156.82    3.91
   1  10   2  156.31    4.00
  -2 -10  -2    0.87    0.15
   2  10   2    1.08    0.12
   2  10   2    1.07    0.15
   2  10   2    0.63    0.14
  -3 -10  -2   19.19    0.59
   3  10   2   20.23    0.55
   3  10   2   18.51    0.60
   3  10   2   19.29    0.62
  -4 -10  -2   39.97    1.07
   4  10   2   37.77    1.08
   4  10   2   40.48    1.13
   4  10   2   39.66    1.01
   5  10   2   44.27    1.18
   5  10   2   42.99    1.22
   5  10   2   42.39    1.09
   6  10   2   25.86    0.81
   6  10   2   24.65    0.69
   6  10   2   25.91    0.74
   7  10   2    0.47    0.17
   7  10   2    0.14    0.11
   7  10   2    0.13    0.12
  -8 -10  -2  152.36    3.95
   8  10   2  151.92    3.76
   8  10   2  145.42    3.58
   8  10   2  151.35    3.95
  -9 -10  -2    1.37    0.23
   9  10   2    0.83    0.14
   9  10   2    0.80    0.20
   9  10   2    1.06    0.14
 -10 -10  -2    1.77    0.24
  10  10   2    1.74    0.18
  10  10   2    1.46    0.16
  10  10   2    1.56    0.24
 -11 -10  -2    0.09    0.19
 -11 -10  -2    0.13    0.13
  11  10   2    0.19    0.14
  11  10   2    0.25    0.19
  11  10   2    0.30    0.12
 -12 -10  -2   43.70    1.35
 -12 -10  -2   44.79    1.23
  12  10   2   44.23    1.18
  12  10   2   47.44    1.38
  12  10   2   43.66    1.25
 -12  11   2    0.23    0.23
 -12  11   2    0.16    0.21
 -11  11   2    4.59    0.44
 -11  11   2    4.93    0.37
 -10  11   2    1.85    0.28
 -10  11   2    1.75    0.25
  -9  11   2    8.78    0.43
  -9  11   2    9.23    0.48
  -8  11   2   13.90    0.52
  -8  11   2   12.59    0.54
  -7  11   2   22.24    0.73
  -7  11   2   20.89    0.68
  -6  11   2   23.57    0.73
  -6  11   2   24.46    0.75
  -5  11   2   46.01    1.27
  -5  11   2   46.66    1.28
  -5  11   2   45.77    1.23
   4 -11  -2   33.15    0.92
  -4  11   2   31.39    0.91
  -4  11   2   33.81    0.96
  -4  11   2   34.33    0.96
   3 -11  -2    2.41    0.24
  -3  11   2    1.74    0.21
  -3  11   2    2.63    0.27
  -3  11   2    1.70    0.18
   2 -11  -2    8.93    0.36
  -2  11   2    9.00    0.35
  -2  11   2    8.87    0.39
  -2  11   2    9.73    0.38
   1 -11  -2   28.91    0.82
  -1  11   2   28.45    0.84
  -1  11   2   30.11    0.80
  -1  11   2   28.27    0.85
   0 -11  -2   36.63    1.01
   0  11   2   35.61    1.04
   0  11   2   38.19    1.06
   0  11   2   37.10    0.98
  -1 -11  -2  101.84    2.56
   1  11   2  103.04    2.64
   1  11   2  105.21    2.49
   1  11   2  100.83    2.69
  -2 -11  -2   76.79    1.96
   2  11   2   76.93    2.06
   2  11   2   78.46    1.90
   2  11   2   76.15    2.01
  -3 -11  -2   79.91    2.02
   3  11   2   80.23    1.95
   3  11   2   77.79    2.12
   3  11   2   80.42    2.07
  -4 -11  -2    9.01    0.37
   4  11   2    7.73    0.36
   4  11   2    8.93    0.39
   4  11   2    9.10    0.33
  -5 -11  -2   11.57    0.46
   5  11   2   11.95    0.40
   5  11   2   12.00    0.48
   5  11   2   11.84    0.44
  -6 -11  -2    7.26    0.37
   6  11   2    6.67    0.29
   6  11   2    7.66    0.39
   6  11   2    7.50    0.34
  -7 -11  -2   33.89    0.97
   7  11   2   32.70    1.03
   7  11   2   33.88    0.96
   7  11   2   34.20    0.90
  -8 -11  -2    2.57    0.29
  -8 -11  -2    2.07    0.22
   8  11   2    2.21    0.21
   8  11   2    1.90    0.24
   8  11   2    2.25    0.22
  -9 -11  -2   23.78    0.74
  -9 -11  -2   23.66    0.83
   9  11   2   24.17    0.72
   9  11   2   23.18    0.69
   9  11   2   24.73    0.84
 -10 -11  -2    1.23    0.25
 -10 -11  -2    1.03    0.21
  10  11   2    0.67    0.22
  10  11   2    1.07    0.17
  10  11   2    1.18    0.16
 -11 -11  -2    4.73    0.30
 -11 -11  -2    4.72    0.41
 -11 -11  -2    5.02    0.34
  11  11   2    5.45    0.29
  11  11   2    5.10    0.31
  11  11   2    5.90    0.45
 -12 -11  -2    0.04    0.21
 -12 -11  -2   -0.15    0.19
  12  11   2   -0.08    0.21
  12  11   2    0.07    0.14
 -12  12   2   -0.20    0.27
 -12  12   2    0.01    0.21
 -11  12   2    0.90    0.23
 -11  12   2    0.47    0.24
 -10  12   2   11.66    0.52
 -10  12   2   11.12    0.53
  -9  12   2    0.42    0.20
  -9  12   2    0.27    0.23
  -8  12   2    0.51    0.20
  -8  12   2    0.48    0.19
  -7  12   2    5.67    0.40
  -7  12   2    5.19    0.35
  -6  12   2   37.15    1.07
  -6  12   2   39.29    1.12
  -5  12   2    0.92    0.20
  -5  12   2    0.68    0.16
  -5  12   2    0.79    0.16
   4 -12  -2    4.14    0.29
  -4  12   2    4.19    0.29
  -4  12   2    4.33    0.28
  -4  12   2    4.36    0.30
   3 -12  -2   18.23    0.58
  -3  12   2   17.90    0.60
  -3  12   2   18.49    0.59
  -3  12   2   17.92    0.62
   2 -12  -2   18.16    0.60
  -2  12   2   19.51    0.59
  -2  12   2   19.37    0.63
  -2  12   2   18.18    0.62
   1 -12  -2   25.92    0.77
  -1  12   2   25.27    0.78
  -1  12   2   25.98    0.80
  -1  12   2   25.64    0.73
   0 -12  -2    3.87    0.29
   0  12   2    3.74    0.28
   0  12   2    3.58    0.25
   0  12   2    3.69    0.31
  -1 -12  -2   12.51    0.45
   1  12   2   12.18    0.49
   1  12   2   12.67    0.43
   1  12   2   11.99    0.47
  -2 -12  -2    0.00    0.17
   2  12   2    0.14    0.15
   2  12   2    0.22    0.11
   2  12   2    0.15    0.16
  -3 -12  -2   30.93    0.89
   3  12   2   30.52    0.93
   3  12   2   29.93    0.83
   3  12   2   30.02    0.90
  -4 -12  -2   17.17    0.59
   4  12   2   16.97    0.52
   4  12   2   18.56    0.62
   4  12   2   17.21    0.59
  -5 -12  -2    0.01    0.15
   5  12   2    0.06    0.12
   5  12   2    0.38    0.17
   5  12   2   -0.06    0.14
  -6 -12  -2    3.91    0.29
   6  12   2    4.26    0.33
   6  12   2    4.33    0.28
   6  12   2    3.65    0.22
  -7 -12  -2    0.01    0.15
   7  12   2   -0.08    0.17
   7  12   2    0.19    0.12
   7  12   2    0.02    0.13
  -8 -12  -2    1.20    0.21
  -8 -12  -2    1.26    0.22
   8  12   2    1.37    0.17
   8  12   2    1.42    0.17
   8  12   2    1.31    0.21
  -9 -12  -2    7.16    0.45
  -9 -12  -2    7.41    0.40
   9  12   2    7.44    0.45
   9  12   2    7.12    0.33
   9  12   2    7.11    0.35
 -10 -12  -2   27.81    0.86
 -10 -12  -2   27.97    0.96
  10  12   2   27.27    0.83
  10  12   2   26.68    0.78
  10  12   2   27.87    0.96
 -11 -12  -2    0.56    0.21
 -11 -12  -2    0.42    0.24
  11  12   2    0.41    0.15
  11  12   2    0.42    0.23
 -12 -12  -2    5.64    0.38
 -12 -12  -2    5.71    0.45
  12  12   2    5.20    0.34
  12  12   2    6.02    0.49
 -11  13   2    5.35    0.42
 -11  13   2    5.21    0.50
 -10  13   2    0.32    0.21
 -10  13   2    0.39    0.27
  -9  13   2    1.60    0.25
  -9  13   2    1.55    0.26
  -8  13   2    2.24    0.29
  -8  13   2    2.04    0.26
  -7  13   2    9.38    0.45
  -7  13   2    7.92    0.43
  -6  13   2   21.84    0.74
  -6  13   2   19.36    0.68
  -5  13   2   -0.06    0.19
  -5  13   2   -0.28    0.16
  -5  13   2    0.22    0.15
   4 -13  -2    1.13    0.22
  -4  13   2    0.74    0.20
  -4  13   2    0.96    0.19
  -4  13   2    0.47    0.17
   3 -13  -2    1.78    0.22
  -3  13   2    1.43    0.19
  -3  13   2    1.85    0.23
  -3  13   2    2.32    0.26
   2 -13  -2   31.83    0.93
  -2  13   2   32.43    0.91
  -2  13   2   33.47    0.97
  -2  13   2   31.07    0.96
   1 -13  -2    9.02    0.40
  -1  13   2    9.52    0.41
  -1  13   2    8.86    0.37
  -1  13   2    8.86    0.41
   0 -13  -2    8.10    0.37
   0  13   2    8.02    0.36
   0  13   2    7.97    0.39
   0  13   2    8.37    0.42
  -1 -13  -2    7.94    0.37
   1  13   2    9.47    0.42
   1  13   2    8.21    0.40
   1  13   2    7.83    0.33
  -2 -13  -2    0.32    0.19
   2  13   2    0.01    0.15
   2  13   2    0.55    0.14
   2  13   2    0.13    0.14
  -3 -13  -2   13.38    0.49
   3  13   2   12.47    0.50
   3  13   2   12.85    0.44
   3  13   2   13.12    0.50
  -4 -13  -2    4.51    0.33
   4  13   2    3.83    0.30
   4  13   2    3.58    0.23
   4  13   2    4.03    0.32
  -5 -13  -2   27.37    0.83
   5  13   2   27.03    0.87
   5  13   2   26.71    0.75
   5  13   2   26.41    0.82
  -6 -13  -2    5.46    0.36
   6  13   2    5.05    0.32
   6  13   2    5.07    0.34
   6  13   2    5.37    0.29
  -7 -13  -2    4.10    0.31
   7  13   2    4.67    0.30
   7  13   2    4.34    0.36
   7  13   2    3.76    0.27
  -8 -13  -2    6.19    0.40
   8  13   2    6.75    0.35
   8  13   2    6.57    0.32
   8  13   2    6.49    0.43
  -9 -13  -2    3.89    0.40
  -9 -13  -2    4.39    0.36
   9  13   2    3.99    0.38
   9  13   2    4.14    0.30
   9  13   2    4.15    0.28
 -10 -13  -2    0.85    0.24
 -10 -13  -2    0.77    0.26
  10  13   2    0.72    0.17
  10  13   2    0.56    0.24
 -11 -13  -2    0.11    0.22
 -11 -13  -2    0.44    0.25
  11  13   2    0.32    0.24
  11  13   2    0.26    0.16
 -12 -13  -2    1.36    0.30
 -12 -13  -2    1.43    0.26
  12  13   2    1.53    0.29
  12  13   2    0.98    0.20
 -13 -13  -2    4.94    0.41
 -10  14   2   -0.17    0.28
 -10  14   2    0.02    0.22
  -9  14   2    5.25    0.41
  -9  14   2    5.35    0.49
  -8  14   2    7.51    0.44
  -8  14   2    7.61    0.51
  -7  14   2    0.25    0.24
  -7  14   2    0.30    0.17
  -6  14   2    2.76    0.27
  -6  14   2    3.06    0.31
  -5  14   2   10.66    0.51
  -5  14   2    9.59    0.44
   4 -14  -2    1.62    0.25
  -4  14   2    1.50    0.25
  -4  14   2    1.57    0.20
  -4  14   2    1.62    0.21
   3 -14  -2    0.65    0.21
  -3  14   2    0.20    0.18
  -3  14   2    0.45    0.17
  -3  14   2    0.46    0.18
   2 -14  -2   12.37    0.51
  -2  14   2   13.02    0.55
  -2  14   2   13.21    0.49
  -2  14   2   12.52    0.52
   1 -14  -2   19.88    0.68
  -1  14   2   20.42    0.66
  -1  14   2   21.97    0.74
  -1  14   2   21.69    0.72
   0 -14  -2    0.15    0.19
   0  14   2    0.03    0.14
   0  14   2   -0.15    0.18
   0  14   2    0.16    0.17
  -1 -14  -2    0.06    0.19
   1  14   2   -0.06    0.17
   1  14   2    0.12    0.17
   1  14   2   -0.02    0.14
  -2 -14  -2    1.76    0.25
   2  14   2    1.27    0.20
   2  14   2    1.40    0.18
   2  14   2    1.46    0.21
  -3 -14  -2    3.73    0.33
   3  14   2    3.25    0.29
   3  14   2    3.29    0.30
   3  14   2    3.13    0.24
  -4 -14  -2    2.15    0.26
   4  14   2    1.62    0.21
   4  14   2    2.14    0.24
   4  14   2    1.83    0.23
  -5 -14  -2    0.40    0.22
   5  14   2    0.46    0.18
   5  14   2    0.77    0.16
   5  14   2    0.50    0.17
  -6 -14  -2    1.11    0.25
   6  14   2    1.14    0.19
   6  14   2    0.97    0.20
   6  14   2    1.22    0.18
  -7 -14  -2   27.77    0.89
   7  14   2   28.36    0.86
   7  14   2   28.02    0.94
   7  14   2   28.54    0.82
  -8 -14  -2    2.70    0.30
   8  14   2    2.05    0.23
   8  14   2    2.26    0.25
   8  14   2    2.33    0.29
  -9 -14  -2   -0.09    0.22
  -9 -14  -2   -0.14    0.22
   9  14   2   -0.10    0.15
   9  14   2   -0.07    0.21
 -10 -14  -2    0.68    0.27
 -10 -14  -2    0.70    0.26
  10  14   2    0.37    0.24
  10  14   2    0.52    0.17
 -11 -14  -2   12.68    0.65
 -11 -14  -2   13.11    0.58
  11  14   2   12.31    0.50
  11  14   2   12.73    0.65
 -12 -14  -2    0.27    0.26
 -12 -14  -2    0.48    0.26
  12  14   2    0.17    0.18
  12  14   2   -0.10    0.24
 -13 -14  -2    1.80    0.30
  -8  15   2    1.52    0.31
  -8  15   2    1.84    0.28
  -7  15   2   -0.02    0.25
  -7  15   2    0.04    0.21
  -6  15   2   -0.06    0.24
  -6  15   2   -0.06    0.19
  -5  15   2    3.73    0.35
  -5  15   2    3.64    0.41
  -4  15   2    2.49    0.27
  -4  15   2    2.38    0.26
  -4  15   2    2.28    0.25
   3 -15  -2    5.09    0.40
  -3  15   2    5.48    0.42
  -3  15   2    5.54    0.37
  -3  15   2    6.09    0.37
   2 -15  -2    7.13    0.43
  -2  15   2    7.11    0.41
  -2  15   2    7.76    0.40
  -2  15   2    7.86    0.47
   1 -15  -2   16.16    0.61
  -1  15   2   18.01    0.60
  -1  15   2   16.49    0.64
  -1  15   2   16.97    0.64
   0 -15  -2    6.45    0.42
   0  15   2    6.59    0.38
   0  15   2    6.71    0.44
   0  15   2    6.35    0.36
  -1 -15  -2    3.10    0.31
   1  15   2    3.19    0.35
   1  15   2    2.76    0.33
   1  15   2    3.04    0.29
  -2 -15  -2   19.49    0.68
   2  15   2   19.30    0.70
   2  15   2   19.74    0.64
   2  15   2   20.46    0.71
  -3 -15  -2    0.11    0.22
   3  15   2   -0.21    0.18
   3  15   2   -0.02    0.17
   3  15   2    0.06    0.15
  -4 -15  -2    3.66    0.38
   4  15   2    3.52    0.36
   4  15   2    3.53    0.29
   4  15   2    4.69    0.34
  -5 -15  -2    9.37    0.49
   5  15   2   10.58    0.43
   5  15   2    9.52    0.51
   5  15   2    9.37    0.45
  -6 -15  -2   20.81    0.74
   6  15   2   19.58    0.70
   6  15   2   21.29    0.67
   6  15   2   20.90    0.78
  -7 -15  -2    3.06    0.33
   7  15   2    2.77    0.30
   7  15   2    2.72    0.26
   7  15   2    3.54    0.38
  -8 -15  -2    2.25    0.30
   8  15   2    2.10    0.30
   8  15   2    2.10    0.22
  -9 -15  -2    7.51    0.48
  -9 -15  -2    6.43    0.43
   9  15   2    7.08    0.38
   9  15   2    6.78    0.46
 -10 -15  -2    5.55    0.50
 -10 -15  -2    6.31    0.46
  10  15   2    5.87    0.37
  10  15   2    5.49    0.48
 -11 -15  -2   -0.07    0.26
 -11 -15  -2    0.31    0.26
  11  15   2    0.16    0.24
  11  15   2    0.04    0.18
 -12 -15  -2   -0.03    0.26
 -12 -15  -2   -0.14    0.26
  12  15   2    0.15    0.26
  12  15   2    0.01    0.19
  -7  16   2    2.34    0.30
  -7  16   2    1.92    0.33
  -6  16   2    2.10    0.32
  -6  16   2    1.76    0.27
  -5  16   2    0.44    0.19
  -5  16   2    0.39    0.26
  -4  16   2    6.88    0.43
  -4  16   2    7.42    0.51
  -4  16   2    7.73    0.44
   3 -16  -2    0.06    0.23
  -3  16   2    0.22    0.24
  -3  16   2    0.24    0.20
  -3  16   2    0.15    0.20
   2 -16  -2    5.31    0.43
  -2  16   2    5.48    0.35
  -2  16   2    6.03    0.46
  -2  16   2    6.12    0.41
   1 -16  -2    1.51    0.27
  -1  16   2    1.68    0.23
  -1  16   2    1.59    0.25
  -1  16   2    0.98    0.26
   0 -16  -2    7.80    0.47
   0  16   2    8.11    0.48
   0  16   2    7.22    0.46
   0  16   2    8.25    0.40
  -1 -16  -2    0.62    0.26
   1  16   2    0.46    0.19
   1  16   2    0.49    0.16
   1  16   2    0.72    0.23
  -2 -16  -2    0.33    0.24
   2  16   2   -0.06    0.20
   2  16   2    0.03    0.15
   2  16   2    0.02    0.18
  -3 -16  -2    3.72    0.36
   3  16   2    4.63    0.37
   3  16   2    4.09    0.39
   3  16   2    4.51    0.33
  -4 -16  -2    1.10    0.27
   4  16   2    0.66    0.21
   4  16   2    1.08    0.20
   4  16   2    0.56    0.21
  -5 -16  -2   26.38    0.87
   5  16   2   26.12    0.91
   5  16   2   27.28    0.86
   5  16   2   25.55    0.79
  -6 -16  -2    0.89    0.24
   6  16   2    0.87    0.22
   6  16   2    0.39    0.19
   6  16   2    0.91    0.20
  -7 -16  -2   -0.04    0.22
   7  16   2   -0.10    0.22
   7  16   2    0.19    0.18
  -8 -16  -2    0.00    0.22
   8  16   2   -0.01    0.17
   8  16   2   -0.11    0.24
  -9 -16  -2   15.43    0.68
  -9 -16  -2   15.05    0.72
   9  16   2   15.18    0.71
   9  16   2   15.51    0.58
 -10 -16  -2    2.78    0.37
 -10 -16  -2    3.08    0.37
  10  16   2    3.21    0.34
  10  16   2    2.89    0.36
 -11 -16  -2    1.45    0.33
 -11 -16  -2    1.84    0.33
  11  16   2    1.46    0.24
  11  16   2    1.55    0.32
  -5  17   2    1.49    0.32
  -5  17   2    1.86    0.29
  -4  17   2    0.01    0.22
  -4  17   2    0.01    0.27
   3 -17  -2    9.66    0.56
  -3  17   2   10.71    0.52
  -3  17   2   10.67    0.57
  -3  17   2   11.18    0.54
   2 -17  -2    0.84    0.29
  -2  17   2    0.79    0.23
  -2  17   2    0.66    0.24
  -2  17   2    1.03    0.30
   1 -17  -2    1.86    0.31
  -1  17   2    1.69    0.23
  -1  17   2    1.78    0.28
  -1  17   2    1.84    0.30
   0 -17  -2   14.16    0.61
   0  17   2   16.22    0.66
   0  17   2   14.96    0.57
   0  17   2   15.14    0.65
  -1 -17  -2    0.85    0.29
   1  17   2    0.78    0.25
   1  17   2    0.59    0.24
   1  17   2    0.68    0.21
  -2 -17  -2    3.29    0.37
   2  17   2    4.54    0.40
   2  17   2    3.60    0.31
   2  17   2    3.56    0.36
  -3 -17  -2    0.03    0.26
   3  17   2    0.34    0.19
   3  17   2    0.19    0.21
   3  17   2    0.22    0.21
  -4 -17  -2   35.97    1.16
   4  17   2   38.92    1.10
   4  17   2   40.30    1.17
   4  17   2   38.65    1.24
  -5 -17  -2    0.95    0.31
   5  17   2    0.91    0.21
   5  17   2    1.00    0.26
  -6 -17  -2    0.19    0.28
   6  17   2    0.10    0.19
   6  17   2    0.22    0.24
  -7 -17  -2    0.75    0.31
   7  17   2    1.51    0.23
   7  17   2    0.96    0.28
  -8 -17  -2    3.37    0.39
   8  17   2    2.98    0.37
   8  17   2    4.14    0.36
  -9 -17  -2    1.97    0.32
  -9 -17  -2    1.36    0.30
   9  17   2    1.25    0.31
   9  17   2    1.66    0.25
 -10 -17  -2    0.19    0.26
  10  17   2   -0.19    0.20
  -3  18   2    3.47    0.34
  -3  18   2    2.91    0.38
  -3  18   2    3.09    0.34
   2 -18  -2    2.28    0.36
  -2  18   2    2.30    0.31
  -2  18   2    2.29    0.35
  -2  18   2    2.16    0.31
   1 -18  -2    3.04    0.39
  -1  18   2    3.07    0.34
  -1  18   2    3.63    0.42
  -1  18   2    3.02    0.35
   0 -18  -2    0.26    0.26
   0  18   2    0.30    0.22
   0  18   2    0.41    0.22
   0  18   2    0.51    0.27
  -1 -18  -2    0.11    0.25
   1  18   2    0.43    0.25
   1  18   2    0.21    0.22
   1  18   2    0.06    0.21
  -2 -18  -2    0.15    0.29
   2  18   2    0.24    0.23
   2  18   2    0.16    0.18
   2  18   2   -0.13    0.24
  -3 -18  -2    1.86    0.31
   3  18   2    1.36    0.27
   3  18   2    1.90    0.31
   3  18   2    1.35    0.24
  -4 -18  -2    4.24    0.49
   4  18   2    4.43    0.47
   4  18   2    4.85    0.35
  -5 -18  -2    3.31    0.37
   5  18   2    4.12    0.46
   5  18   2    3.81    0.37
  -6 -18  -2    0.11    0.31
   6  18   2   -0.08    0.26
   6  18   2    0.05    0.18
  -7 -18  -2   -0.16    0.26
   7  18   2   -0.09    0.20
  -8 -18  -2   -0.06    0.27
   8  18   2    0.01    0.18
  -1 -19  -2    0.96    0.34
   1  19   2    1.55    0.31
   1  19   2    1.31    0.24
  -2 -19  -2    1.79    0.37
   2  19   2    1.43    0.27
   2  19   2    1.77    0.30
  -3 -19  -2    2.17    0.40
   3  19   2    2.48    0.30
  -4 -19  -2    2.91    0.41
   4  19   2    2.12    0.29
   4  17  -3    0.04    0.22
  -4 -17   3    0.03    0.28
   3  17  -3    1.22    0.23
  -3 -17   3    1.04    0.35
   2  17  -3   -0.15    0.21
  -2 -17   3    0.57    0.29
   1  17  -3   11.22    0.52
  -1 -17   3   11.02    0.65
   0  17  -3   -0.12    0.21
   0 -17   3   -0.21    0.28
   8  16  -3    2.37    0.29
   7  16  -3    1.36    0.23
  -7 -16   3    1.28    0.34
   6  16  -3    4.83    0.39
   6  16  -3    4.96    0.47
  -6 -16   3    5.44    0.50
   5  16  -3    0.36    0.21
   5  16  -3    0.96    0.25
  -5 -16   3    0.83    0.28
   4  16  -3    4.97    0.46
   4  16  -3    5.61    0.36
  -4 -16   3    5.24    0.44
   3  16  -3   -0.21    0.20
   3  16  -3   -0.14    0.19
  -3 -16   3   -0.37    0.28
   2  16  -3    1.97    0.31
   2  16  -3    2.15    0.27
  -2 -16   3    2.28    0.35
   1  16  -3    0.00    0.19
   1  16  -3    0.07    0.25
  -1 -16   3    0.41    0.31
   0  16  -3    7.28    0.50
   0  16  -3    7.51    0.43
   0 -16   3    7.21    0.55
  -1  16  -3    1.49    0.29
  -1  16  -3    1.86    0.23
   1 -16   3    2.04    0.36
  -2  16  -3    1.63    0.25
  -2  16  -3    1.46    0.29
   2 -16   3    1.91    0.36
  -3  16  -3    2.08    0.27
  -3  16  -3    1.64    0.29
   3 -16   3    2.19    0.36
  -4  16  -3    0.83    0.29
  -4  16  -3    0.56    0.26
  -4  16  -3    0.50    0.23
   4 -16   3    0.78    0.32
   9  15  -3    6.54    0.43
   9  15  -3    6.70    0.50
  -9 -15   3    6.95    0.51
   8  15  -3   -0.10    0.23
   8  15  -3    0.11    0.21
  -8 -15   3   -0.03    0.29
   7  15  -3    3.93    0.32
   7  15  -3    3.04    0.33
  -7 -15   3    2.89    0.36
   6  15  -3    0.61    0.22
   6  15  -3    1.12    0.23
  -6 -15   3    0.93    0.30
   5  15  -3   15.07    0.62
   5  15  -3   14.24    0.54
  -5 -15   3   14.77    0.61
   4  15  -3    1.34    0.22
   4  15  -3    1.11    0.26
  -4 -15   3    0.74    0.25
   3  15  -3    5.20    0.35
   3  15  -3    5.18    0.43
  -3 -15   3    4.48    0.45
   2  15  -3    0.40    0.21
   2  15  -3    0.79    0.18
  -2 -15   3    0.46    0.27
   1  15  -3    1.58    0.23
   1  15  -3    1.26    0.26
  -1 -15   3    1.51    0.27
   0  15  -3    8.24    0.39
   0  15  -3    7.59    0.48
   0 -15   3    7.50    0.46
  -1  15  -3    4.77    0.42
  -1  15  -3    5.02    0.36
   1 -15   3    5.13    0.47
  -2  15  -3    0.88    0.21
  -2  15  -3    0.28    0.20
   2 -15   3    0.70    0.26
  -3  15  -3    2.43    0.30
  -3  15  -3    2.63    0.27
  -3  15  -3    2.33    0.30
   3 -15   3    3.10    0.36
  -4  15  -3   14.74    0.64
  -4  15  -3   14.66    0.63
  -4  15  -3   15.87    0.59
   4 -15   3   14.05    0.66
  -5  15  -3    0.80    0.22
  -5  15  -3    0.77    0.25
  -5  15  -3    0.56    0.26
   5 -15   3    0.82    0.30
  -6  15  -3    0.13    0.20
  -6  15  -3    0.10    0.26
  11  14  -3    3.62    0.37
 -11 -14   3    3.10    0.35
  10  14  -3    1.78    0.26
  10  14  -3    1.38    0.28
 -10 -14   3    1.51    0.31
   9  14  -3    0.95    0.22
   9  14  -3    1.35    0.27
  -9 -14   3    1.02    0.29
   8  14  -3   11.86    0.56
   8  14  -3   13.08    0.52
  -8 -14   3   12.81    0.59
   7  14  -3    4.27    0.36
   7  14  -3    4.30    0.35
  -7 -14   3    4.73    0.42
   6  14  -3    1.88    0.27
   6  14  -3    1.75    0.23
  -6 -14   3    2.13    0.30
   5  14  -3    7.84    0.47
   5  14  -3    8.84    0.41
  -5 -14   3    8.26    0.45
   4  14  -3   11.89    0.46
   4  14  -3   11.69    0.55
  -4 -14   3   11.57    0.55
   3  14  -3   10.29    0.51
   3  14  -3   10.54    0.44
  -3 -14   3   10.73    0.49
   2  14  -3    0.36    0.21
   2  14  -3    0.40    0.17
  -2 -14   3    0.37    0.21
   1  14  -3   19.60    0.64
   1  14  -3   18.38    0.71
  -1 -14   3   19.51    0.71
   0  14  -3    0.71    0.19
   0  14  -3    0.59    0.22
   0 -14   3    0.93    0.27
  -1  14  -3   -0.22    0.20
  -1  14  -3   -0.02    0.17
  -1  14  -3   -0.14    0.20
   1 -14   3   -0.28    0.20
  -2  14  -3    0.16    0.21
  -2  14  -3    0.36    0.18
  -2  14  -3    0.40    0.21
   2 -14   3    0.51    0.23
  -3  14  -3    5.79    0.40
  -3  14  -3    5.38    0.36
  -3  14  -3    5.34    0.43
   3 -14   3    5.47    0.44
  -4  14  -3   18.20    0.66
  -4  14  -3   16.22    0.60
  -4  14  -3   16.55    0.65
   4 -14   3   15.78    0.66
  -5  14  -3   -0.08    0.23
  -5  14  -3    0.15    0.17
  -5  14  -3    0.02    0.20
   5 -14   3    0.17    0.25
  -6  14  -3    3.41    0.33
  -6  14  -3    2.44    0.29
  -6  14  -3    2.87    0.32
  -7  14  -3   -0.09    0.25
  -7  14  -3    0.40    0.20
  -8  14  -3    1.31    0.24
  12  13  -3    1.21    0.24
  11  13  -3    1.50    0.24
 -11 -13   3    2.42    0.31
  10  13  -3   11.28    0.56
  10  13  -3   11.08    0.49
 -10 -13   3   10.59    0.53
   9  13  -3    3.27    0.38
   9  13  -3    3.35    0.33
  -9 -13   3    3.57    0.39
   8  13  -3   15.80    0.64
   8  13  -3   15.21    0.56
  -8 -13   3   15.65    0.62
   7  13  -3    4.05    0.37
   7  13  -3    4.13    0.29
  -7 -13   3    4.32    0.39
   6  13  -3    0.38    0.20
   6  13  -3    0.75    0.18
  -6 -13   3    0.41    0.24
   5  13  -3    0.10    0.16
   5  13  -3   -0.08    0.19
  -5 -13   3   -0.16    0.22
   4  13  -3    1.17    0.19
   4  13  -3    1.63    0.24
  -4 -13   3    2.10    0.27
   3  13  -3    5.56    0.32
   3  13  -3    5.89    0.39
  -3 -13   3    5.86    0.40
   2  13  -3    0.29    0.19
   2  13  -3    0.05    0.12
  -2 -13   3   -0.07    0.22
   1  13  -3   11.16    0.44
   1  13  -3   11.70    0.51
  -1 -13   3   10.48    0.50
   0  13  -3    0.79    0.19
   0  13  -3    0.79    0.22
   0  13  -3    0.96    0.18
   0 -13   3    0.97    0.25
  -1  13  -3    0.01    0.16
  -1  13  -3    0.49    0.16
  -1  13  -3    0.31    0.20
   1 -13   3    0.27    0.20
  -2  13  -3    2.11    0.22
  -2  13  -3    2.08    0.25
  -2  13  -3    1.95    0.25
   2 -13   3    1.97    0.28
  -3  13  -3    4.92    0.33
  -3  13  -3    5.46    0.38
  -3  13  -3    5.20    0.38
   3 -13   3    4.99    0.40
  -4  13  -3    1.42    0.19
  -4  13  -3    1.33    0.23
  -4  13  -3    1.31    0.23
   4 -13   3    1.22    0.26
  -5  13  -3    6.68    0.43
  -5  13  -3    6.74    0.36
  -5  13  -3    5.36    0.39
   5 -13   3    6.24    0.43
  -6  13  -3    0.04    0.18
  -6  13  -3    0.40    0.17
  -6  13  -3    0.03    0.23
  -7  13  -3    1.87    0.28
  -7  13  -3    1.80    0.23
  -8  13  -3    4.57    0.46
  -8  13  -3    4.21    0.35
  -9  13  -3    0.36    0.27
  13  12  -3    0.37    0.20
  12  12  -3    0.11    0.16
  11  12  -3    0.07    0.19
 -11 -12   3    0.02    0.23
  10  12  -3    1.27    0.19
  10  12  -3    1.42    0.25
 -10 -12   3    1.45    0.26
   9  12  -3    2.92    0.35
   9  12  -3    4.72    0.33
  -9 -12   3    4.19    0.33
   8  12  -3    0.67    0.18
   8  12  -3    0.64    0.21
  -8 -12   3    0.80    0.23
   7  12  -3    9.02    0.45
   7  12  -3    7.97    0.39
  -7 -12   3    8.70    0.41
   6  12  -3   -0.14    0.17
   6  12  -3    0.14    0.15
  -6 -12   3   -0.02    0.17
   5  12  -3   32.22    0.90
   5  12  -3   33.28    1.01
  -5 -12   3   31.77    0.95
   4  12  -3    0.00    0.14
   4  12  -3    0.08    0.17
  -4 -12   3    0.15    0.17
   3  12  -3   17.15    0.61
   3  12  -3   16.34    0.53
  -3 -12   3   15.94    0.57
   2  12  -3    6.49    0.31
   2  12  -3    7.05    0.39
  -2 -12   3    7.54    0.40
   1  12  -3   22.97    0.75
   1  12  -3   21.92    0.65
  -1 -12   3   21.76    0.71
   0  12  -3   20.59    0.69
   0  12  -3   19.69    0.66
   0  12  -3   19.54    0.61
   0 -12   3   18.93    0.67
  -1  12  -3   12.99    0.47
  -1  12  -3   14.12    0.51
  -1  12  -3   13.13    0.53
   1 -12   3   13.37    0.54
  -2  12  -3   12.69    0.49
  -2  12  -3   12.49    0.45
  -2  12  -3   11.40    0.50
   2 -12   3   12.14    0.49
  -3  12  -3    3.46    0.25
  -3  12  -3    3.83    0.29
  -3  12  -3    2.92    0.31
   3 -12   3    3.63    0.31
  -4  12  -3    5.36    0.31
  -4  12  -3    5.11    0.36
  -4  12  -3    4.64    0.35
   4 -12   3    5.25    0.38
  -5  12  -3    0.18    0.18
  -5  12  -3    0.13    0.15
  -5  12  -3    0.10    0.19
   5 -12   3    0.32    0.22
  -6  12  -3    6.07    0.42
  -6  12  -3    6.78    0.35
  -6  12  -3    6.42    0.38
   6 -12   3    6.61    0.40
  -7  12  -3    1.59    0.21
  -7  12  -3    1.48    0.23
  -7  12  -3    1.35    0.26
  -8  12  -3    4.06    0.33
  -8  12  -3    4.55    0.42
  -9  12  -3    6.22    0.49
 -10  12  -3    0.28    0.27
  14  11  -3    4.13    0.37
  13  11  -3    1.42    0.23
  12  11  -3    1.11    0.21
  11  11  -3    0.19    0.18
 -11 -11   3    0.16    0.23
  10  11  -3   57.10    1.66
  10  11  -3   57.02    1.50
 -10 -11   3   58.10    1.55
   9  11  -3    0.45    0.19
   9  11  -3    0.99    0.17
  -9 -11   3    0.42    0.21
   8  11  -3    2.36    0.25
   8  11  -3    2.76    0.24
  -8 -11   3    2.80    0.27
   7  11  -3    4.49    0.34
   7  11  -3    4.49    0.27
  -7 -11   3    4.89    0.34
   6  11  -3   73.52    1.87
   6  11  -3   75.84    2.05
  -6 -11   3   75.48    1.94
   5  11  -3    1.63    0.17
   5  11  -3    1.39    0.19
  -5 -11   3    1.68    0.23
   4  11  -3   -0.16    0.14
   4  11  -3    0.00    0.11
  -4 -11   3   -0.07    0.17
   3  11  -3   23.57    0.75
   3  11  -3   23.24    0.68
  -3 -11   3   24.45    0.74
   2  11  -3    0.10    0.13
   2  11  -3    0.01    0.12
  -2 -11   3   -0.03    0.16
   1  11  -3    4.52    0.24
   1  11  -3    3.86    0.28
  -1 -11   3    3.64    0.29
   0  11  -3    6.79    0.34
   0  11  -3    6.85    0.31
   0  11  -3    6.56    0.33
   0 -11   3    6.83    0.35
  -1  11  -3   50.10    1.32
  -1  11  -3   47.60    1.25
  -1  11  -3   48.77    1.37
   1 -11   3   47.50    1.31
  -2  11  -3    3.82    0.25
  -2  11  -3    3.78    0.27
  -2  11  -3    3.79    0.29
   2 -11   3    3.64    0.29
  -3  11  -3    5.98    0.35
  -3  11  -3    6.28    0.31
  -3  11  -3    6.36    0.34
   3 -11   3    6.34    0.37
  -4  11  -3    1.02    0.16
  -4  11  -3    0.95    0.19
  -4  11  -3    0.95    0.19
   4 -11   3    0.96    0.21
  -5  11  -3    1.22    0.20
  -5  11  -3    1.56    0.22
  -5  11  -3    1.89    0.19
   5 -11   3    1.65    0.24
  -6  11  -3    6.64    0.40
  -6  11  -3    7.56    0.42
  -6  11  -3    7.43    0.35
   6 -11   3    7.07    0.39
  -7  11  -3    7.49    0.35
  -7  11  -3    6.56    0.39
  -7  11  -3    6.88    0.37
  -8  11  -3    3.06    0.28
  -8  11  -3    2.55    0.28
  -9  11  -3   11.49    0.56
 -10  11  -3    9.26    0.50
 -11  11  -3    3.51    0.37
  14  10  -3    0.14    0.20
  13  10  -3    0.41    0.19
  12  10  -3    2.10    0.23
  11  10  -3   21.89    0.68
  10  10  -3    1.20    0.19
  10  10  -3    1.38    0.24
 -10 -10   3    1.24    0.22
   9  10  -3   10.93    0.41
   9  10  -3   10.30    0.47
  -9 -10   3   11.22    0.45
   8  10  -3    4.14    0.26
   8  10  -3    4.49    0.32
  -8 -10   3    4.51    0.32
   7  10  -3    2.28    0.23
   7  10  -3    2.48    0.27
  -7 -10   3    2.59    0.25
   6  10  -3    1.34    0.15
   6  10  -3    1.54    0.18
  -6 -10   3    1.51    0.21
   5  10  -3   18.25    0.62
   5  10  -3   18.83    0.56
  -5 -10   3   17.58    0.58
   4  10  -3    8.83    0.37
   4  10  -3    8.09    0.32
  -4 -10   3    8.69    0.39
   3  10  -3   11.71    0.40
   3  10  -3   11.67    0.44
  -3 -10   3   11.16    0.45
   2  10  -3   62.76    1.53
   2  10  -3   59.13    1.61
   2  10  -3   60.70    1.66
  -2 -10   3   61.84    1.60
   1  10  -3    3.76    0.22
   1  10  -3    3.84    0.26
  -1 -10   3    3.88    0.30
   0  10  -3    8.40    0.33
   0  10  -3    8.58    0.37
   0  10  -3    8.51    0.37
   0 -10   3    8.47    0.39
  -1  10  -3   22.81    0.64
  -1  10  -3   21.80    0.69
  -1  10  -3   22.52    0.67
   1 -10   3   21.73    0.68
  -2  10  -3   42.04    1.09
  -2  10  -3   42.04    1.14
  -2  10  -3   41.78    1.19
   2 -10   3   41.31    1.15
  -3  10  -3    6.74    0.34
  -3  10  -3    6.31    0.29
  -3  10  -3    6.27    0.34
   3 -10   3    6.14    0.32
  -4  10  -3    2.33    0.21
  -4  10  -3    1.95    0.20
  -4  10  -3    1.86    0.20
   4 -10   3    2.15    0.23
  -5  10  -3   14.34    0.52
  -5  10  -3   14.84    0.53
  -5  10  -3   14.33    0.47
   5 -10   3   13.67    0.51
  -6  10  -3    2.94    0.24
  -6  10  -3    2.88    0.27
  -6  10  -3    2.88    0.31
   6 -10   3    2.66    0.28
  -7  10  -3    1.14    0.20
  -7  10  -3    1.38    0.20
  -7  10  -3    1.65    0.18
  -8  10  -3    1.19    0.24
  -8  10  -3    0.81    0.17
  -9  10  -3    5.34    0.42
 -10  10  -3    4.41    0.44
 -11  10  -3   -0.21    0.25
 -12  10  -3    0.91    0.30
  15   9  -3    4.31    0.36
  14   9  -3    0.92    0.21
  13   9  -3    0.44    0.18
  12   9  -3   16.67    0.58
  11   9  -3    0.59    0.17
  10   9  -3    7.03    0.34
 -10  -9   3    6.93    0.35
   9   9  -3    0.02    0.12
   9   9  -3    0.07    0.15
  -9  -9   3    0.20    0.16
   8   9  -3   42.98    1.15
   8   9  -3   43.09    1.25
  -8  -9   3   44.77    1.18
   7   9  -3    0.99    0.14
   7   9  -3    1.08    0.17
  -7  -9   3    0.96    0.18
   6   9  -3    5.80    0.27
   6   9  -3    5.53    0.31
  -6  -9   3    5.66    0.30
   5   9  -3   21.89    0.69
   5   9  -3   21.56    0.62
  -5  -9   3   22.75    0.66
   4   9  -3   32.24    0.93
   4   9  -3   31.19    0.85
  -4  -9   3   32.21    0.90
   3   9  -3   41.79    1.07
   3   9  -3   38.09    1.11
   3   9  -3   44.48    1.17
  -3  -9   3   41.43    1.11
   2   9  -3   18.49    0.54
   2   9  -3   18.31    0.57
   2   9  -3   19.33    0.60
  -2  -9   3   18.52    0.59
   1   9  -3   32.99    0.87
   1   9  -3   33.46    0.96
  -1  -9   3   33.13    0.92
   0   9  -3    1.33    0.15
   0   9  -3    1.13    0.15
   0   9  -3    1.10    0.15
   0  -9   3    1.37    0.19
  -1   9  -3   17.14    0.53
  -1   9  -3   17.46    0.56
  -1   9  -3   16.25    0.50
   1  -9   3   15.85    0.54
  -2   9  -3    1.04    0.12
  -2   9  -3    1.30    0.16
  -2   9  -3    1.23    0.17
   2  -9   3    1.45    0.18
  -3   9  -3    0.48    0.12
  -3   9  -3    0.31    0.15
  -3   9  -3    0.16    0.15
   3  -9   3    0.41    0.17
  -4   9  -3    2.57    0.25
  -4   9  -3    2.29    0.26
  -4   9  -3    2.67    0.21
   4  -9   3    2.70    0.27
  -5   9  -3   -0.02    0.14
  -5   9  -3    0.09    0.11
  -5   9  -3    0.13    0.15
   5  -9   3    0.02    0.16
  -6   9  -3   11.95    0.46
  -6   9  -3   11.56    0.45
  -6   9  -3   11.72    0.41
   6  -9   3   11.49    0.44
  -7   9  -3    8.84    0.39
  -7   9  -3   10.07    0.45
  -7   9  -3   10.12    0.37
   7  -9   3    9.05    0.41
  -8   9  -3    6.30    0.33
  -8   9  -3    7.09    0.32
  -8   9  -3    6.44    0.41
  -9   9  -3    0.12    0.21
  -9   9  -3    0.28    0.14
 -10   9  -3    2.10    0.28
 -11   9  -3    4.55    0.45
 -12   9  -3    1.08    0.29
 -13   9  -3    2.42    0.35
  15   8  -3    0.48    0.19
  14   8  -3    2.37    0.24
  13   8  -3   14.48    0.53
  12   8  -3    6.03    0.34
  11   8  -3    1.48    0.19
  10   8  -3    0.71    0.15
 -10  -8   3    0.78    0.16
   9   8  -3   22.68    0.68
   9   8  -3   23.56    0.77
  -9  -8   3   24.74    0.70
   8   8  -3    1.76    0.20
   8   8  -3    1.81    0.19
  -8  -8   3    2.29    0.24
   7   8  -3    0.34    0.14
   7   8  -3    0.11    0.10
  -7  -8   3    0.30    0.15
   6   8  -3    0.00    0.10
   6   8  -3    0.09    0.10
  -6  -8   3   -0.05    0.12
   5   8  -3   10.69    0.37
   5   8  -3   11.24    0.41
  -5  -8   3   10.23    0.38
   4   8  -3  111.62    2.96
   4   8  -3  116.88    2.74
   4   8  -3  115.16    2.85
  -4  -8   3  113.00    2.82
   3   8  -3    2.87    0.20
   3   8  -3    3.62    0.22
   3   8  -3    3.17    0.20
  -3  -8   3    3.71    0.24
   2   8  -3   14.54    0.43
   2   8  -3   14.86    0.47
   2   8  -3   13.39    0.46
  -2  -8   3   14.50    0.47
   1   8  -3   55.36    1.45
   1   8  -3   51.10    1.32
  -1  -8   3   54.07    1.38
   0   8  -3   53.61    1.32
   0   8  -3   53.87    1.43
   0  -8   3   51.18    1.36
  -1   8  -3   12.18    0.39
  -1   8  -3   13.56    0.45
  -1   8  -3   12.34    0.41
   1  -8   3   13.05    0.44
  -2   8  -3   30.61    0.81
  -2   8  -3   32.07    0.86
  -2   8  -3   29.84    0.88
   2  -8   3   31.41    0.86
  -3   8  -3   40.36    1.01
  -3   8  -3   39.46    1.10
  -3   8  -3   39.30    1.07
   3  -8   3   38.68    1.06
  -4   8  -3   -0.08    0.14
  -4   8  -3    0.17    0.10
  -4   8  -3   -0.09    0.13
   4  -8   3   -0.03    0.15
  -5   8  -3   48.42    1.28
  -5   8  -3   46.41    1.30
  -5   8  -3   47.97    1.20
   5  -8   3   46.08    1.24
  -6   8  -3   46.35    1.18
  -6   8  -3   45.48    1.27
  -6   8  -3   47.18    1.26
   6  -8   3   44.47    1.21
  -7   8  -3   46.28    1.28
  -7   8  -3   46.62    1.28
  -7   8  -3   47.87    1.19
   7  -8   3   43.60    1.21
  -8   8  -3    5.10    0.30
  -8   8  -3    5.83    0.29
  -8   8  -3    5.30    0.34
  -9   8  -3   16.87    0.54
  -9   8  -3   16.69    0.63
 -10   8  -3    3.00    0.33
 -11   8  -3   -0.02    0.23
 -12   8  -3    1.62    0.28
 -13   8  -3    2.32    0.34
  16   7  -3    0.09    0.19
  16   7  -3   -0.04    0.24
 -16  -7   3   -0.01    0.19
  15   7  -3    0.93    0.25
  15   7  -3    1.03    0.21
 -15  -7   3    0.87    0.21
  14   7  -3    0.00    0.16
  14   7  -3    0.19    0.20
  13   7  -3    0.74    0.18
  13   7  -3    1.16    0.22
  12   7  -3    4.49    0.29
  12   7  -3    4.73    0.34
  11   7  -3   53.31    1.38
  11   7  -3   53.00    1.47
  10   7  -3    0.35    0.14
  10   7  -3    0.18    0.11
   9   7  -3   29.87    0.83
  -9  -7   3   30.32    0.83
   8   7  -3    4.01    0.28
   8   7  -3    3.74    0.24
  -8  -7   3    4.17    0.25
   7   7  -3   51.85    1.42
   7   7  -3   51.93    1.31
  -7  -7   3   52.32    1.34
   6   7  -3    1.72    0.16
   6   7  -3    1.93    0.19
  -6  -7   3    1.60    0.16
   5   7  -3   17.57    0.50
   5   7  -3   17.71    0.49
   5   7  -3   16.73    0.54
  -5  -7   3   18.32    0.53
   4   7  -3  199.96    4.84
   4   7  -3  195.20    4.65
   4   7  -3  196.80    5.02
  -4  -7   3  196.04    4.77
   3   7  -3    6.69    0.28
   3   7  -3    6.66    0.24
   3   7  -3    6.42    0.25
  -3  -7   3    6.40    0.26
   2   7  -3    7.03    0.29
   2   7  -3    7.25    0.27
  -2  -7   3    6.79    0.27
   1   7  -3    0.21    0.10
   1   7  -3    0.02    0.08
   1   7  -3    0.09    0.07
  -1  -7   3    0.28    0.10
   0   7  -3  243.39    5.99
   0   7  -3  229.52    5.54
   0  -7   3  235.31    5.70
  -1   7  -3   51.49    1.27
  -1   7  -3   52.08    1.38
  -1   7  -3   51.79    1.33
   1  -7   3   50.57    1.32
  -2   7  -3   52.54    1.40
  -2   7  -3   52.24    1.35
  -2   7  -3   52.39    1.29
   2  -7   3   52.22    1.34
  -3   7  -3   19.18    0.53
  -3   7  -3   18.30    0.56
  -3   7  -3   19.63    0.58
   3  -7   3   18.31    0.56
  -4   7  -3    0.04    0.12
  -4   7  -3    0.23    0.12
  -4   7  -3    0.14    0.09
   4  -7   3    0.08    0.13
  -5   7  -3   26.90    0.77
  -5   7  -3   26.51    0.71
  -5   7  -3   26.65    0.76
   5  -7   3   25.56    0.74
  -6   7  -3    4.63    0.27
  -6   7  -3    4.44    0.22
  -6   7  -3    4.72    0.28
   6  -7   3    3.96    0.27
  -7   7  -3   49.49    1.33
  -7   7  -3   49.88    1.24
  -7   7  -3   48.45    1.33
   7  -7   3   46.97    1.26
  -8   7  -3    0.32    0.15
  -8   7  -3    0.17    0.18
  -8   7  -3    0.80    0.13
  -9   7  -3    2.64    0.22
  -9   7  -3    1.66    0.22
 -10   7  -3   16.22    0.63
 -11   7  -3   -0.07    0.23
 -12   7  -3    4.41    0.44
 -13   7  -3    0.55    0.23
 -14   7  -3    4.71    0.51
  16   6  -3   16.65    0.71
 -16  -6   3   15.83    0.60
  15   6  -3    0.70    0.19
  15   6  -3    0.67    0.24
 -15  -6   3    0.44    0.19
  14   6  -3    0.12    0.21
  14   6  -3    0.00    0.16
 -14  -6   3   -0.28    0.16
  13   6  -3    2.06    0.25
  13   6  -3    2.40    0.26
  12   6  -3   13.66    0.48
  12   6  -3   13.56    0.54
  11   6  -3    6.27    0.30
  11   6  -3    5.77    0.34
  10   6  -3    8.22    0.36
  10   6  -3    7.92    0.33
   9   6  -3   57.97    1.55
   9   6  -3   57.97    1.59
   9   6  -3   56.72    1.46
  -9  -6   3   59.08    1.47
   8   6  -3    2.42    0.20
   8   6  -3    2.30    0.22
  -8  -6   3    2.30    0.20
   7   6  -3    1.93    0.16
   7   6  -3    2.30    0.21
  -7  -6   3    2.12    0.19
   6   6  -3    5.02    0.23
   6   6  -3    4.20    0.20
   6   6  -3    4.28    0.17
  -6  -6   3    4.51    0.22
   5   6  -3  132.68    3.44
   5   6  -3  136.21    3.20
   5   6  -3  132.92    3.30
  -5  -6   3  135.49    3.27
   4   6  -3   12.19    0.41
   4   6  -3   13.04    0.37
   4   6  -3   13.12    0.39
  -4  -6   3   12.98    0.40
  -4  -6   3   13.08    0.38
   3   6  -3   42.11    1.10
   3   6  -3   43.28    1.16
   3   6  -3   42.37    1.07
  -3  -6   3   43.18    1.10
  -3  -6   3   43.47    1.11
   2   6  -3   12.86    0.41
   2   6  -3   13.49    0.42
   2   6  -3   13.77    0.39
  -2  -6   3   14.28    0.42
   1   6  -3   11.25    0.34
   1   6  -3   11.73    0.37
   1   6  -3   10.90    0.33
  -1  -6   3   10.87    0.36
   0   6  -3   28.26    0.81
   0   6  -3   29.40    0.74
   0  -6   3   29.35    0.77
  -1   6  -3    7.91    0.27
  -1   6  -3    7.80    0.25
  -1   6  -3    7.41    0.29
  -2   6  -3   12.42    0.40
  -2   6  -3   11.21    0.37
  -2   6  -3   11.74    0.34
   2  -6   3   11.69    0.38
  -3   6  -3    4.14    0.21
  -3   6  -3    3.69    0.16
  -3   6  -3    4.30    0.21
   3  -6   3    3.65    0.21
   3  -6   3    3.96    0.15
  -4   6  -3   95.18    2.43
  -4   6  -3   92.86    2.36
  -4   6  -3   95.14    2.24
   4  -6   3   93.24    2.35
   4  -6   3   91.75    2.31
  -5   6  -3    5.16    0.28
  -5   6  -3    4.88    0.26
  -5   6  -3    5.03    0.21
   5  -6   3    4.98    0.25
   5  -6   3    5.00    0.21
  -6   6  -3   15.63    0.53
  -6   6  -3   16.68    0.53
  -6   6  -3   17.50    0.48
   6  -6   3   16.56    0.50
   6  -6   3   16.63    0.50
  -7   6  -3   27.98    0.80
  -7   6  -3   27.82    0.74
  -7   6  -3   28.33    0.83
   7  -6   3   27.52    0.78
   7  -6   3   26.48    0.76
  -8   6  -3   27.96    0.86
  -8   6  -3   28.64    0.84
  -8   6  -3   30.56    0.79
   8  -6   3   28.80    0.83
  -9   6  -3    0.06    0.19
  -9   6  -3    0.37    0.12
   9  -6   3   -0.02    0.13
 -10   6  -3    2.07    0.25
  10  -6   3    1.80    0.19
 -11   6  -3   19.90    0.71
  11  -6   3   19.30    0.66
 -12   6  -3    0.56    0.25
  12  -6   3    0.66    0.19
 -13   6  -3    2.54    0.32
  13  -6   3    3.24    0.34
 -14   6  -3    1.53    0.28
  14  -6   3    2.22    0.27
 -15   6  -3    0.87    0.32
  15  -6   3    1.11    0.29
  16   5  -3   -0.09    0.21
 -16  -5   3    0.04    0.21
  15   5  -3    6.47    0.42
 -15  -5   3    6.34    0.37
  14   5  -3    1.10    0.24
  14   5  -3    1.01    0.19
 -14  -5   3    0.56    0.18
  13   5  -3   20.54    0.65
  13   5  -3   21.22    0.73
 -13  -5   3   20.86    0.65
  12   5  -3    0.24    0.16
  12   5  -3   -0.06    0.12
  11   5  -3    0.14    0.12
  11   5  -3   -0.08    0.14
  10   5  -3   18.70    0.61
  10   5  -3   18.10    0.56
   9   5  -3  117.62    2.99
   9   5  -3  116.90    3.06
   9   5  -3  116.09    2.81
   8   5  -3   38.51    1.10
   8   5  -3   39.89    1.04
   8   5  -3   40.34    1.12
  -8  -5   3   42.38    1.04
   7   5  -3   46.97    1.21
   7   5  -3   46.72    1.28
   7   5  -3   48.22    1.23
  -7  -5   3   48.86    1.23
  -7  -5   3   50.18    1.22
   6   5  -3   93.38    2.33
   6   5  -3   96.61    2.52
   6   5  -3   95.59    2.40
  -6  -5   3   98.22    2.38
  -6  -5   3  101.81    2.40
   5   5  -3   58.42    1.42
   5   5  -3   57.71    1.45
   5   5  -3   56.79    1.53
  -5  -5   3   58.87    1.45
   4   5  -3    7.33    0.25
   4   5  -3    7.52    0.23
   4   5  -3    7.55    0.27
  -4  -5   3    7.51    0.27
   3   5  -3   10.20    0.32
   3   5  -3   10.87    0.31
   3   5  -3   10.46    0.34
  -3  -5   3   10.66    0.34
  -3  -5   3   11.14    0.32
   2   5  -3  254.22    5.76
   2   5  -3  247.25    6.21
   2   5  -3  224.89    6.02
  -2  -5   3  257.87    5.91
   1   5  -3   11.53    0.34
   1   5  -3   11.57    0.36
   1   5  -3   11.52    0.33
   0   5  -3   65.57    1.68
   0   5  -3   62.90    1.55
   0  -5   3   65.23    1.61
  -1   5  -3   65.76    1.67
  -1   5  -3   66.22    1.59
  -1   5  -3   67.44    1.73
  -2   5  -3   65.62    1.57
  -2   5  -3   68.14    1.71
  -2   5  -3   64.14    1.65
   2  -5   3   63.24    1.62
  -3   5  -3   25.29    0.71
  -3   5  -3   24.67    0.64
  -3   5  -3   25.10    0.69
   3  -5   3   25.89    0.66
   3  -5   3   24.35    0.67
  -4   5  -3   45.24    1.22
  -4   5  -3   45.35    1.12
  -4   5  -3   44.64    1.19
   4  -5   3   46.68    1.17
   4  -5   3   46.09    1.17
  -5   5  -3   55.85    1.43
  -5   5  -3   54.41    1.45
  -5   5  -3   55.59    1.34
   5  -5   3   54.24    1.41
   5  -5   3   53.99    1.38
  -6   5  -3    0.21    0.15
  -6   5  -3    0.60    0.12
  -6   5  -3    0.47    0.09
   6  -5   3    0.45    0.11
   6  -5   3    0.46    0.09
  -7   5  -3   10.09    0.37
  -7   5  -3    9.94    0.32
  -7   5  -3    9.72    0.41
   7  -5   3    9.43    0.33
   7  -5   3    9.83    0.35
  -8   5  -3   18.52    0.59
  -8   5  -3   19.47    0.64
  -8   5  -3   19.79    0.55
   8  -5   3   18.89    0.59
  -9   5  -3    2.12    0.19
  -9   5  -3    1.37    0.17
  -9   5  -3    1.16    0.19
   9  -5   3    1.52    0.17
 -10   5  -3    3.69    0.34
  10  -5   3    3.71    0.27
 -11   5  -3    0.04    0.21
  11  -5   3   -0.04    0.15
 -12   5  -3   27.17    0.90
  12  -5   3   27.15    0.86
 -13   5  -3    6.95    0.44
  13  -5   3    7.40    0.42
 -14   5  -3    0.04    0.26
  14  -5   3   -0.01    0.20
 -15   5  -3    0.77    0.30
  15  -5   3    0.85    0.26
  16   4  -3    0.70    0.27
  15   4  -3    0.60    0.24
 -15  -4   3    0.63    0.18
  14   4  -3   36.61    1.12
 -14  -4   3   35.33    1.00
  13   4  -3    3.92    0.31
  13   4  -3    3.56    0.27
 -13  -4   3    2.99    0.27
  12   4  -3    1.33    0.20
  12   4  -3    0.99    0.16
 -12  -4   3    1.13    0.15
  11   4  -3   31.47    0.83
  11   4  -3   28.79    0.89
  10   4  -3   23.96    0.69
  10   4  -3   25.09    0.76
   9   4  -3    0.10    0.11
   9   4  -3    0.22    0.10
   8   4  -3    0.58    0.12
   8   4  -3    0.68    0.12
   8   4  -3    0.77    0.10
   8   4  -3    0.51    0.11
  -8  -4   3    0.62    0.11
  -8  -4   3    0.78    0.09
   7   4  -3  129.17    3.37
   7   4  -3  134.67    3.25
   7   4  -3  132.85    3.14
   7   4  -3  123.98    3.32
  -7  -4   3  133.54    3.19
  -7  -4   3  135.87    3.24
   6   4  -3    5.09    0.22
   6   4  -3    4.53    0.22
   6   4  -3    4.91    0.18
   6   4  -3    5.16    0.21
  -6  -4   3    5.07    0.20
  -6  -4   3    5.45    0.18
   5   4  -3   -0.03    0.06
   5   4  -3    0.10    0.05
  -5  -4   3    0.08    0.05
  -5  -4   3    0.02    0.07
   4   4  -3    4.95    0.18
   4   4  -3    5.24    0.20
  -4  -4   3    4.99    0.19
   3   4  -3   34.67    0.88
   3   4  -3   35.95    0.95
  -3  -4   3   35.73    0.90
  -3  -4   3   35.48    0.91
   2   4  -3    4.66    0.18
  -2  -4   3    4.42    0.18
   1   4  -3    9.82    0.29
   1   4  -3   10.17    0.32
   0   4  -3   18.20    0.48
   0   4  -3   18.27    0.49
   0   4  -3   18.79    0.53
   0  -4   3   18.83    0.50
  -1   4  -3    9.08    0.27
  -1   4  -3   10.03    0.31
   1  -4   3    9.85    0.30
  -2   4  -3  136.20    3.17
  -2   4  -3  136.37    3.33
  -2   4  -3  134.29    3.43
   2  -4   3  133.15    3.27
  -3   4  -3   22.62    0.59
  -3   4  -3   23.42    0.63
  -3   4  -3   22.93    0.65
   3  -4   3   23.22    0.61
   3  -4   3   23.28    0.62
  -4   4  -3    1.64    0.14
  -4   4  -3    2.11    0.16
  -4   4  -3    2.02    0.12
   4  -4   3    1.84    0.11
   4  -4   3    1.78    0.14
  -5   4  -3   98.38    2.53
  -5   4  -3   97.43    2.47
  -5   4  -3  100.03    2.34
   5  -4   3   97.23    2.40
   5  -4   3   98.59    2.47
  -6   4  -3   43.80    1.08
  -6   4  -3   43.98    1.17
  -6   4  -3   44.41    1.18
   6  -4   3   43.24    1.11
   6  -4   3   43.87    1.15
  -7   4  -3    5.64    0.30
  -7   4  -3    5.21    0.22
  -7   4  -3    5.29    0.26
   7  -4   3    5.15    0.24
   7  -4   3    5.41    0.22
  -8   4  -3   49.53    1.34
  -8   4  -3   50.69    1.24
  -8   4  -3   49.05    1.34
   8  -4   3   51.00    1.33
   8  -4   3   48.38    1.26
  -9   4  -3    7.95    0.41
  -9   4  -3    9.11    0.32
  -9   4  -3    8.86    0.36
   9  -4   3    8.84    0.36
 -10   4  -3    2.88    0.32
  10  -4   3    3.24    0.26
 -11   4  -3    3.39    0.35
  11  -4   3    3.47    0.29
 -12   4  -3   34.53    1.03
  12  -4   3   31.96    0.99
 -13   4  -3   11.08    0.52
  13  -4   3   11.19    0.51
 -14   4  -3   -0.05    0.25
  14  -4   3   -0.14    0.20
 -15   4  -3    1.41    0.31
  15  -4   3    1.43    0.27
 -16   4  -3    0.78    0.32
  16  -4   3    0.90    0.28
  17   3  -3    1.16    0.31
  16   3  -3    0.61    0.27
  15   3  -3    3.75    0.42
 -15  -3   3    4.02    0.32
  14   3  -3    0.18    0.21
 -14  -3   3    0.22    0.16
  13   3  -3   10.92    0.51
 -13  -3   3   11.32    0.43
  12   3  -3    4.13    0.26
  12   3  -3    4.02    0.32
 -12  -3   3    4.21    0.27
  11   3  -3   -0.21    0.11
  11   3  -3    0.30    0.16
 -11  -3   3    0.03    0.12
  10   3  -3   33.55    0.97
  10   3  -3   33.48    0.90
   9   3  -3    0.07    0.10
   9   3  -3    0.25    0.13
  -9  -3   3    0.06    0.09
   8   3  -3   23.11    0.72
   8   3  -3   26.42    0.69
   8   3  -3   24.57    0.67
   8   3  -3   25.72    0.73
  -8  -3   3   26.59    0.66
  -8  -3   3   25.05    0.67
  -8  -3   3   23.17    0.71
   7   3  -3    1.00    0.11
   7   3  -3    1.09    0.13
   7   3  -3    1.18    0.12
   7   3  -3    0.99    0.12
  -7  -3   3    1.10    0.11
  -7  -3   3    1.09    0.12
   6   3  -3   51.10    1.27
   6   3  -3   49.51    1.24
   6   3  -3   49.52    1.32
   6   3  -3   48.12    1.32
  -6  -3   3   51.76    1.25
  -6  -3   3   52.01    1.26
   5   3  -3  106.19    2.76
   5   3  -3  105.78    2.73
   5   3  -3  108.98    2.58
  -5  -3   3  112.99    2.63
   4   3  -3    4.74    0.18
  -4  -3   3    4.97    0.18
   3   3  -3   82.83    2.12
   3   3  -3   82.76    1.97
  -3  -3   3   83.32    2.02
   2   3  -3    1.65    0.10
   2   3  -3    1.72    0.11
  -2  -3   3    1.54    0.12
   1   3  -3   48.90    1.14
   1   3  -3   47.25    1.24
  -1  -3   3   46.58    1.18
   0   3  -3  105.23    2.73
   0   3  -3  108.62    2.52
   0  -3   3  107.90    2.60
  -1   3  -3   87.36    2.28
  -1   3  -3   89.64    2.11
   1  -3   3   90.95    2.17
  -2   3  -3  150.65    3.70
  -2   3  -3  150.03    3.81
  -2   3  -3  151.51    3.52
   2  -3   3  149.62    3.63
  -3   3  -3   57.97    1.37
  -3   3  -3   57.96    1.49
  -3   3  -3   56.60    1.45
   3  -3   3   57.57    1.44
   3  -3   3   56.07    1.41
  -4   3  -3   23.57    0.65
  -4   3  -3   23.70    0.60
  -4   3  -3   23.82    0.66
   4  -3   3   23.69    0.63
   4  -3   3   24.15    0.63
  -5   3  -3    3.45    0.20
  -5   3  -3    3.77    0.19
  -5   3  -3    3.87    0.15
   5  -3   3    3.74    0.17
   5  -3   3    3.70    0.17
  -6   3  -3   62.68    1.65
  -6   3  -3   62.81    1.62
  -6   3  -3   63.71    1.52
   6  -3   3   61.86    1.61
   6  -3   3   63.30    1.56
  -7   3  -3   58.29    1.55
  -7   3  -3   59.24    1.45
  -7   3  -3   59.86    1.57
   7  -3   3   60.39    1.55
   7  -3   3   59.25    1.48
  -8   3  -3    1.51    0.14
  -8   3  -3    1.74    0.19
  -8   3  -3    1.18    0.18
   8  -3   3    1.37    0.14
   8  -3   3    1.33    0.14
  -9   3  -3    8.14    0.39
  -9   3  -3    7.35    0.28
  -9   3  -3    7.48    0.33
   9  -3   3    7.58    0.33
 -10   3  -3    0.75    0.18
  10  -3   3    0.75    0.16
 -11   3  -3   19.88    0.68
  11  -3   3   19.25    0.65
 -12   3  -3    4.00    0.33
  12  -3   3    3.86    0.32
 -13   3  -3    3.62    0.40
  13  -3   3    4.76    0.37
 -14   3  -3    1.58    0.28
  14  -3   3    1.40    0.25
 -15   3  -3    1.18    0.30
  15  -3   3    0.96    0.23
 -16   3  -3    4.71    0.52
  16  -3   3    4.41    0.46
  17   2  -3    1.01    0.31
  16   2  -3    4.87    0.42
  15   2  -3    1.94    0.29
 -15  -2   3    1.78    0.22
  14   2  -3    0.64    0.22
 -14  -2   3    0.22    0.16
  13   2  -3    4.22    0.36
 -13  -2   3    3.83    0.29
  12   2  -3   14.27    0.56
 -12  -2   3   14.36    0.48
  11   2  -3    0.27    0.14
 -11  -2   3    0.32    0.14
 -11  -2   3    0.06    0.12
  10   2  -3   89.97    2.31
  10   2  -3   86.45    2.15
 -10  -2   3   87.65    2.22
 -10  -2   3   88.61    2.15
   9   2  -3   10.61    0.42
   9   2  -3   11.69    0.38
  -9  -2   3   11.32    0.37
  -9  -2   3   10.93    0.36
   8   2  -3    0.07    0.09
   8   2  -3    0.17    0.08
   8   2  -3    0.04    0.08
  -8  -2   3   -0.03    0.08
  -8  -2   3    0.32    0.09
   7   2  -3   25.41    0.67
   7   2  -3   26.06    0.73
   7   2  -3   24.64    0.71
  -7  -2   3   26.06    0.67
   6   2  -3   59.99    1.42
   6   2  -3   57.53    1.51
   6   2  -3   57.49    1.51
  -6  -2   3   57.25    1.45
   5   2  -3    0.53    0.07
   5   2  -3    0.57    0.08
   5   2  -3    0.62    0.07
   4   2  -3   32.49    0.86
   4   2  -3   33.42    0.82
   2   2  -3  157.86    4.05
   2   2  -3  163.83    3.77
   1   2  -3  339.76    8.55
   1   2  -3  337.39    7.92
   0   2  -3   99.12    2.26
   0   2  -3   93.57    2.45
  -1   2  -3   44.10    1.02
  -1   2  -3   41.29    1.11
  -2   2  -3  130.55    3.33
  -2   2  -3  132.23    3.07
  -2   2  -3  130.47    3.22
  -3   2  -3  218.57    5.17
  -3   2  -3  217.85    5.54
  -3   2  -3  220.91    5.38
   3  -2   3  224.89    5.47
   3  -2   3  215.83    5.26
  -4   2  -3   82.72    2.10
  -4   2  -3   81.09    1.93
  -4   2  -3   81.08    2.04
   4  -2   3   82.02    2.05
   4  -2   3   81.37    1.99
  -5   2  -3    0.96    0.11
  -5   2  -3    0.62    0.10
  -5   2  -3    0.83    0.08
   5  -2   3    0.58    0.08
   5  -2   3    0.56    0.08
  -6   2  -3  239.95    6.00
  -6   2  -3  249.75    6.17
  -6   2  -3  243.44    5.71
   6  -2   3  243.87    6.05
   6  -2   3  244.10    5.86
  -7   2  -3   30.31    0.82
  -7   2  -3   29.36    0.82
  -7   2  -3   28.60    0.75
   7  -2   3   29.37    0.81
   7  -2   3   29.42    0.76
  -8   2  -3    0.17    0.12
  -8   2  -3    0.22    0.08
  -8   2  -3    0.08    0.12
   8  -2   3    0.05    0.08
   8  -2   3    0.00    0.10
  -9   2  -3    9.46    0.39
  -9   2  -3    9.28    0.32
  -9   2  -3   10.24    0.37
   9  -2   3   10.24    0.37
 -10   2  -3  116.12    2.92
  10  -2   3  112.81    2.94
 -11   2  -3    0.86    0.20
  11  -2   3    0.62    0.17
 -12   2  -3    1.15    0.22
  12  -2   3    1.48    0.21
 -13   2  -3   10.34    0.48
  13  -2   3   11.10    0.50
 -14   2  -3    6.03    0.41
  14  -2   3    5.77    0.38
 -15   2  -3    0.44    0.26
  15  -2   3    0.19    0.23
 -16   2  -3    0.04    0.28
  16  -2   3    0.17    0.21
  17   1  -3    3.25    0.37
  16   1  -3    6.25    0.51
  15   1  -3    0.28    0.23
 -15  -1   3   -0.16    0.18
  14   1  -3    1.33    0.25
 -14  -1   3    1.30    0.19
  13   1  -3    3.81    0.35
 -13  -1   3    3.46    0.27
  12   1  -3    0.71    0.17
 -12  -1   3    0.99    0.16
 -12  -1   3    1.07    0.18
  11   1  -3    3.60    0.30
 -11  -1   3    3.61    0.25
 -11  -1   3    3.60    0.22
  10   1  -3   12.21    0.47
 -10  -1   3   11.81    0.41
 -10  -1   3   12.11    0.41
   9   1  -3  130.27    3.15
   9   1  -3  133.94    3.36
  -9  -1   3  130.44    3.15
  -9  -1   3  133.07    3.28
   8   1  -3   15.66    0.45
   8   1  -3   15.27    0.50
  -8  -1   3   15.00    0.45
  -8  -1   3   15.36    0.45
   7   1  -3   41.79    1.09
   7   1  -3   41.39    1.12
   7   1  -3   41.45    1.04
  -7  -1   3   42.32    1.09
  -7  -1   3   41.66    1.07
   6   1  -3   86.51    2.22
   6   1  -3   90.73    2.09
   6   1  -3   84.52    2.23
  -6  -1   3   87.47    2.16
   5   1  -3    0.11    0.07
   5   1  -3    0.26    0.06
   5   1  -3    0.22    0.05
   4   1  -3    3.83    0.17
   4   1  -3    3.95    0.15
   4   1  -3    3.92    0.13
   3   1  -3  490.57   12.85
   3   1  -3  527.57   12.02
   2   1  -3  880.18   20.58
   1   1  -3 1000.00   25.09
   1   1  -3  991.53   23.27
   0   1  -3  124.11    3.15
   0   1  -3  125.70    2.92
  -1   1  -3  909.83   22.99
  -2   1  -3  753.56   19.37
  -2   1  -3  778.74   18.79
  -3   1  -3   72.98    1.83
  -3   1  -3   74.26    1.89
   3  -1   3   73.68    1.84
  -4   1  -3   38.23    0.91
  -4   1  -3   37.71    0.98
  -4   1  -3   38.87    1.01
   4  -1   3   37.44    0.98
  -5   1  -3  159.86    3.98
  -5   1  -3  162.92    4.09
  -5   1  -3  159.96    3.77
   5  -1   3  160.26    3.88
   5  -1   3  163.91    4.01
  -6   1  -3   48.75    1.24
  -6   1  -3   45.46    1.13
  -6   1  -3   46.73    1.22
   6  -1   3   46.69    1.22
   6  -1   3   46.99    1.17
  -7   1  -3   76.20    1.89
  -7   1  -3   68.95    1.77
  -7   1  -3   75.09    1.92
   7  -1   3   75.69    1.90
   7  -1   3   74.36    1.82
  -8   1  -3   37.40    1.00
  -8   1  -3   34.40    0.92
  -8   1  -3   37.83    1.00
   8  -1   3   37.47    1.00
  -9   1  -3   46.71    1.20
  -9   1  -3   45.17    1.20
  -9   1  -3   40.97    1.11
   9  -1   3   44.86    1.20
 -10   1  -3   34.35    0.96
 -10   1  -3   33.75    0.98
  10  -1   3   33.57    0.97
 -11   1  -3   20.17    0.67
  11  -1   3   19.96    0.65
 -12   1  -3    5.58    0.37
  12  -1   3    5.78    0.34
 -13   1  -3    0.64    0.19
  13  -1   3    0.86    0.21
 -14   1  -3    6.82    0.45
  14  -1   3    6.48    0.40
 -15   1  -3   -0.13    0.23
  15  -1   3    0.05    0.22
 -16   1  -3    0.31    0.27
  16  -1   3    0.38    0.22
  17  -1   3    0.67    0.29
  17   0  -3   -0.38    0.27
  16   0  -3    0.05    0.23
  15   0  -3   18.31    0.73
 -15   0   3   17.44    0.61
  14   0  -3    0.77    0.22
 -14   0   3    0.63    0.17
  13   0  -3    0.38    0.20
 -13   0   3    0.36    0.16
 -13   0   3    0.55    0.18
  12   0  -3   59.58    1.66
 -12   0   3   59.58    1.59
 -12   0   3   61.38    1.53
  11   0  -3    0.60    0.18
 -11   0   3    0.49    0.15
 -11   0   3    0.71    0.13
  10   0  -3    2.47    0.26
 -10   0   3    1.88    0.20
 -10   0   3    1.96    0.21
   9   0  -3    3.40    0.25
  -9   0   3    2.93    0.20
  -9   0   3    3.26    0.21
   8   0  -3  235.71    5.83
  -8   0   3  233.91    5.49
  -8   0   3  230.08    5.72
   7   0  -3   16.25    0.51
  -7   0   3   16.40    0.48
  -7   0   3   18.02    0.44
  -7   0   3   16.63    0.47
   6   0  -3  138.85    3.28
   6   0  -3  141.06    3.49
   6   0  -3  135.57    3.49
  -6   0   3  137.63    3.28
  -6   0   3  145.69    3.49
  -6   0   3  134.37    3.42
   5   0  -3    0.51    0.06
   5   0  -3    0.63    0.07
   5   0  -3    0.67    0.09
  -5   0   3    0.60    0.07
  -5   0   3    0.67    0.08
   4   0  -3  234.80    6.08
   4   0  -3  252.63    6.22
   4   0  -3  250.62    5.80
   3   0  -3   33.95    0.87
   2   0  -3   79.61    2.02
   2   0  -3   81.28    1.88
  -2   0   3   78.42    1.99
   1   0  -3  214.07    5.03
   0   0  -3   20.83    0.55
  -1   0  -3    4.17    0.15
  -2   0  -3  172.02    4.38
  -3   0  -3  179.73    4.34
  -3   0  -3  173.92    4.52
   3   0   3  176.20    4.38
   3   0   3  178.63    4.35
  -4   0  -3   57.97    1.50
  -4   0  -3   57.08    1.46
   4   0   3   57.85    1.47
   4   0   3   59.24    1.47
  -5   0  -3    0.13    0.07
  -5   0  -3    0.25    0.04
  -5   0  -3    0.19    0.06
   5   0   3    0.28    0.06
   5   0   3    0.35    0.06
   5   0   3    0.25    0.08
  -6   0  -3   20.05    0.56
  -6   0  -3   19.49    0.51
  -6   0  -3   19.30    0.55
   6   0   3   20.42    0.56
  -7   0  -3   57.89    1.50
  -7   0  -3   56.91    1.47
  -7   0  -3   55.16    1.38
   7   0   3   58.41    1.48
  -8   0  -3  107.79    2.68
  -8   0  -3  108.30    2.73
  -8   0  -3  102.72    2.53
   8   0   3  106.66    2.70
  -9   0  -3   51.21    1.35
  -9   0  -3   50.93    1.35
  -9   0  -3   48.35    1.25
   9   0   3   52.69    1.36
 -10   0  -3    1.54    0.18
 -10   0  -3    1.53    0.16
  10   0   3    1.45    0.18
 -11   0  -3   25.67    0.77
  11   0   3   25.34    0.77
 -12   0  -3    4.41    0.34
  12   0   3    4.20    0.31
 -13   0  -3   15.03    0.58
  13   0   3   14.53    0.57
 -14   0  -3    5.01    0.41
  14   0   3    4.67    0.35
 -15   0  -3   -0.03    0.23
  15   0   3   -0.11    0.21
 -16   0  -3    0.33    0.27
  16   0   3    0.59    0.25
 -17   0  -3    1.43    0.32
  17   0   3    1.36    0.30
  16  -1  -3    0.36    0.27
  15  -1  -3    0.46    0.22
 -15   1   3    0.36    0.18
  14  -1  -3    3.10    0.33
 -14   1   3    3.04    0.32
 -14   1   3    3.13    0.29
  13  -1  -3   45.39    1.34
 -13   1   3   47.88    1.29
 -13   1   3   45.94    1.23
  12  -1  -3   -0.08    0.17
 -12   1   3    0.10    0.15
 -12   1   3   -0.04    0.13
  11  -1  -3    0.19    0.15
 -11   1   3    0.05    0.15
 -11   1   3    0.40    0.13
  10  -1  -3    7.66    0.35
 -10   1   3    7.19    0.32
 -10   1   3    7.43    0.31
   9  -1  -3   44.30    1.19
  -9   1   3   41.79    1.13
  -9   1   3   42.55    1.10
   8  -1  -3   17.81    0.56
  -8   1   3   18.42    0.53
  -8   1   3   17.66    0.51
   7  -1  -3    8.04    0.31
  -7   1   3    8.22    0.28
  -7   1   3    8.19    0.28
   6  -1  -3   29.22    0.81
  -6   1   3   29.67    0.74
  -6   1   3   28.35    0.76
   5  -1  -3    0.43    0.08
  -5   1   3    0.44    0.06
  -5   1   3    0.53    0.07
   4  -1  -3  126.77    3.20
  -4   1   3  126.53    3.14
  -4   1   3  130.69    3.01
  -3   1   3   81.98    1.94
   2  -1  -3  112.51    2.76
   2  -1  -3  109.46    2.57
  -2   1   3  105.64    2.71
  -2   1   3  109.30    2.57
   1  -1  -3    2.32    0.09
   0  -1  -3   76.27    1.93
  -1  -1  -3   87.33    2.22
  -2  -1  -3   34.94    0.92
  -3  -1  -3  170.11    4.32
  -3  -1  -3  172.54    4.16
   3   1   3  168.14    4.14
   3   1   3  165.49    4.20
  -4  -1  -3    0.10    0.06
  -4  -1  -3    0.17    0.06
   4   1   3    0.11    0.06
   4   1   3    0.07    0.05
  -5  -1  -3    0.26    0.07
  -5  -1  -3    0.28    0.06
   5   1   3    0.43    0.08
   5   1   3    0.26    0.06
  -6  -1  -3   88.15    2.20
  -6  -1  -3   88.55    2.25
  -6  -1  -3   87.50    2.07
   6   1   3   85.62    2.22
   6   1   3   89.41    2.21
  -7  -1  -3   27.43    0.75
  -7  -1  -3   27.37    0.75
  -7  -1  -3   27.30    0.68
   7   1   3   27.21    0.76
   7   1   3   27.07    0.75
  -8  -1  -3   24.38    0.68
  -8  -1  -3   23.41    0.67
  -8  -1  -3   23.51    0.61
   8   1   3   23.89    0.68
   8   1   3   24.69    0.70
  -9  -1  -3    5.52    0.28
  -9  -1  -3    5.53    0.24
  -9  -1  -3    5.60    0.22
   9   1   3    5.81    0.26
 -10  -1  -3    5.60    0.31
 -10  -1  -3    5.64    0.26
  10   1   3    5.54    0.28
 -11  -1  -3    2.47    0.29
  11   1   3    2.44    0.26
 -12  -1  -3    0.86    0.19
  12   1   3    0.77    0.16
 -13  -1  -3    5.57    0.37
  13   1   3    4.99    0.33
 -14  -1  -3   -0.15    0.20
  14   1   3   -0.02    0.18
 -15  -1  -3    4.54    0.42
  15   1   3    4.37    0.40
 -16  -1  -3    2.65    0.32
  16   1   3    2.56    0.30
 -17  -1  -3    4.41    0.48
  17   1   3    4.61    0.47
  16  -2  -3    0.49    0.28
  15  -2  -3    3.68    0.38
 -15   2   3    3.93    0.33
  14  -2  -3    8.10    0.46
 -14   2   3    8.47    0.40
 -14   2   3    8.46    0.44
  13  -2  -3   10.26    0.49
 -13   2   3   11.08    0.44
 -13   2   3   10.61    0.48
  12  -2  -3    3.26    0.33
 -12   2   3    3.68    0.30
 -12   2   3    3.15    0.26
  11  -2  -3   34.89    1.05
 -11   2   3   37.66    0.98
 -11   2   3   35.53    1.01
  10  -2  -3   30.95    0.92
 -10   2   3   31.39    0.85
 -10   2   3   30.97    0.88
   9  -2  -3    0.41    0.15
  -9   2   3    0.31    0.13
  -9   2   3    0.35    0.12
   8  -2  -3   20.31    0.62
  -8   2   3   20.09    0.57
  -8   2   3   20.50    0.59
   7  -2  -3   11.05    0.38
  -7   2   3   10.92    0.34
  -7   2   3   11.21    0.36
   6  -2  -3   91.99    2.31
  -6   2   3   89.23    2.17
  -6   2   3   90.58    2.26
   5  -2  -3   15.30    0.46
  -5   2   3   15.33    0.42
  -5   2   3   14.68    0.43
   4  -2  -3  243.51    6.00
  -4   2   3  247.50    5.95
  -4   2   3  235.39    5.66
  -3   2   3   43.62    1.06
   2  -2  -3    0.14    0.03
  -2   2   3    0.16    0.05
  -2   2   3    0.11    0.05
   1  -2  -3   10.05    0.27
  -1   2   3    9.27    0.25
   0  -2  -3   38.62    1.02
  -1  -2  -3    0.09    0.04
  -2  -2  -3   50.04    1.30
  -3  -2  -3    2.92    0.15
   3   2   3    3.02    0.12
   3   2   3    2.83    0.12
  -4  -2  -3   98.63    2.45
  -4  -2  -3  101.65    2.53
   4   2   3   96.75    2.45
   4   2   3   98.81    2.47
  -5  -2  -3   77.09    1.93
  -5  -2  -3   73.70    1.87
   5   2   3   74.57    1.88
   5   2   3   73.49    1.88
  -6  -2  -3   18.83    0.53
  -6  -2  -3   18.48    0.52
  -6  -2  -3   18.45    0.46
   6   2   3   19.21    0.53
   6   2   3   17.97    0.53
  -7  -2  -3    4.53    0.15
  -7  -2  -3    4.27    0.21
  -7  -2  -3    4.53    0.19
   7   2   3    4.20    0.19
   7   2   3    4.22    0.20
  -8  -2  -3   27.53    0.75
  -8  -2  -3   26.91    0.75
  -8  -2  -3   26.63    0.68
   8   2   3   26.58    0.75
   8   2   3   27.20    0.77
  -9  -2  -3  107.45    2.70
  -9  -2  -3  107.06    2.75
  -9  -2  -3  106.14    2.54
   9   2   3  106.53    2.71
   9   2   3  107.71    2.73
 -10  -2  -3    1.59    0.18
 -10  -2  -3    1.36    0.15
  10   2   3    1.54    0.18
  10   2   3    1.54    0.18
 -11  -2  -3   11.43    0.45
  11   2   3   11.51    0.45
 -12  -2  -3   56.41    1.51
  12   2   3   55.40    1.53
 -13  -2  -3   24.89    0.78
  13   2   3   25.09    0.80
 -14  -2  -3   -0.17    0.16
  14   2   3    0.05    0.16
 -15  -2  -3    8.42    0.48
  15   2   3    8.59    0.48
 -16  -2  -3   19.20    0.73
  16   2   3   17.75    0.73
 -17  -2  -3    4.20    0.46
  17   2   3    4.04    0.46
  16  -3  -3    0.53    0.28
  15  -3  -3    9.45    0.55
 -15   3   3    8.84    0.48
 -15   3   3    9.51    0.47
  14  -3  -3    3.04    0.33
 -14   3   3    2.84    0.28
 -14   3   3    4.08    0.32
  13  -3  -3    0.14    0.21
 -13   3   3   -0.20    0.19
 -13   3   3    0.12    0.16
  12  -3  -3    0.09    0.18
 -12   3   3    0.15    0.14
 -12   3   3   -0.14    0.16
  11  -3  -3   19.73    0.67
 -11   3   3   19.27    0.60
 -11   3   3   19.35    0.63
  10  -3  -3   28.10    0.87
 -10   3   3   28.87    0.80
 -10   3   3   28.62    0.83
   9  -3  -3    3.30    0.26
  -9   3   3    2.84    0.24
  -9   3   3    2.70    0.21
   8  -3  -3    9.34    0.37
  -8   3   3    9.10    0.34
  -8   3   3    8.62    0.31
   7  -3  -3    7.29    0.31
  -7   3   3    7.45    0.28
  -7   3   3    7.06    0.26
   6  -3  -3    3.12    0.20
  -6   3   3    3.00    0.18
  -6   3   3    2.92    0.17
   5  -3  -3   17.61    0.51
  -5   3   3   16.40    0.46
  -5   3   3   16.64    0.48
   4  -3  -3   75.82    1.95
  -4   3   3   78.78    1.84
  -4   3   3   76.97    1.93
  -4   3   3   75.54    1.91
   3  -3  -3  384.07    9.22
  -3   3   3  361.78    9.22
  -3   3   3  360.29    8.66
  -3   3   3  353.94    8.96
   2  -3  -3   59.60    1.47
  -2   3   3   57.09    1.43
  -2   3   3   55.47    1.47
  -2   3   3   58.10    1.45
  -2   3   3   56.75    1.38
   1  -3  -3   15.10    0.49
  -1   3   3   19.43    0.45
  -1   3   3   18.03    0.48
   0  -3  -3  566.74   14.01
   0   3   3  548.38   12.93
   0   3   3  536.99   14.02
  -1  -3  -3  221.71    5.41
   1   3   3  204.78    5.38
  -2  -3  -3    9.13    0.30
   2   3   3    9.11    0.27
  -3  -3  -3   28.45    0.77
   3   3   3   28.63    0.72
   3   3   3   27.30    0.72
   3   3   3   27.45    0.77
  -4  -3  -3  516.84   12.82
   4   3   3  490.12   12.36
   4   3   3  508.11   12.50
   4   3   3  494.40   12.85
  -5  -3  -3   69.63    1.70
  -5  -3  -3   67.26    1.76
   5   3   3   67.88    1.72
   5   3   3   66.49    1.71
   5   3   3   67.30    1.77
   5   3   3   68.39    1.60
  -6  -3  -3    0.12    0.08
   6   3   3    0.17    0.04
   6   3   3    0.15    0.06
  -7  -3  -3  149.85    3.78
  -7  -3  -3  155.79    3.90
   7   3   3  150.75    3.79
   7   3   3  156.06    3.58
   7   3   3  152.02    3.82
  -8  -3  -3  109.51    2.71
  -8  -3  -3  105.14    2.55
  -8  -3  -3  110.94    2.79
   8   3   3  109.83    2.56
   8   3   3  107.86    2.73
   8   3   3  106.03    2.74
  -9  -3  -3   10.88    0.32
  -9  -3  -3   11.24    0.39
  -9  -3  -3   10.53    0.37
   9   3   3   10.79    0.38
   9   3   3   10.70    0.40
 -10  -3  -3    0.78    0.13
 -10  -3  -3    0.74    0.15
  10   3   3    0.96    0.15
  10   3   3    0.92    0.16
 -11  -3  -3   36.74    1.03
  11   3   3   37.45    1.05
  11   3   3   35.51    1.03
 -12  -3  -3    4.51    0.29
  12   3   3    5.37    0.33
 -13  -3  -3   11.70    0.48
  13   3   3   11.24    0.49
 -14  -3  -3    0.04    0.19
  14   3   3    0.11    0.18
 -15  -3  -3   10.91    0.51
  15   3   3    9.77    0.48
 -16  -3  -3    0.76    0.24
  16   3   3    0.24    0.25
 -17  -3  -3    1.81    0.30
  17   3   3    1.68    0.31
  16  -4  -3    0.34    0.27
 -16   4   3    0.38    0.25
  15  -4  -3    2.86    0.34
 -15   4   3    3.44    0.34
 -15   4   3    2.96    0.31
  14  -4  -3    0.43    0.21
 -14   4   3    0.47    0.22
 -14   4   3    0.96    0.20
  13  -4  -3   15.83    0.64
 -13   4   3   15.44    0.56
 -13   4   3   15.37    0.59
  12  -4  -3    0.42    0.19
 -12   4   3    0.61    0.16
 -12   4   3    0.35    0.18
  11  -4  -3    0.19    0.18
 -11   4   3    0.33    0.14
 -11   4   3    0.02    0.16
  10  -4  -3    0.04    0.16
 -10   4   3   -0.11    0.15
 -10   4   3    0.06    0.13
   9  -4  -3   68.04    1.80
  -9   4   3   67.50    1.69
  -9   4   3   67.06    1.76
   8  -4  -3   46.22    1.25
  -8   4   3   46.30    1.22
  -8   4   3   44.38    1.17
   7  -4  -3   52.86    1.38
  -7   4   3   50.77    1.29
  -7   4   3   50.71    1.34
   6  -4  -3   63.21    1.62
  -6   4   3   61.25    1.52
  -6   4   3   60.47    1.58
  -6   4   3   62.55    1.57
   5  -4  -3   75.05    1.88
  -5   4   3   73.98    1.78
  -5   4   3   71.12    1.84
  -5   4   3   73.11    1.85
  -4   4   3  199.79    5.05
  -4   4   3  201.57    4.70
  -4   4   3  197.92    4.90
  -3   4   3    9.17    0.26
  -3   4   3    9.29    0.28
  -2   4   3  249.33    6.42
  -2   4   3  248.62    6.27
  -2   4   3  252.65    5.95
  -2   4   3  260.17    6.31
  -1   4   3   19.72    0.50
  -1   4   3   19.39    0.53
  -1   4   3   19.37    0.52
   0  -4  -3   21.33    0.56
   0   4   3   19.87    0.55
   0   4   3   20.41    0.56
   0   4   3   19.24    0.51
  -1  -4  -3   47.90    1.23
   1   4   3   44.94    1.19
   1   4   3   48.12    1.11
   1   4   3   45.34    1.23
  -2  -4  -3   54.21    1.45
   2   4   3   55.68    1.30
   2   4   3   58.37    1.39
   2   4   3   51.82    1.44
  -3  -4  -3  412.58   10.76
   3   4   3  437.23   10.42
   3   4   3  410.75   10.40
   3   4   3  428.42    9.85
   3   4   3  407.14   10.71
  -4  -4  -3   15.24    0.48
   4   4   3   16.34    0.43
   4   4   3   15.11    0.48
   4   4   3   15.62    0.44
   4   4   3   16.28    0.39
  -5  -4  -3    8.08    0.30
   5   4   3    8.43    0.27
   5   4   3    8.44    0.23
   5   4   3    7.62    0.30
   5   4   3    8.36    0.26
  -6  -4  -3    1.84    0.13
  -6  -4  -3    1.85    0.16
   6   4   3    1.66    0.15
   6   4   3    1.97    0.13
   6   4   3    2.00    0.13
   6   4   3    1.85    0.09
  -7  -4  -3  111.24    2.85
  -7  -4  -3  115.71    2.95
   7   4   3  116.53    2.69
   7   4   3  117.78    2.97
   7   4   3  108.87    2.85
   7   4   3  116.17    2.88
  -8  -4  -3   27.12    0.76
  -8  -4  -3   25.98    0.72
   8   4   3   26.24    0.66
   8   4   3   25.04    0.73
   8   4   3   26.22    0.74
  -9  -4  -3    0.48    0.11
  -9  -4  -3    0.23    0.11
   9   4   3    0.23    0.11
   9   4   3    0.39    0.11
   9   4   3    0.27    0.08
 -10  -4  -3    2.63    0.20
 -10  -4  -3    1.93    0.21
  10   4   3    2.31    0.15
  10   4   3    2.20    0.21
  10   4   3    1.91    0.21
 -11  -4  -3   11.33    0.43
 -11  -4  -3   11.17    0.41
  11   4   3   10.79    0.42
  11   4   3   11.08    0.44
 -12  -4  -3   11.89    0.47
  12   4   3   12.18    0.48
  12   4   3   12.13    0.48
 -13  -4  -3   15.00    0.54
  13   4   3   13.86    0.55
  13   4   3   14.45    0.55
 -14  -4  -3   20.47    0.69
  14   4   3   19.78    0.71
 -15  -4  -3    4.84    0.39
  15   4   3    4.74    0.36
 -16  -4  -3   -0.08    0.22
  16   4   3   -0.18    0.23
 -17  -4  -3    1.86    0.30
  17   4   3    2.13    0.30
  16  -5  -3   -0.15    0.27
 -16   5   3    0.26    0.26
  15  -5  -3    0.22    0.26
 -15   5   3    0.06    0.24
 -15   5   3    0.05    0.20
  14  -5  -3   15.37    0.66
 -14   5   3   14.91    0.59
 -14   5   3   14.29    0.60
  13  -5  -3    0.07    0.22
 -13   5   3   -0.21    0.20
 -13   5   3    0.26    0.18
  12  -5  -3   11.11    0.49
 -12   5   3   11.75    0.47
 -12   5   3   11.13    0.49
  11  -5  -3    3.47    0.29
 -11   5   3    3.58    0.31
 -11   5   3    3.29    0.27
  10  -5  -3   -0.25    0.15
 -10   5   3    0.12    0.16
 -10   5   3    0.04    0.13
   9  -5  -3    7.36    0.37
  -9   5   3    7.08    0.33
  -9   5   3    6.89    0.35
   8  -5  -3   14.21    0.50
  -8   5   3   13.76    0.46
  -8   5   3   14.36    0.47
   7  -5  -3   82.91    2.10
  -7   5   3   78.32    1.98
  -7   5   3   80.77    2.06
   6  -5  -3    0.08    0.10
  -6   5   3    0.00    0.09
  -6   5   3    0.02    0.05
  -6   5   3    0.11    0.09
   5  -5  -3  142.47    3.60
  -5   5   3  144.10    3.56
  -5   5   3  143.40    3.62
  -5   5   3  143.90    3.42
  -4   5   3   56.70    1.47
  -4   5   3   57.98    1.48
  -4   5   3   58.53    1.43
  -3   5   3   38.92    1.01
  -3   5   3   40.26    0.99
  -3   5   3   38.40    1.02
  -2   5   3  396.64    9.95
  -2   5   3  385.77    9.28
  -2   5   3  398.12    9.78
  -1   5   3   94.52    2.41
  -1   5   3   96.18    2.35
  -1   5   3   92.33    2.24
   0   5   3   47.94    1.23
   0   5   3   47.59    1.16
   0   5   3   48.08    1.25
   1   5   3   37.23    0.99
   1   5   3   37.90    1.01
   1   5   3   38.51    0.92
  -2  -5  -3  717.40   17.86
   2   5   3  697.04   17.88
   2   5   3  703.72   17.33
   2   5   3  682.74   16.43
  -3  -5  -3    5.82    0.24
   3   5   3    6.12    0.18
   3   5   3    6.17    0.21
   3   5   3    5.84    0.24
  -4  -5  -3    6.24    0.26
   4   5   3    5.74    0.17
   4   5   3    5.83    0.25
   4   5   3    5.90    0.21
   4   5   3    5.86    0.19
  -5  -5  -3    1.21    0.14
   5   5   3    1.30    0.08
   5   5   3    1.30    0.10
   5   5   3    1.39    0.10
   5   5   3    1.15    0.13
  -6  -5  -3  241.81    6.18
   6   5   3  250.66    6.02
   6   5   3  240.67    5.97
   6   5   3  247.93    5.68
   6   5   3  235.87    6.19
  -7  -5  -3   67.22    1.83
  -7  -5  -3   69.01    1.74
   7   5   3   68.66    1.84
   7   5   3   69.70    1.76
   7   5   3   67.73    1.75
   7   5   3   69.66    1.64
  -8  -5  -3   12.67    0.46
  -8  -5  -3   13.53    0.42
   8   5   3   13.90    0.48
   8   5   3   13.22    0.42
   8   5   3   13.31    0.37
   8   5   3   13.67    0.43
  -9  -5  -3  133.54    3.42
  -9  -5  -3  140.69    3.55
   9   5   3  142.58    3.57
   9   5   3  135.04    3.43
   9   5   3  136.25    3.24
   9   5   3  134.98    3.46
 -10  -5  -3    1.02    0.15
 -10  -5  -3    1.06    0.15
  10   5   3    1.11    0.16
  10   5   3    0.75    0.10
  10   5   3    0.90    0.15
 -11  -5  -3    7.04    0.33
 -11  -5  -3    6.65    0.31
  11   5   3    7.04    0.33
  11   5   3    6.86    0.34
 -12  -5  -3   16.44    0.56
  12   5   3   16.77    0.57
  12   5   3   15.18    0.55
 -13  -5  -3   14.02    0.52
  13   5   3   13.80    0.54
  13   5   3   13.27    0.52
 -14  -5  -3    1.70    0.22
  14   5   3    1.65    0.24
  14   5   3    0.87    0.21
 -15  -5  -3    0.92    0.22
  15   5   3    0.75    0.23
 -16  -5  -3    0.00    0.22
  16   5   3   -0.01    0.19
 -17  -5  -3    2.08    0.30
  17   5   3    2.34    0.33
  15  -6  -3    1.26    0.30
 -15   6   3    0.97    0.27
  14  -6  -3    0.01    0.23
 -14   6   3    0.49    0.20
 -14   6   3    0.32    0.23
  13  -6  -3    8.46    0.48
 -13   6   3    7.72    0.45
 -13   6   3    8.51    0.42
  12  -6  -3   -0.07    0.19
 -12   6   3    0.12    0.20
 -12   6   3   -0.07    0.16
  11  -6  -3   21.62    0.74
 -11   6   3   23.44    0.71
 -11   6   3   21.41    0.72
  10  -6  -3   16.40    0.60
 -10   6   3   16.16    0.56
 -10   6   3   17.17    0.58
   9  -6  -3   27.88    0.84
  -9   6   3   27.39    0.78
  -9   6   3   26.65    0.80
   8  -6  -3    3.26    0.26
  -8   6   3    3.04    0.24
  -8   6   3    3.30    0.25
   7  -6  -3   87.10    2.27
  -7   6   3   88.31    2.24
  -7   6   3   88.50    2.16
   6  -6  -3   85.77    2.18
  -6   6   3   84.72    2.07
  -6   6   3   84.52    2.15
  -6   6   3   83.17    2.15
  -5   6   3  107.76    2.64
  -5   6   3  110.49    2.74
  -5   6   3  110.41    2.78
  -4   6   3   22.73    0.64
  -4   6   3   23.18    0.63
  -4   6   3   23.01    0.62
  -3   6   3  126.28    2.98
  -3   6   3  125.76    3.17
  -3   6   3  122.50    3.10
  -2   6   3   18.58    0.52
  -2   6   3   18.14    0.52
  -2   6   3   18.04    0.50
  -2   6   3   19.17    0.50
  -1   6   3    3.29    0.17
  -1   6   3    4.43    0.17
  -1   6   3    3.66    0.16
   0   6   3  244.50    6.09
   0   6   3  238.44    5.68
   1   6   3   55.02    1.45
   1   6   3   54.51    1.42
   1   6   3   55.87    1.33
   2   6   3  347.77    9.03
   2   6   3  374.57    9.39
   2   6   3  379.93    8.74
  -3  -6  -3   32.42    0.91
   3   6   3   33.16    0.84
   3   6   3   32.85    0.80
   3   6   3   32.03    0.91
   3   6   3   33.25    0.88
  -4  -6  -3    8.22    0.32
   4   6   3    7.98    0.31
   4   6   3    8.14    0.24
   4   6   3    8.55    0.28
  -5  -6  -3   46.52    1.26
   5   6   3   45.72    1.26
   5   6   3   44.55    1.17
   5   6   3   44.94    1.10
   5   6   3   45.25    1.17
  -6  -6  -3   10.35    0.39
   6   6   3    9.63    0.38
   6   6   3    9.48    0.31
   6   6   3    9.57    0.28
   6   6   3    9.32    0.32
  -7  -6  -3    7.92    0.33
   7   6   3    7.65    0.29
   7   6   3    8.21    0.28
   7   6   3    8.05    0.33
   7   6   3    8.00    0.25
  -8  -6  -3    0.61    0.11
  -8  -6  -3    0.42    0.14
   8   6   3    0.81    0.14
   8   6   3    0.64    0.08
   8   6   3    0.43    0.10
   8   6   3    0.47    0.09
  -9  -6  -3   19.08    0.64
  -9  -6  -3   19.94    0.59
   9   6   3   20.47    0.60
   9   6   3   19.65    0.65
   9   6   3   20.02    0.54
   9   6   3   19.81    0.60
 -10  -6  -3   41.03    1.20
 -10  -6  -3   42.12    1.14
  10   6   3   42.67    1.16
  10   6   3   41.20    1.05
  10   6   3   42.32    1.15
  10   6   3   42.73    1.21
 -11  -6  -3   12.93    0.49
 -11  -6  -3   12.63    0.44
  11   6   3   11.89    0.44
  11   6   3   12.28    0.45
 -12  -6  -3   18.41    0.60
  12   6   3   17.96    0.60
  12   6   3   18.38    0.62
 -13  -6  -3    8.74    0.40
  13   6   3    7.82    0.39
  13   6   3    8.50    0.41
 -14  -6  -3   10.30    0.46
  14   6   3   10.54    0.49
  14   6   3   10.23    0.48
 -15  -6  -3    8.97    0.45
  15   6   3    8.47    0.46
  15   6   3    8.59    0.48
 -16  -6  -3    4.90    0.40
  16   6   3    4.95    0.43
 -17  -6  -3    5.10    0.43
  17   6   3    4.24    0.41
 -15   7   3    0.40    0.27
  14  -7  -3    2.27    0.31
 -14   7   3    2.73    0.31
 -14   7   3    2.81    0.28
  13  -7  -3    0.39    0.23
 -13   7   3    0.33    0.23
 -13   7   3    0.27    0.20
  12  -7  -3   13.75    0.59
 -12   7   3   15.04    0.55
 -12   7   3   14.27    0.57
  11  -7  -3    0.16    0.19
 -11   7   3    0.29    0.19
 -11   7   3    0.09    0.14
  10  -7  -3   23.02    0.76
 -10   7   3   24.07    0.72
 -10   7   3   22.80    0.72
   9  -7  -3   20.93    0.68
  -9   7   3   21.06    0.67
  -9   7   3   19.94    0.63
   8  -7  -3   -0.14    0.14
  -8   7   3    0.20    0.16
  -8   7   3    0.37    0.12
   7  -7  -3    8.59    0.37
  -7   7   3    9.91    0.39
  -7   7   3    9.26    0.35
  -6   7   3    1.12    0.12
  -6   7   3    0.86    0.15
  -6   7   3    0.97    0.14
   5  -7  -3   53.23    1.34
  -5   7   3   54.69    1.42
  -5   7   3   55.26    1.38
  -5   7   3   54.96    1.42
   4  -7  -3    9.32    0.28
  -4   7   3    9.38    0.33
  -4   7   3    8.95    0.32
  -4   7   3    9.29    0.30
   3  -7  -3   10.87    0.32
  -3   7   3   10.42    0.34
  -3   7   3   11.14    0.35
  -3   7   3   11.02    0.32
   2  -7  -3   29.39    0.74
  -2   7   3   27.33    0.76
  -2   7   3   27.20    0.73
  -2   7   3   29.00    0.74
  -2   7   3   27.92    0.77
  -1   7   3   13.13    0.40
  -1   7   3   12.49    0.39
  -1   7   3   13.02    0.38
   0   7   3   24.74    0.70
   0   7   3   25.36    0.70
   0   7   3   24.70    0.65
   1   7   3    0.52    0.09
   1   7   3    0.55    0.10
   1   7   3    0.49    0.07
   2   7   3    2.04    0.16
   2   7   3    1.70    0.15
   2   7   3    1.64    0.10
   3   7   3  108.00    2.53
   3   7   3  109.15    2.65
   3   7   3  106.13    2.77
   3   7   3  104.43    2.68
  -4  -7  -3    7.64    0.31
   4   7   3    8.61    0.29
   4   7   3    7.37    0.24
   4   7   3    7.69    0.24
   4   7   3    7.79    0.31
  -5  -7  -3    1.07    0.15
   5   7   3    1.15    0.10
   5   7   3    1.06    0.11
   5   7   3    0.94    0.14
  -6  -7  -3   43.00    1.21
   6   7   3   42.51    1.13
   6   7   3   42.58    1.21
   6   7   3   42.92    1.05
  -7  -7  -3   31.25    0.95
   7   7   3   31.84    0.80
   7   7   3   33.33    0.96
   7   7   3   31.98    0.87
   7   7   3   31.23    0.86
  -8  -7  -3    3.00    0.27
   8   7   3    3.31    0.21
   8   7   3    3.04    0.17
   8   7   3    3.55    0.26
   8   7   3    3.35    0.19
  -9  -7  -3    3.16    0.22
  -9  -7  -3    2.64    0.27
   9   7   3    2.86    0.18
   9   7   3    2.98    0.21
   9   7   3    2.90    0.22
   9   7   3    2.65    0.26
 -10  -7  -3   88.28    2.47
 -10  -7  -3   91.48    2.35
  10   7   3   92.53    2.49
  10   7   3   93.43    2.37
  10   7   3   94.96    2.38
  10   7   3   92.74    2.22
 -11  -7  -3    0.99    0.16
 -11  -7  -3    0.82    0.17
  11   7   3    0.79    0.15
  11   7   3    0.70    0.15
  11   7   3    0.65    0.17
 -12  -7  -3    1.75    0.19
  12   7   3    1.93    0.20
  12   7   3    1.72    0.20
 -13  -7  -3    3.35    0.30
  13   7   3    2.81    0.30
  13   7   3    3.19    0.31
 -14  -7  -3   25.35    0.79
  14   7   3   25.02    0.81
  14   7   3   23.27    0.80
 -15  -7  -3    2.16    0.26
  15   7   3    1.73    0.26
  15   7   3    1.83    0.26
 -16  -7  -3    0.62    0.24
  16   7   3    0.79    0.25
  17   7   3    2.96    0.34
 -14   8   3    0.19    0.20
 -14   8   3   -0.15    0.25
 -13   8   3    0.01    0.22
 -13   8   3    0.02    0.18
  12  -8  -3    2.22    0.27
 -12   8   3    2.50    0.25
 -12   8   3    2.50    0.28
  11  -8  -3    0.46    0.20
 -11   8   3    0.68    0.19
 -11   8   3    0.71    0.18
  10  -8  -3    2.89    0.30
 -10   8   3    2.88    0.28
 -10   8   3    3.19    0.33
   9  -8  -3    2.86    0.27
  -9   8   3    2.69    0.27
  -9   8   3    2.69    0.30
  -8   8   3    2.61    0.29
  -8   8   3    3.12    0.26
  -7   8   3   38.94    1.07
  -7   8   3   41.12    1.11
  -6   8   3   -0.01    0.10
  -6   8   3    0.20    0.15
   5  -8  -3    0.99    0.12
  -5   8   3    0.80    0.11
  -5   8   3    1.23    0.15
  -5   8   3    0.81    0.12
   4  -8  -3    3.71    0.18
  -4   8   3    3.92    0.19
  -4   8   3    4.13    0.24
  -4   8   3    3.82    0.21
   3  -8  -3   49.85    1.24
  -3   8   3   49.77    1.31
  -3   8   3   51.08    1.27
  -3   8   3   48.24    1.29
  -3   8   3   48.38    1.25
   2  -8  -3   80.91    2.00
  -2   8   3   82.29    2.11
  -2   8   3   82.17    2.04
  -2   8   3   79.87    2.06
  -2   8   3   81.58    1.98
   1  -8  -3   72.90    1.77
  -1   8   3   71.30    1.82
  -1   8   3   70.46    1.85
  -1   8   3   69.47    1.73
   0   8   3   38.88    1.03
   0   8   3   35.74    1.01
   0   8   3   37.96    0.95
   1   8   3   53.69    1.43
   1   8   3   54.38    1.33
   1   8   3   55.02    1.45
   2   8   3   38.74    1.06
   2   8   3   38.73    1.07
   2   8   3   40.01    0.98
   3   8   3    6.20    0.27
   3   8   3    6.57    0.22
   3   8   3    6.45    0.27
   3   8   3    6.75    0.20
   4   8   3   26.52    0.68
   4   8   3   25.75    0.78
   4   8   3   26.66    0.75
   4   8   3   26.95    0.69
  -5  -8  -3    9.84    0.39
   5   8   3    9.93    0.38
   5   8   3   10.03    0.30
   5   8   3   10.25    0.31
   5   8   3    9.98    0.35
  -6  -8  -3   16.38    0.57
   6   8   3   15.99    0.56
   6   8   3   16.06    0.45
   6   8   3   15.78    0.46
   6   8   3   16.46    0.50
  -7  -8  -3   40.68    1.18
   7   8   3   38.97    1.00
   7   8   3   40.46    1.08
   7   8   3   40.53    1.17
  -8  -8  -3    2.20    0.24
   8   8   3    2.21    0.20
   8   8   3    1.77    0.16
   8   8   3    1.92    0.15
   8   8   3    2.03    0.23
  -9  -8  -3   46.25    1.36
  -9  -8  -3   47.62    1.26
   9   8   3   45.92    1.26
   9   8   3   47.93    1.37
   9   8   3   47.37    1.18
   9   8   3   47.90    1.26
 -10  -8  -3    6.39    0.31
 -10  -8  -3    6.66    0.38
  10   8   3    6.57    0.38
  10   8   3    6.71    0.27
  10   8   3    6.49    0.32
  10   8   3    6.71    0.31
 -11  -8  -3    6.37    0.37
 -11  -8  -3    6.93    0.32
  11   8   3    6.87    0.33
  11   8   3    7.27    0.39
  11   8   3    7.10    0.33
 -12  -8  -3    3.31    0.33
 -12  -8  -3    3.73    0.27
  12   8   3    4.04    0.29
  12   8   3    3.70    0.29
  12   8   3    3.79    0.34
 -13  -8  -3   16.04    0.56
  13   8   3   15.00    0.57
  13   8   3   16.29    0.59
 -14  -8  -3   23.51    0.75
  14   8   3   22.65    0.77
  14   8   3   23.67    0.79
 -15  -8  -3    1.05    0.21
  15   8   3    0.99    0.24
  15   8   3    1.07    0.22
  16   8   3    0.06    0.22
 -14   9   3    2.24    0.28
 -14   9   3    1.85    0.31
 -13   9   3    2.72    0.28
 -13   9   3    2.41    0.28
 -12   9   3   18.10    0.64
 -12   9   3   17.20    0.65
 -11   9   3    2.81    0.28
 -11   9   3    3.06    0.32
 -10   9   3    0.03    0.16
 -10   9   3   -0.10    0.19
  -9   9   3    0.49    0.17
  -9   9   3    0.77    0.17
  -8   9   3   38.96    1.08
  -8   9   3   40.18    1.12
  -7   9   3    0.03    0.16
  -7   9   3    0.19    0.12
  -6   9   3    5.28    0.32
  -6   9   3    5.29    0.29
  -5   9   3    7.89    0.35
  -5   9   3    7.32    0.29
  -5   9   3    7.00    0.31
   4  -9  -3    0.65    0.12
  -4   9   3    0.82    0.14
  -4   9   3    0.55    0.11
  -4   9   3    0.63    0.13
  -4   9   3    0.85    0.10
   3  -9  -3   19.25    0.56
  -3   9   3   19.85    0.60
  -3   9   3   19.03    0.58
  -3   9   3   19.94    0.54
  -3   9   3   19.08    0.57
   2  -9  -3   30.73    0.81
  -2   9   3   30.98    0.85
  -2   9   3   30.50    0.80
  -2   9   3   29.84    0.81
  -2   9   3   30.04    0.85
   1  -9  -3    9.95    0.34
  -1   9   3    9.64    0.35
  -1   9   3    9.32    0.35
  -1   9   3   10.53    0.34
   0  -9  -3   42.21    1.10
   0   9   3   42.15    1.15
   0   9   3   42.98    1.07
   0   9   3   41.68    1.14
   1   9   3  120.44    3.05
   1   9   3  116.49    2.81
   1   9   3  116.69    2.98
   2   9   3    5.32    0.27
   2   9   3    5.22    0.25
   2   9   3    5.57    0.22
   3   9   3   10.01    0.28
   3   9   3   10.38    0.37
   3   9   3    8.81    0.36
   3   9   3   10.33    0.32
   4   9   3   75.22    1.90
   4   9   3   76.54    1.83
   4   9   3   77.63    2.03
   4   9   3   73.95    1.95
   5   9   3  116.43    2.90
   5   9   3  113.65    2.77
   5   9   3  117.38    3.05
   5   9   3  117.60    2.94
  -6  -9  -3    0.07    0.16
   6   9   3   -0.13    0.08
   6   9   3    0.23    0.11
   6   9   3    0.29    0.14
   6   9   3    0.03    0.07
  -7  -9  -3   89.83    2.38
   7   9   3   86.03    2.12
   7   9   3   89.52    2.38
   7   9   3   90.16    2.25
   7   9   3   85.90    2.24
  -8  -9  -3  178.66    4.58
   8   9   3  177.28    4.38
   8   9   3  171.17    4.15
   8   9   3  176.09    4.58
  -9  -9  -3   43.50    1.29
   9   9   3   43.67    1.29
   9   9   3   42.50    1.17
   9   9   3   44.05    1.18
   9   9   3   42.98    1.10
 -10  -9  -3    0.68    0.21
 -10  -9  -3    1.02    0.16
  10   9   3    0.93    0.13
  10   9   3    0.86    0.16
  10   9   3    1.09    0.15
  10   9   3    1.18    0.20
 -11  -9  -3    2.22    0.23
 -11  -9  -3    2.03    0.25
  11   9   3    2.04    0.23
  11   9   3    1.86    0.22
  11   9   3    2.07    0.25
 -12  -9  -3   34.88    0.99
 -12  -9  -3   33.00    1.08
  12   9   3   36.35    1.02
  12   9   3   35.79    1.01
  12   9   3   33.36    1.09
 -13  -9  -3    1.98    0.21
  13   9   3    1.64    0.22
  13   9   3    1.42    0.23
 -14  -9  -3    4.90    0.34
  14   9   3    4.35    0.35
  14   9   3    4.85    0.37
  15   9   3    9.88    0.51
  16   9   3    1.31    0.27
 -13  10   3    3.66    0.36
 -13  10   3    3.43    0.34
 -12  10   3    0.16    0.24
 -12  10   3    1.04    0.22
 -11  10   3   20.42    0.70
 -11  10   3   20.83    0.74
 -10  10   3    1.46    0.22
 -10  10   3    1.55    0.23
  -9  10   3    1.64    0.24
  -9  10   3    1.97    0.22
  -8  10   3   11.16    0.45
  -8  10   3   10.51    0.45
  -7  10   3   44.67    1.24
  -7  10   3   45.24    1.21
  -6  10   3    0.06    0.14
  -6  10   3    0.17    0.14
  -5  10   3   11.13    0.39
  -5  10   3   11.41    0.42
  -5  10   3   11.13    0.44
   4 -10  -3   62.89    1.61
  -4  10   3   64.29    1.69
  -4  10   3   62.46    1.61
  -4  10   3   65.04    1.68
   3 -10  -3    5.77    0.26
  -3  10   3    5.96    0.28
  -3  10   3    4.87    0.26
  -3  10   3    6.68    0.32
   2 -10  -3    3.35    0.21
  -2  10   3    2.44    0.21
  -2  10   3    2.96    0.21
  -2  10   3    2.85    0.19
   1 -10  -3   48.02    1.25
  -1  10   3   49.08    1.31
  -1  10   3   48.11    1.23
  -1  10   3   48.55    1.32
   0 -10  -3  156.14    3.86
   0  10   3  160.67    3.97
   0  10   3  156.36    3.77
   0  10   3  160.00    4.06
  -1 -10  -3   71.20    1.81
   1  10   3   72.34    1.87
   1  10   3   71.59    1.90
   1  10   3   70.04    1.75
   2  10   3    4.37    0.27
   2  10   3    4.17    0.20
   2  10   3    4.36    0.25
   3  10   3   71.80    1.90
   3  10   3   71.03    1.73
   3  10   3   69.30    1.84
   4  10   3   19.13    0.62
   4  10   3   19.53    0.53
   4  10   3   17.64    0.59
   5  10   3    0.05    0.12
   5  10   3   -0.06    0.09
   5  10   3    0.08    0.12
   6  10   3    8.97    0.34
   6  10   3    8.11    0.30
   6  10   3    8.75    0.40
  -7 -10  -3   30.73    0.95
   7  10   3   30.49    0.95
   7  10   3   31.35    0.88
   7  10   3   29.47    0.80
  -8 -10  -3    7.87    0.42
   8  10   3    8.24    0.41
   8  10   3    8.69    0.36
   8  10   3    7.97    0.31
  -9 -10  -3    1.86    0.25
   9  10   3    1.99    0.25
   9  10   3    1.97    0.22
   9  10   3    2.28    0.18
 -10 -10  -3    1.13    0.23
  10  10   3    1.28    0.15
  10  10   3    1.35    0.17
  10  10   3    1.20    0.22
 -11 -10  -3    2.99    0.30
 -11 -10  -3    3.22    0.26
  11  10   3    3.07    0.36
  11  10   3    3.07    0.27
  11  10   3    3.66    0.24
  11  10   3    2.92    0.26
 -12 -10  -3    0.28    0.16
 -12 -10  -3    0.20    0.20
  12  10   3   -0.01    0.17
  12  10   3    0.08    0.19
  12  10   3    0.23    0.17
 -13 -10  -3    1.53    0.21
  13  10   3    1.43    0.21
  13  10   3    1.89    0.23
  14  10   3    0.08    0.20
  15  10   3    0.74    0.24
  16  10   3    7.97    0.53
 -12  11   3    1.32    0.29
 -12  11   3    1.74    0.26
 -11  11   3    0.35    0.20
 -11  11   3    0.40    0.21
 -10  11   3   17.04    0.63
 -10  11   3   16.89    0.66
  -9  11   3    0.64    0.19
  -9  11   3    0.54    0.19
  -8  11   3    3.05    0.27
  -8  11   3    2.87    0.34
  -7  11   3   -0.10    0.18
  -7  11   3   -0.09    0.15
  -6  11   3   26.55    0.81
  -6  11   3   26.82    0.80
  -5  11   3   15.43    0.52
  -5  11   3   15.71    0.55
  -5  11   3   15.16    0.53
   4 -11  -3   19.79    0.61
  -4  11   3   21.04    0.67
  -4  11   3   21.51    0.64
  -4  11   3   19.41    0.62
   3 -11  -3    6.41    0.30
  -3  11   3    5.99    0.30
  -3  11   3    6.05    0.31
  -3  11   3    6.26    0.30
   2 -11  -3    3.97    0.26
  -2  11   3    3.52    0.24
  -2  11   3    3.70    0.29
  -2  11   3    4.07    0.25
   1 -11  -3   42.82    1.14
  -1  11   3   42.83    1.20
  -1  11   3   43.25    1.19
  -1  11   3   42.70    1.12
   0 -11  -3    0.13    0.14
   0  11   3    0.42    0.14
   0  11   3    0.29    0.10
   0  11   3    0.29    0.15
  -1 -11  -3    1.25    0.16
   1  11   3    1.39    0.18
   1  11   3    1.57    0.19
   1  11   3    1.44    0.16
  -2 -11  -3    0.04    0.13
   2  11   3    0.28    0.14
   2  11   3    0.15    0.12
   2  11   3    0.16    0.09
  -3 -11  -3    0.42    0.15
   3  11   3    0.26    0.15
   3  11   3    0.56    0.12
   3  11   3    0.47    0.15
   4  11   3    8.80    0.32
   4  11   3    9.24    0.38
   4  11   3    7.66    0.35
   5  11   3   24.28    0.74
   5  11   3   25.23    0.80
   5  11   3   25.14    0.69
   6  11   3   23.29    0.69
   6  11   3   22.80    0.75
   6  11   3   20.97    0.62
  -7 -11  -3    0.33    0.17
   7  11   3   -0.04    0.13
   7  11   3    0.10    0.14
   7  11   3    0.06    0.11
  -8 -11  -3    1.26    0.23
   8  11   3    1.12    0.22
   8  11   3    1.23    0.17
   8  11   3    1.02    0.14
  -9 -11  -3   29.47    0.99
   9  11   3   30.71    0.99
   9  11   3   28.96    0.81
   9  11   3   30.37    0.88
 -10 -11  -3   11.82    0.57
  10  11   3   12.72    0.47
  10  11   3   12.26    0.56
  10  11   3   11.86    0.42
 -11 -11  -3    8.62    0.50
 -11 -11  -3    8.75    0.39
  11  11   3    8.63    0.40
  11  11   3    9.23    0.50
  11  11   3    8.73    0.36
 -12 -11  -3   16.06    0.59
 -12 -11  -3   16.09    0.68
  12  11   3   16.19    0.60
  12  11   3   17.91    0.70
 -12  12   3   -0.18    0.27
 -12  12   3   -0.03    0.22
 -11  12   3    1.90    0.26
 -11  12   3    1.77    0.30
 -10  12   3    0.04    0.24
 -10  12   3    0.48    0.22
  -9  12   3    5.30    0.38
  -9  12   3    5.49    0.39
  -8  12   3    1.75    0.23
  -8  12   3    2.32    0.27
  -7  12   3    1.34    0.23
  -7  12   3    1.57    0.22
  -6  12   3   23.16    0.75
  -6  12   3   23.80    0.74
  -5  12   3   -0.26    0.14
  -5  12   3   -0.02    0.17
   4 -12  -3    0.02    0.14
  -4  12   3    0.21    0.14
  -4  12   3   -0.05    0.14
  -4  12   3    0.03    0.14
   3 -12  -3    4.22    0.28
  -3  12   3    4.22    0.27
  -3  12   3    4.39    0.28
  -3  12   3    4.47    0.29
   2 -12  -3   24.86    0.74
  -2  12   3   25.11    0.77
  -2  12   3   25.47    0.78
  -2  12   3   25.13    0.74
   1 -12  -3   49.45    1.36
  -1  12   3   52.66    1.43
  -1  12   3   52.11    1.42
  -1  12   3   52.38    1.34
   0 -12  -3    7.59    0.36
   0  12   3    7.04    0.39
   0  12   3    7.73    0.36
   0  12   3    7.63    0.31
  -1 -12  -3   27.08    0.80
   1  12   3   27.87    0.85
   1  12   3   28.45    0.85
   1  12   3   27.24    0.77
  -2 -12  -3   -0.09    0.17
   2  12   3    0.00    0.15
   2  12   3    0.18    0.10
   2  12   3    0.00    0.15
  -3 -12  -3   50.40    1.36
   3  12   3   49.72    1.38
   3  12   3   51.06    1.29
   3  12   3   50.20    1.41
  -4 -12  -3   75.18    1.94
   4  12   3   73.94    2.04
   4  12   3   75.34    1.85
   4  12   3   75.38    1.97
  -5 -12  -3   26.30    0.79
   5  12   3   26.28    0.84
   5  12   3   26.44    0.80
   5  12   3   26.29    0.73
   6  12   3   39.36    1.10
   6  12   3   39.05    1.17
   6  12   3   38.36    1.02
  -7 -12  -3    2.48    0.28
   7  12   3    2.56    0.31
   7  12   3    2.85    0.26
   7  12   3    2.74    0.21
  -8 -12  -3    8.04    0.46
   8  12   3    8.24    0.45
   8  12   3    8.17    0.33
   8  12   3    8.37    0.38
  -9 -12  -3    2.73    0.32
   9  12   3    2.46    0.30
   9  12   3    2.28    0.22
   9  12   3    2.15    0.25
 -10 -12  -3   10.49    0.56
  10  12   3   10.62    0.40
  10  12   3   11.16    0.45
  10  12   3   10.87    0.55
 -11 -12  -3    0.87    0.25
  11  12   3    0.71    0.16
  11  12   3    0.66    0.18
  11  12   3    0.53    0.24
 -12 -12  -3    1.19    0.24
 -12 -12  -3    0.96    0.26
  12  12   3    0.79    0.25
 -13 -12  -3   18.15    0.67
 -11  13   3    0.76    0.29
 -11  13   3    1.15    0.25
 -10  13   3    0.25    0.21
 -10  13   3   -0.26    0.24
  -9  13   3    2.95    0.32
  -9  13   3    3.33    0.36
  -8  13   3    1.61    0.27
  -8  13   3    1.81    0.24
  -7  13   3    2.55    0.26
  -7  13   3    2.44    0.28
  -6  13   3   31.41    0.92
  -6  13   3   30.45    0.95
  -5  13   3    1.03    0.22
  -5  13   3    0.89    0.18
   4 -13  -3    5.03    0.34
  -4  13   3    4.78    0.30
  -4  13   3    5.53    0.31
  -4  13   3    5.18    0.36
   3 -13  -3   -0.11    0.16
  -3  13   3   -0.10    0.14
  -3  13   3   -0.02    0.15
  -3  13   3   -0.06    0.15
   2 -13  -3   47.38    1.30
  -2  13   3   47.90    1.35
  -2  13   3   48.77    1.28
  -2  13   3   49.54    1.37
   1 -13  -3    0.45    0.17
  -1  13   3    0.24    0.18
  -1  13   3    0.21    0.14
  -1  13   3    0.29    0.15
   0 -13  -3    0.15    0.17
   0  13   3   -0.03    0.13
   0  13   3    0.00    0.14
   0  13   3   -0.06    0.16
  -1 -13  -3   10.29    0.45
   1  13   3   10.61    0.44
   1  13   3   10.62    0.44
   1  13   3   11.27    0.41
  -2 -13  -3    2.95    0.27
   2  13   3    3.18    0.22
   2  13   3    3.26    0.27
   2  13   3    3.21    0.29
  -3 -13  -3    8.08    0.40
   3  13   3    8.36    0.39
   3  13   3    7.73    0.34
   3  13   3    7.86    0.38
  -4 -13  -3    9.58    0.44
   4  13   3    9.73    0.38
   4  13   3   10.17    0.43
   4  13   3   10.30    0.46
  -5 -13  -3   51.93    1.41
   5  13   3   53.10    1.33
   5  13   3   52.62    1.49
   5  13   3   49.69    1.42
  -6 -13  -3    4.90    0.32
   6  13   3    5.00    0.37
   6  13   3    4.66    0.32
   6  13   3    4.74    0.27
  -7 -13  -3    6.69    0.37
   7  13   3    6.76    0.39
   7  13   3    7.08    0.32
   7  13   3    6.66    0.36
  -8 -13  -3   20.09    0.76
  -8 -13  -3   20.17    0.70
   8  13   3   19.73    0.61
   8  13   3   19.51    0.75
   8  13   3   21.44    0.68
  -9 -13  -3    0.23    0.21
  -9 -13  -3    0.09    0.22
   9  13   3    0.03    0.16
   9  13   3   -0.02    0.13
   9  13   3    0.19    0.21
 -10 -13  -3    2.02    0.27
 -10 -13  -3    1.26    0.26
  10  13   3    1.85    0.21
  10  13   3    2.04    0.20
  10  13   3    2.07    0.29
 -11 -13  -3   21.78    0.85
 -11 -13  -3   22.97    0.78
  11  13   3   22.25    0.86
  11  13   3   20.85    0.67
 -12 -13  -3    9.85    0.50
 -12 -13  -3    9.83    0.57
  12  13   3   10.88    0.59
 -13 -13  -3   11.37    0.56
 -10  14   3   -0.27    0.27
 -10  14   3    0.32    0.20
  -9  14   3   -0.05    0.21
  -9  14   3   -0.31    0.25
  -8  14   3    0.22    0.21
  -8  14   3   -0.38    0.23
  -7  14   3    8.19    0.49
  -7  14   3    7.82    0.41
  -6  14   3    0.15    0.18
  -6  14   3   -0.09    0.22
  -5  14   3   18.58    0.64
  -5  14   3   19.80    0.71
  -4  14   3    1.90    0.26
  -4  14   3    2.03    0.22
  -4  14   3    1.89    0.23
   3 -14  -3    2.06    0.24
  -3  14   3    1.95    0.25
  -3  14   3    2.03    0.23
  -3  14   3    1.81    0.21
   2 -14  -3   18.29    0.64
  -2  14   3   18.98    0.62
  -2  14   3   18.20    0.65
  -2  14   3   18.94    0.68
   1 -14  -3   21.57    0.71
  -1  14   3   20.97    0.72
  -1  14   3   21.60    0.68
  -1  14   3   22.16    0.75
   0 -14  -3    6.94    0.39
   0  14   3    7.56    0.36
   0  14   3    7.42    0.42
   0  14   3    6.58    0.38
  -1 -14  -3    0.89    0.21
   1  14   3    0.84    0.18
   1  14   3    0.92    0.17
   1  14   3    0.90    0.19
  -2 -14  -3   39.16    1.13
   2  14   3   39.14    1.18
   2  14   3   38.65    1.06
   2  14   3   41.36    1.16
  -3 -14  -3    0.30    0.17
   3  14   3    0.05    0.12
   3  14   3    0.30    0.16
   3  14   3   -0.10    0.17
  -4 -14  -3    6.72    0.37
   4  14   3    7.02    0.33
   4  14   3    7.26    0.39
   4  14   3    7.18    0.41
  -5 -14  -3    4.76    0.36
   5  14   3    4.46    0.26
   5  14   3    4.59    0.33
   5  14   3    4.14    0.33
  -6 -14  -3   30.51    0.93
   6  14   3   29.19    0.96
   6  14   3   29.99    0.84
   6  14   3   29.69    0.91
  -7 -14  -3    0.28    0.22
   7  14   3   -0.14    0.14
   7  14   3    0.26    0.18
   7  14   3    0.27    0.16
  -8 -14  -3    2.02    0.29
  -8 -14  -3    2.04    0.27
   8  14   3    1.73    0.21
   8  14   3    1.44    0.19
   8  14   3    1.68    0.27
  -9 -14  -3   12.54    0.63
  -9 -14  -3   14.21    0.58
   9  14   3   13.54    0.53
   9  14   3   13.21    0.49
   9  14   3   14.37    0.63
 -10 -14  -3    4.45    0.47
 -10 -14  -3    5.50    0.38
  10  14   3    5.54    0.34
  10  14   3    5.68    0.46
 -11 -14  -3    6.62    0.46
 -11 -14  -3    6.66    0.51
  11  14   3    6.35    0.36
  11  14   3    7.04    0.51
 -12 -14  -3    2.47    0.34
 -12 -14  -3    2.25    0.30
  12  14   3    2.76    0.34
 -13 -14  -3    2.06    0.31
  13  14   3    2.29    0.34
  -9  15   3    2.04    0.30
  -9  15   3    2.57    0.35
  -8  15   3    2.22    0.33
  -8  15   3    1.63    0.27
  -7  15   3    0.28    0.21
  -7  15   3    0.05    0.22
  -6  15   3    6.81    0.42
  -6  15   3    7.22    0.48
  -5  15   3    0.59    0.18
  -5  15   3    0.60    0.24
  -4  15   3    8.92    0.44
  -4  15   3    8.92    0.47
  -4  15   3    8.81    0.44
   3 -15  -3   -0.19    0.20
  -3  15   3   -0.28    0.17
  -3  15   3   -0.24    0.20
  -3  15   3   -0.14    0.16
   2 -15  -3    1.04    0.23
  -2  15   3    0.67    0.23
  -2  15   3    0.70    0.19
  -2  15   3    0.72    0.20
   1 -15  -3    9.61    0.45
  -1  15   3   10.19    0.43
  -1  15   3   11.21    0.54
  -1  15   3   10.24    0.48
   0 -15  -3    1.72    0.26
   0  15   3    1.61    0.22
   0  15   3    1.41    0.21
   0  15   3    1.51    0.24
  -1 -15  -3    5.84    0.39
   1  15   3    5.16    0.38
   1  15   3    6.06    0.40
   1  15   3    5.43    0.31
  -2 -15  -3    1.64    0.26
   2  15   3    1.60    0.24
   2  15   3    1.86    0.19
   2  15   3    2.10    0.23
  -3 -15  -3    2.63    0.30
   3  15   3    3.31    0.34
   3  15   3    3.40    0.33
   3  15   3    2.76    0.27
  -4 -15  -3    4.72    0.34
   4  15   3    3.78    0.33
   4  15   3    4.49    0.35
   4  15   3    3.61    0.29
  -5 -15  -3   21.04    0.74
   5  15   3   21.76    0.68
   5  15   3   22.02    0.79
   5  15   3   22.15    0.74
  -6 -15  -3   10.87    0.50
   6  15   3   11.36    0.45
   6  15   3   11.20    0.50
   6  15   3   10.65    0.52
  -7 -15  -3    4.42    0.40
   7  15   3    4.02    0.40
   7  15   3    4.15    0.34
   7  15   3    4.54    0.31
  -8 -15  -3    0.91    0.27
  -8 -15  -3    1.04    0.24
   8  15   3    0.71    0.19
   8  15   3    0.80    0.25
   8  15   3    1.13    0.19
  -9 -15  -3    3.17    0.39
  -9 -15  -3    3.91    0.41
   9  15   3    3.82    0.43
   9  15   3    3.76    0.30
 -10 -15  -3   17.03    0.77
 -10 -15  -3   16.65    0.66
  10  15   3   16.81    0.59
  10  15   3   17.61    0.76
 -11 -15  -3    7.57    0.55
 -11 -15  -3    7.87    0.50
  11  15   3    7.41    0.54
  11  15   3    7.12    0.39
 -12 -15  -3    0.43    0.28
 -12 -15  -3    0.50    0.28
  12  15   3    0.75    0.28
 -13 -15  -3    1.17    0.31
 -13 -15  -3    0.91    0.31
  13  15   3    1.34    0.31
  -7  16   3    1.14    0.26
  -7  16   3    0.70    0.29
  -6  16   3    0.21    0.22
  -6  16   3    0.26    0.23
  -5  16   3    4.12    0.45
  -5  16   3    4.17    0.38
  -4  16   3   -0.15    0.16
  -4  16   3   -0.18    0.24
   3 -16  -3    5.06    0.41
  -3  16   3    4.46    0.33
  -3  16   3    5.79    0.46
  -3  16   3    4.78    0.38
   2 -16  -3    0.42    0.23
  -2  16   3    0.52    0.25
  -2  16   3    0.70    0.22
  -2  16   3    0.49    0.20
   1 -16  -3    9.16    0.49
  -1  16   3    9.51    0.53
  -1  16   3    9.65    0.48
  -1  16   3    8.90    0.45
   0 -16  -3   25.68    0.86
   0  16   3   26.35    0.88
   0  16   3   27.88    0.90
   0  16   3   26.15    0.82
  -1 -16  -3    6.09    0.44
   1  16   3    7.14    0.39
   1  16   3    7.35    0.45
   1  16   3    6.70    0.43
  -2 -16  -3    2.49    0.31
   2  16   3    2.43    0.28
   2  16   3    2.48    0.26
   2  16   3    2.44    0.29
  -3 -16  -3   16.79    0.65
   3  16   3   17.32    0.59
   3  16   3   18.18    0.67
   3  16   3   17.97    0.70
  -4 -16  -3   19.45    0.72
   4  16   3   20.06    0.70
   4  16   3   19.62    0.65
   4  16   3   18.44    0.72
  -5 -16  -3    0.56    0.23
   5  16   3    0.31    0.17
   5  16   3    0.42    0.21
   5  16   3    0.02    0.19
  -6 -16  -3    5.88    0.41
   6  16   3    6.86    0.47
   6  16   3    7.02    0.38
   6  16   3    6.13    0.40
  -7 -16  -3    4.35    0.39
   7  16   3    4.44    0.36
   7  16   3    4.93    0.44
   7  16   3    5.31    0.34
  -8 -16  -3    1.07    0.30
  -8 -16  -3    0.89    0.25
   8  16   3    1.29    0.19
   8  16   3    0.99    0.27
  -9 -16  -3    2.13    0.34
  -9 -16  -3    2.56    0.35
   9  16   3    2.16    0.24
   9  16   3    2.20    0.33
 -10 -16  -3   12.56    0.64
 -10 -16  -3   13.43    0.70
  10  16   3   13.25    0.65
  10  16   3   14.20    0.56
 -11 -16  -3    5.54    0.54
 -11 -16  -3    5.31    0.49
  11  16   3    5.89    0.38
  11  16   3    6.25    0.53
 -12 -16  -3    0.04    0.28
 -12 -16  -3   -0.33    0.28
  12  16   3    0.01    0.27
  -6  17   3    0.05    0.29
  -6  17   3   -0.05    0.23
  -5  17   3    2.24    0.27
  -5  17   3    2.06    0.34
  -4  17   3    2.93    0.36
  -4  17   3    2.42    0.29
  -3  17   3    3.25    0.36
  -3  17   3    3.73    0.34
  -3  17   3    3.61    0.38
   2 -17  -3    2.70    0.33
  -2  17   3    2.67    0.35
  -2  17   3    3.01    0.36
  -2  17   3    2.29    0.26
   1 -17  -3    3.03    0.34
  -1  17   3    2.62    0.33
  -1  17   3    2.67    0.30
  -1  17   3    2.92    0.29
   0 -17  -3    7.04    0.48
   0  17   3    7.38    0.49
   0  17   3    6.67    0.42
   0  17   3    7.87    0.47
  -1 -17  -3   -0.29    0.24
   1  17   3    0.24    0.22
   1  17   3    0.12    0.22
   1  17   3    0.16    0.19
  -2 -17  -3    0.43    0.26
   2  17   3    0.17    0.19
   2  17   3    0.18    0.21
   2  17   3    0.32    0.19
  -3 -17  -3    0.43    0.24
   3  17   3    0.72    0.22
   3  17   3    0.64    0.20
   3  17   3    0.37    0.21
  -4 -17  -3   11.72    0.60
   4  17   3   11.65    0.60
   4  17   3   12.67    0.56
   4  17   3   11.63    0.50
  -5 -17  -3    0.77    0.26
   5  17   3    0.63    0.23
   5  17   3    0.80    0.20
   5  17   3    0.87    0.23
  -6 -17  -3    0.34    0.24
   6  17   3   -0.02    0.20
   6  17   3    0.25    0.19
   6  17   3    0.16    0.21
  -7 -17  -3    0.30    0.24
   7  17   3    0.37    0.20
   7  17   3    0.33    0.25
  -8 -17  -3    0.28    0.25
  -8 -17  -3    0.31    0.29
   8  17   3    0.29    0.19
   8  17   3    0.42    0.27
  -9 -17  -3    9.48    0.57
  -9 -17  -3    8.11    0.59
   9  17   3    8.51    0.45
   9  17   3    8.32    0.58
 -10 -17  -3    1.69    0.36
 -10 -17  -3    1.87    0.35
  10  17   3    1.43    0.34
  10  17   3    1.83    0.25
  -4  18   3   -0.08    0.23
  -4  18   3   -0.08    0.29
  -3  18   3    0.88    0.31
  -3  18   3    0.81    0.25
   2 -18  -3   -0.24    0.28
  -2  18   3   -0.68    0.25
  -2  18   3   -0.23    0.22
  -2  18   3   -0.10    0.22
   1 -18  -3    4.70    0.48
  -1  18   3    6.83    0.50
  -1  18   3    5.77    0.45
  -1  18   3    5.24    0.39
   0 -18  -3    0.48    0.29
   0  18   3    0.52    0.27
   0  18   3    0.23    0.21
   0  18   3    0.45    0.25
  -1 -18  -3    8.91    0.56
   1  18   3    9.57    0.54
   1  18   3   10.06    0.54
   1  18   3    8.27    0.44
  -2 -18  -3    2.41    0.32
   2  18   3    2.95    0.32
   2  18   3    2.71    0.29
   2  18   3    2.94    0.33
  -3 -18  -3    0.01    0.27
   3  18   3    0.30    0.21
   3  18   3    0.30    0.22
   3  18   3   -0.08    0.24
  -4 -18  -3    6.89    0.49
   4  18   3    7.91    0.45
   4  18   3    8.82    0.49
   4  18   3    7.88    0.50
  -5 -18  -3    4.55    0.50
   5  18   3    5.20    0.42
   5  18   3    5.39    0.39
   5  18   3    4.76    0.47
  -6 -18  -3   -0.39    0.24
   6  18   3   -0.06    0.19
   6  18   3    0.14    0.22
  -7 -18  -3    0.03    0.31
   7  18   3    0.16    0.23
   7  18   3   -0.02    0.20
  -8 -18  -3   11.44    0.65
   8  18   3   11.66    0.53
  -1  19   3    2.90    0.32
   0 -19  -3    3.58    0.42
   0  19   3    3.18    0.33
   0  19   3    4.11    0.48
   0  19   3    3.70    0.45
  -1 -19  -3    0.83    0.33
   1  19   3    0.29    0.24
   1  19   3    1.19    0.31
  -2 -19  -3    4.65    0.51
   2  19   3    4.17    0.41
   2  19   3    5.11    0.46
  -3 -19  -3    0.48    0.33
   3  19   3    0.46    0.23
   3  19   3    0.73    0.26
  -4 -19  -3   -0.22    0.31
   4  19   3    0.11    0.26
   4  19   3   -0.03    0.21
  -5 -19  -3    5.16    0.54
   5  19   3    5.42    0.42
   6  16  -4    0.10    0.19
  -6 -16   4   -0.11    0.27
   5  16  -4    6.69    0.43
  -5 -16   4    6.40    0.54
   4  16  -4    0.09    0.21
  -4 -16   4    0.32    0.31
   3  16  -4    0.95    0.23
  -3 -16   4    0.91    0.34
   2  16  -4    0.80    0.29
   2  16  -4    0.68    0.20
  -2 -16   4    0.68    0.33
   1  16  -4   -0.19    0.25
   1  16  -4    0.39    0.18
  -1 -16   4    0.42    0.32
   0  16  -4    3.33    0.35
   0 -16   4    2.70    0.39
  -1  16  -4    2.43    0.27
   1 -16   4    2.54    0.39
  -2  16  -4    1.32    0.25
   2 -16   4    2.09    0.37
   8  15  -4    5.44    0.48
   8  15  -4    6.29    0.42
  -8 -15   4    6.05    0.51
   7  15  -4    4.30    0.34
   7  15  -4    3.49    0.38
  -7 -15   4    4.06    0.41
   6  15  -4    0.56    0.22
   6  15  -4    0.62    0.26
  -6 -15   4    0.75    0.30
   5  15  -4    0.69    0.23
   5  15  -4    1.02    0.22
  -5 -15   4    0.83    0.31
   4  15  -4    4.67    0.37
   4  15  -4    6.05    0.46
  -4 -15   4    5.02    0.47
   3  15  -4    0.58    0.25
   3  15  -4    0.39    0.17
  -3 -15   4    0.64    0.26
   2  15  -4    5.61    0.38
   2  15  -4    5.81    0.42
  -2 -15   4    6.00    0.44
   1  15  -4    5.45    0.45
   1  15  -4    5.19    0.34
  -1 -15   4    5.85    0.49
   0  15  -4    1.41    0.21
   0  15  -4    1.44    0.28
   0 -15   4    1.91    0.30
  -1  15  -4    0.40    0.24
  -1  15  -4    0.60    0.21
   1 -15   4    0.44    0.29
  -2  15  -4   -0.22    0.22
  -2  15  -4    0.09    0.19
   2 -15   4    0.34    0.29
  -3  15  -4    1.66    0.29
  -3  15  -4    2.31    0.27
   3 -15   4    2.13    0.35
  -4  15  -4    8.89    0.52
  -4  15  -4    9.03    0.46
   4 -15   4    8.87    0.57
  -5  15  -4    6.43    0.42
  -5  15  -4    5.17    0.45
  -5  15  -4    5.87    0.48
   5 -15   4    5.72    0.52
  10  14  -4    0.23    0.21
  10  14  -4   -0.16    0.23
 -10 -14   4   -0.16    0.27
   9  14  -4    1.14    0.27
   9  14  -4    1.08    0.24
  -9 -14   4    0.84    0.30
   8  14  -4    9.35    0.53
   8  14  -4    8.64    0.46
  -8 -14   4   10.49    0.55
   7  14  -4    0.00    0.22
   7  14  -4    0.48    0.19
  -7 -14   4    0.04    0.27
   6  14  -4    0.64    0.23
   6  14  -4    0.42    0.20
  -6 -14   4    0.59    0.28
   5  14  -4    2.17    0.26
   5  14  -4    2.07    0.23
  -5 -14   4    1.95    0.31
   4  14  -4    1.68    0.27
   4  14  -4    1.94    0.21
  -4 -14   4    2.15    0.31
   3  14  -4    1.24    0.23
   3  14  -4    1.29    0.19
  -3 -14   4    1.54    0.29
   2  14  -4    1.11    0.19
   2  14  -4    1.31    0.23
  -2 -14   4    1.48    0.29
   1  14  -4   14.08    0.60
   1  14  -4   13.30    0.51
  -1 -14   4   13.65    0.57
   0  14  -4    1.25    0.25
   0  14  -4    1.17    0.20
   0 -14   4    1.31    0.26
  -1  14  -4   11.35    0.54
  -1  14  -4   11.39    0.47
   1 -14   4   10.55    0.56
  -2  14  -4    0.04    0.15
  -2  14  -4   -0.41    0.20
   2 -14   4    0.22    0.23
  -3  14  -4   -0.38    0.22
  -3  14  -4   -0.14    0.17
  -3  14  -4    0.23    0.23
   3 -14   4    0.21    0.26
  -4  14  -4    3.42    0.39
  -4  14  -4    4.21    0.34
  -4  14  -4    3.15    0.34
   4 -14   4    3.31    0.38
  -5  14  -4    2.03    0.28
  -5  14  -4    2.55    0.26
  -5  14  -4    2.33    0.30
   5 -14   4    2.50    0.34
  -6  14  -4    2.64    0.27
  -6  14  -4    2.16    0.30
  -6  14  -4    2.23    0.29
  -7  14  -4    1.21    0.24
  -7  14  -4    0.91    0.28
  11  13  -4    6.86    0.43
 -11 -13   4    6.94    0.48
  10  13  -4    0.41    0.21
  10  13  -4   -0.11    0.22
 -10 -13   4   -0.31    0.25
   9  13  -4    4.85    0.37
   9  13  -4    5.26    0.42
  -9 -13   4    4.93    0.43
   8  13  -4    0.90    0.21
   8  13  -4    0.66    0.23
  -8 -13   4    1.39    0.28
   7  13  -4    0.91    0.23
   7  13  -4    0.78    0.18
  -7 -13   4    0.86    0.26
   6  13  -4    0.27    0.16
   6  13  -4    0.30    0.21
  -6 -13   4    0.39    0.24
   5  13  -4   11.36    0.46
   5  13  -4   11.04    0.50
  -5 -13   4   10.96    0.50
   4  13  -4   28.33    0.93
   4  13  -4   30.11    0.86
  -4 -13   4   29.01    0.90
   3  13  -4    4.89    0.30
   3  13  -4    5.35    0.39
  -3 -13   4    4.69    0.40
   2  13  -4    0.77    0.20
   2  13  -4    0.67    0.17
  -2 -13   4    0.88    0.25
   1  13  -4    7.02    0.40
   1  13  -4    6.85    0.36
  -1 -13   4    7.64    0.42
   0  13  -4   25.14    0.82
   0  13  -4   22.98    0.71
   0 -13   4   24.15    0.79
  -1  13  -4    3.03    0.35
  -1  13  -4    2.42    0.27
   1 -13   4    2.89    0.32
  -2  13  -4    1.98    0.22
  -2  13  -4    3.18    0.35
  -2  13  -4    2.41    0.27
   2 -13   4    2.77    0.31
  -3  13  -4   16.21    0.60
  -3  13  -4   16.72    0.56
  -3  13  -4   15.92    0.62
   3 -13   4   14.21    0.59
  -4  13  -4    1.40    0.24
  -4  13  -4    1.42    0.24
  -4  13  -4    1.18    0.20
   4 -13   4    1.32    0.25
  -5  13  -4    0.32    0.17
  -5  13  -4   -0.27    0.20
  -5  13  -4   -0.03    0.21
   5 -13   4    0.13    0.25
  -6  13  -4    1.97    0.28
  -6  13  -4    2.19    0.27
  -6  13  -4    2.24    0.24
   6 -13   4    2.62    0.31
  -7  13  -4   11.36    0.57
  -7  13  -4   11.37    0.48
  -7  13  -4   10.80    0.53
  -8  13  -4    1.49    0.29
  12  12  -4    0.53    0.19
  11  12  -4    0.70    0.19
  10  12  -4   37.68    1.09
 -10 -12   4   38.97    1.13
   9  12  -4    3.58    0.36
   9  12  -4    3.63    0.33
  -9 -12   4    3.84    0.38
   8  12  -4    0.46    0.21
   8  12  -4    0.35    0.18
  -8 -12   4    0.43    0.23
   7  12  -4    0.59    0.16
   7  12  -4    0.72    0.21
  -7 -12   4    0.69    0.21
   6  12  -4   24.50    0.81
   6  12  -4   24.01    0.72
  -6 -12   4   22.98    0.76
   5  12  -4   15.75    0.55
   5  12  -4   17.40    0.64
  -5 -12   4   17.42    0.63
   4  12  -4    1.62    0.20
   4  12  -4    1.61    0.23
  -4 -12   4    1.89    0.24
   3  12  -4   33.70    1.02
   3  12  -4   31.97    0.91
  -3 -12   4   32.87    0.98
   2  12  -4    1.72    0.21
   2  12  -4    1.94    0.21
  -2 -12   4    1.77    0.26
   1  12  -4    0.42    0.19
   1  12  -4    0.45    0.15
  -1 -12   4    0.54    0.22
   0  12  -4    0.47    0.15
   0  12  -4    0.23    0.17
   0 -12   4    0.51    0.22
  -1  12  -4   25.10    0.81
  -1  12  -4   25.25    0.78
  -1  12  -4   24.13    0.73
   1 -12   4   24.71    0.80
  -2  12  -4    1.42    0.19
  -2  12  -4    1.67    0.21
  -2  12  -4    1.78    0.22
   2 -12   4    2.01    0.27
  -3  12  -4    1.16    0.22
  -3  12  -4    1.04    0.18
  -3  12  -4    1.22    0.22
   3 -12   4    1.19    0.22
  -4  12  -4    7.98    0.43
  -4  12  -4    8.74    0.38
  -4  12  -4    7.66    0.42
   4 -12   4    8.47    0.46
  -5  12  -4    1.81    0.24
  -5  12  -4    1.84    0.21
  -5  12  -4    2.37    0.26
   5 -12   4    2.16    0.25
  -6  12  -4    3.63    0.29
  -6  12  -4    2.61    0.27
  -6  12  -4    2.64    0.29
   6 -12   4    2.89    0.29
  -7  12  -4    1.99    0.22
  -7  12  -4    1.53    0.24
  -7  12  -4    1.66    0.26
  -8  12  -4    5.60    0.46
  -9  12  -4    4.68    0.47
  13  11  -4    0.04    0.19
  12  11  -4    0.02    0.16
  11  11  -4    9.40    0.45
  10  11  -4    0.25    0.18
 -10 -11   4    0.22    0.22
   9  11  -4    2.13    0.25
   9  11  -4    1.77    0.20
  -9 -11   4    1.94    0.26
   8  11  -4    2.69    0.31
   8  11  -4    2.29    0.23
  -8 -11   4    2.99    0.28
   7  11  -4    0.33    0.14
   7  11  -4    0.15    0.15
  -7 -11   4    0.41    0.18
   6  11  -4    6.41    0.34
   6  11  -4    6.23    0.35
  -6 -11   4    6.05    0.35
   5  11  -4    0.11    0.17
   5  11  -4    0.02    0.12
  -5 -11   4    0.07    0.20
   4  11  -4   10.66    0.41
   4  11  -4   11.44    0.47
  -4 -11   4   10.95    0.44
   3  11  -4    0.05    0.14
   3  11  -4    0.23    0.12
  -3 -11   4    0.15    0.19
   2  11  -4   11.44    0.46
   2  11  -4   11.34    0.41
  -2 -11   4   11.10    0.45
   1  11  -4    3.99    0.28
   1  11  -4    3.84    0.25
  -1 -11   4    3.47    0.29
   0  11  -4    0.86    0.15
   0  11  -4    0.71    0.16
   0 -11   4    0.71    0.21
  -1  11  -4    4.67    0.33
  -1  11  -4    4.09    0.27
  -1  11  -4    4.12    0.30
   1 -11   4    4.40    0.31
  -2  11  -4   11.08    0.41
  -2  11  -4   11.64    0.46
  -2  11  -4   11.28    0.48
   2 -11   4   11.10    0.48
  -3  11  -4    2.68    0.24
  -3  11  -4    2.57    0.28
  -3  11  -4    2.57    0.26
   3 -11   4    2.47    0.27
  -4  11  -4   27.76    0.87
  -4  11  -4   28.44    0.85
  -4  11  -4   28.17    0.79
   4 -11   4   26.29    0.85
  -5  11  -4    5.64    0.31
  -5  11  -4    6.12    0.37
  -5  11  -4    5.62    0.36
   5 -11   4    5.11    0.37
  -6  11  -4   -0.18    0.17
  -6  11  -4   -0.02    0.13
  -6  11  -4   -0.08    0.19
   6 -11   4    0.07    0.20
  -7  11  -4    0.92    0.17
  -7  11  -4    0.37    0.22
  -7  11  -4    0.60    0.21
  -8  11  -4    1.79    0.27
  -9  11  -4    0.23    0.24
 -10  11  -4    0.55    0.28
 -11  11  -4    3.14    0.37
  14  10  -4    3.24    0.35
  13  10  -4    2.78    0.28
  12  10  -4    6.00    0.37
  11  10  -4    1.31    0.19
  10  10  -4   -0.07    0.16
 -10 -10   4   -0.17    0.20
   9  10  -4    0.00    0.13
   9  10  -4   -0.08    0.17
  -9 -10   4    0.11    0.19
   8  10  -4   20.07    0.70
   8  10  -4   20.32    0.64
  -8 -10   4   20.54    0.67
   7  10  -4   14.45    0.50
   7  10  -4   14.27    0.55
  -7 -10   4   14.66    0.51
   6  10  -4   14.46    0.52
   6  10  -4   13.85    0.48
  -6 -10   4   13.69    0.52
   5  10  -4    1.35    0.17
   5  10  -4    1.23    0.17
  -5 -10   4    1.15    0.19
   4  10  -4   -0.16    0.14
   4  10  -4   -0.20    0.12
  -4 -10   4   -0.09    0.17
   3  10  -4    7.57    0.35
   3  10  -4    7.53    0.32
  -3 -10   4    7.70    0.36
   2  10  -4   10.06    0.38
   2  10  -4   10.79    0.44
  -2 -10   4   10.34    0.44
   1  10  -4    2.21    0.26
   1  10  -4    1.78    0.18
   1  10  -4    1.96    0.20
  -1 -10   4    1.85    0.23
   0  10  -4    7.30    0.31
   0  10  -4    7.06    0.34
   0 -10   4    6.90    0.38
  -1  10  -4    3.96    0.25
  -1  10  -4    4.07    0.27
  -1  10  -4    4.34    0.29
   1 -10   4    4.14    0.33
  -2  10  -4    2.96    0.25
  -2  10  -4    2.95    0.22
  -2  10  -4    2.52    0.28
   2 -10   4    2.85    0.31
  -3  10  -4    8.46    0.37
  -3  10  -4    8.60    0.34
  -3  10  -4    7.77    0.38
   3 -10   4    8.17    0.40
  -4  10  -4    1.38    0.19
  -4  10  -4    1.21    0.19
  -4  10  -4    1.57    0.16
   4 -10   4    1.79    0.23
  -5  10  -4    9.05    0.36
  -5  10  -4    9.06    0.42
  -5  10  -4    9.84    0.43
   5 -10   4    9.04    0.42
  -6  10  -4   -0.01    0.18
  -6  10  -4    0.15    0.12
  -6  10  -4    0.06    0.16
   6 -10   4    0.05    0.18
  -7  10  -4   17.35    0.64
  -7  10  -4   16.49    0.61
  -7  10  -4   18.13    0.56
   7 -10   4   16.77    0.60
  -8  10  -4    0.34    0.22
  -8  10  -4    0.22    0.17
  -9  10  -4    0.02    0.20
 -10  10  -4    2.77    0.30
 -11  10  -4    6.11    0.50
 -12  10  -4    2.28    0.31
  14   9  -4    0.86    0.21
  13   9  -4   14.51    0.55
  12   9  -4    1.86    0.23
  11   9  -4    2.20    0.25
  10   9  -4    1.28    0.19
 -10  -9   4    1.28    0.21
   9   9  -4   -0.15    0.14
   9   9  -4    0.05    0.15
  -9  -9   4    0.02    0.16
   8   9  -4    3.15    0.27
   8   9  -4    2.74    0.25
  -8  -9   4    2.90    0.27
   7   9  -4    0.05    0.13
   7   9  -4    0.06    0.14
  -7  -9   4    0.23    0.17
   6   9  -4    1.46    0.17
   6   9  -4    1.22    0.17
  -6  -9   4    1.46    0.21
   5   9  -4   80.50    2.15
   5   9  -4   79.92    1.98
  -5  -9   4   80.99    2.05
   4   9  -4    0.34    0.13
   4   9  -4    0.55    0.13
  -4  -9   4    0.22    0.15
   3   9  -4    2.99    0.26
   3   9  -4    2.23    0.18
  -3  -9   4    1.88    0.20
   2   9  -4   11.28    0.39
   2   9  -4   10.98    0.42
  -2  -9   4   11.40    0.44
   1   9  -4   15.32    0.52
   1   9  -4   13.60    0.44
   1   9  -4   14.40    0.48
  -1  -9   4   14.11    0.49
   0   9  -4    5.19    0.30
   0   9  -4    5.02    0.23
   0  -9   4    5.00    0.29
  -1   9  -4    3.10    0.23
  -1   9  -4    2.83    0.21
  -1   9  -4    2.96    0.24
   1  -9   4    3.29    0.30
  -2   9  -4  107.36    2.80
  -2   9  -4  106.68    2.58
  -2   9  -4  108.26    2.70
   2  -9   4  105.39    2.68
  -3   9  -4    4.92    0.31
  -3   9  -4    5.07    0.26
  -3   9  -4    5.84    0.31
   3  -9   4    5.37    0.30
  -4   9  -4    7.77    0.31
  -4   9  -4    7.79    0.37
  -4   9  -4    7.82    0.36
   4  -9   4    7.38    0.37
  -5   9  -4   10.83    0.44
  -5   9  -4   11.23    0.39
  -5   9  -4   11.22    0.44
   5  -9   4   10.38    0.43
  -6   9  -4   68.13    1.67
  -6   9  -4   67.64    1.78
  -6   9  -4   68.21    1.82
   6  -9   4   63.44    1.73
  -7   9  -4    0.10    0.12
  -7   9  -4   -0.07    0.15
  -7   9  -4    0.11    0.16
   7  -9   4   -0.01    0.15
  -8   9  -4    0.74    0.15
  -8   9  -4    0.48    0.18
  -8   9  -4    0.70    0.22
  -9   9  -4   17.63    0.64
 -10   9  -4    0.95    0.23
 -11   9  -4    0.22    0.26
 -12   9  -4    0.30    0.28
  15   8  -4    5.89    0.39
  14   8  -4    0.03    0.18
  13   8  -4    0.24    0.17
  12   8  -4    2.43    0.24
  11   8  -4   14.30    0.51
  10   8  -4   18.27    0.58
   9   8  -4    5.48    0.32
   9   8  -4    5.07    0.27
  -9  -8   4    5.63    0.31
   8   8  -4   23.71    0.70
   8   8  -4   25.30    0.78
  -8  -8   4   25.54    0.73
   7   8  -4   11.61    0.45
   7   8  -4   11.98    0.42
  -7  -8   4   12.18    0.44
   6   8  -4   20.64    0.61
   6   8  -4   21.08    0.67
  -6  -8   4   21.84    0.65
   5   8  -4   14.64    0.47
   5   8  -4   15.32    0.51
  -5  -8   4   15.97    0.51
   4   8  -4  102.78    2.70
   4   8  -4  103.51    2.50
  -4  -8   4  103.87    2.57
   3   8  -4   64.66    1.62
   3   8  -4   67.77    1.76
  -3  -8   4   65.03    1.68
   2   8  -4    0.34    0.12
   2   8  -4    0.45    0.14
   2   8  -4    0.39    0.10
  -2  -8   4    0.55    0.14
   1   8  -4    3.58    0.22
   1   8  -4    3.52    0.25
   1   8  -4    3.59    0.19
  -1  -8   4    3.27    0.26
   0   8  -4   21.31    0.60
   0   8  -4   22.81    0.67
   0  -8   4   21.35    0.64
  -1   8  -4  123.15    2.96
  -1   8  -4  123.78    3.09
  -1   8  -4  124.50    3.21
   1  -8   4  124.01    3.06
  -2   8  -4    1.26    0.13
  -2   8  -4    1.13    0.17
  -2   8  -4    1.27    0.15
   2  -8   4    1.46    0.19
  -3   8  -4   45.66    1.26
  -3   8  -4   45.19    1.16
  -3   8  -4   46.65    1.22
   3  -8   4   45.61    1.22
  -4   8  -4    0.24    0.15
  -4   8  -4    0.17    0.15
  -4   8  -4    0.05    0.09
   4  -8   4    0.18    0.15
  -5   8  -4    9.42    0.40
  -5   8  -4    9.04    0.33
  -5   8  -4    9.36    0.40
   5  -8   4    8.68    0.38
  -6   8  -4    1.48    0.20
  -6   8  -4    1.86    0.21
  -6   8  -4    1.87    0.20
   6  -8   4    1.72    0.19
  -7   8  -4   13.90    0.52
  -7   8  -4   12.41    0.48
  -7   8  -4   13.65    0.44
   7  -8   4   13.06    0.46
  -8   8  -4    7.80    0.40
  -8   8  -4    9.50    0.35
  -8   8  -4    8.21    0.41
  -9   8  -4    0.54    0.22
 -10   8  -4    6.50    0.41
 -11   8  -4    0.64    0.26
 -12   8  -4    2.06    0.28
 -13   8  -4    0.68    0.30
  15   7  -4    0.20    0.19
 -15  -7   4    0.37    0.20
  14   7  -4    0.38    0.17
  13   7  -4    5.58    0.34
  12   7  -4    9.87    0.42
  11   7  -4    0.01    0.14
  10   7  -4    0.22    0.14
   9   7  -4   40.60    1.09
  -9  -7   4   42.11    1.10
   8   7  -4    4.55    0.27
   8   7  -4    4.54    0.24
  -8  -7   4    4.95    0.29
   7   7  -4   31.15    0.92
   7   7  -4   32.55    0.86
  -7  -7   4   31.77    0.87
   6   7  -4   12.27    0.41
   6   7  -4   12.35    0.44
  -6  -7   4   13.03    0.43
   5   7  -4   19.31    0.60
   5   7  -4   19.64    0.56
  -5  -7   4   19.20    0.58
   4   7  -4    1.06    0.14
   4   7  -4    1.09    0.12
  -4  -7   4    1.11    0.16
   3   7  -4   11.15    0.35
   3   7  -4   10.89    0.39
   3   7  -4   10.25    0.35
  -3  -7   4   10.31    0.37
   2   7  -4    0.13    0.12
   2   7  -4    0.16    0.09
   2   7  -4    0.06    0.10
  -2  -7   4    0.07    0.11
   1   7  -4    3.59    0.23
   1   7  -4    3.50    0.19
   1   7  -4    3.68    0.19
  -1  -7   4    3.67    0.22
   0   7  -4   68.47    1.79
   0   7  -4   71.98    1.72
   0   7  -4   72.17    1.87
   0  -7   4   70.76    1.79
  -1   7  -4    0.15    0.11
  -1   7  -4    0.17    0.08
   1  -7   4    0.14    0.12
  -2   7  -4   17.95    0.56
  -2   7  -4   18.33    0.50
  -2   7  -4   17.51    0.53
   2  -7   4   17.81    0.54
  -3   7  -4    0.27    0.09
  -3   7  -4    0.37    0.12
  -3   7  -4    0.26    0.13
   3  -7   4    0.45    0.15
  -4   7  -4   79.64    1.93
  -4   7  -4   79.97    2.10
  -4   7  -4   79.46    2.03
   4  -7   4   78.52    2.00
  -5   7  -4    0.58    0.11
  -5   7  -4    0.49    0.16
  -5   7  -4    0.47    0.15
   5  -7   4    0.55    0.16
  -6   7  -4    4.27    0.29
  -6   7  -4    4.88    0.32
  -6   7  -4    4.76    0.24
   6  -7   4    4.18    0.27
  -7   7  -4   15.36    0.54
  -7   7  -4   15.23    0.53
  -7   7  -4   15.63    0.47
   7  -7   4   14.66    0.49
  -8   7  -4   11.79    0.50
  -8   7  -4   11.99    0.46
  -8   7  -4   12.54    0.41
  -9   7  -4    3.89    0.32
 -10   7  -4   13.66    0.59
 -11   7  -4    9.12    0.52
 -12   7  -4    0.50    0.26
 -13   7  -4    0.19    0.28
 -14   7  -4   -0.31    0.28
 -16  -6   4    0.14    0.20
  15   6  -4    4.51    0.35
 -15  -6   4    4.52    0.35
  14   6  -4    0.46    0.18
 -14  -6   4    0.08    0.17
  13   6  -4   12.31    0.54
  13   6  -4   12.14    0.48
  12   6  -4   15.21    0.58
  12   6  -4   14.87    0.52
  11   6  -4    2.29    0.24
  10   6  -4    0.57    0.14
   9   6  -4   25.80    0.73
  -9  -6   4   26.11    0.73
   8   6  -4   87.23    2.17
  -8  -6   4   90.21    2.21
   7   6  -4   50.02    1.34
   7   6  -4   48.50    1.25
  -7  -6   4   49.48    1.27
   6   6  -4   22.35    0.62
   6   6  -4   21.02    0.65
  -6  -6   4   22.52    0.63
   5   6  -4   36.86    1.04
   5   6  -4   36.91    0.97
  -5  -6   4   39.21    1.01
  -5  -6   4   39.27    1.00
   4   6  -4   -0.02    0.09
   4   6  -4    0.06    0.08
   4   6  -4    0.13    0.06
  -4  -6   4    0.08    0.08
  -4  -6   4   -0.02    0.12
   3   6  -4   10.53    0.35
   3   6  -4   10.14    0.32
   3   6  -4   10.84    0.33
  -3  -6   4    9.34    0.32
  -3  -6   4   11.02    0.35
   2   6  -4   33.56    0.93
   2   6  -4   36.78    0.98
   2   6  -4   36.35    0.90
   1   6  -4  101.99    2.49
   1   6  -4   97.28    2.39
   1   6  -4  102.86    2.59
  -1  -6   4   98.50    2.47
   0   6  -4   64.00    1.62
   0   6  -4   64.10    1.56
   0   6  -4   64.78    1.69
   0  -6   4   63.79    1.62
  -1   6  -4    7.84    0.26
  -1   6  -4    8.34    0.31
   1  -6   4    7.72    0.30
  -2   6  -4   10.63    0.38
  -2   6  -4   11.16    0.33
  -2   6  -4   10.41    0.35
   2  -6   4   11.12    0.38
   2  -6   4   11.16    0.31
  -3   6  -4   12.78    0.42
  -3   6  -4   13.21    0.38
  -3   6  -4   13.79    0.45
   3  -6   4   12.94    0.43
   3  -6   4   13.23    0.38
  -4   6  -4   30.53    0.85
  -4   6  -4   31.18    0.88
  -4   6  -4   30.19    0.79
   4  -6   4   30.65    0.84
   4  -6   4   31.03    0.81
  -5   6  -4    1.56    0.17
  -5   6  -4    1.35    0.15
  -5   6  -4    1.88    0.15
   5  -6   4    1.47    0.17
   5  -6   4    1.44    0.14
  -6   6  -4   -0.07    0.15
  -6   6  -4   -0.04    0.13
  -6   6  -4    0.07    0.08
   6  -6   4    0.12    0.09
   6  -6   4   -0.08    0.12
  -7   6  -4   20.42    0.65
  -7   6  -4   21.69    0.67
  -7   6  -4   20.58    0.57
   7  -6   4   20.03    0.60
   7  -6   4   19.68    0.60
  -8   6  -4   17.33    0.57
  -8   6  -4   17.00    0.59
  -8   6  -4   18.08    0.51
   8  -6   4   17.10    0.55
   8  -6   4   16.05    0.53
  -9   6  -4    1.73    0.23
  -9   6  -4    1.45    0.18
   9  -6   4    1.65    0.18
 -10   6  -4    0.52    0.19
  10  -6   4    0.42    0.16
 -11   6  -4   13.98    0.61
  11  -6   4   14.88    0.54
 -12   6  -4    6.84    0.48
  12  -6   4    6.64    0.41
 -13   6  -4    1.03    0.28
  13  -6   4    1.44    0.23
 -14   6  -4    3.99    0.43
 -16  -5   4    1.14    0.23
  15   5  -4    0.40    0.24
 -15  -5   4    0.19    0.19
  14   5  -4   23.44    0.74
  14   5  -4   23.51    0.83
 -14  -5   4   23.99    0.74
  13   5  -4    4.73    0.32
  13   5  -4    4.56    0.38
 -13  -5   4    5.28    0.33
  12   5  -4   15.87    0.54
  12   5  -4   16.23    0.60
  11   5  -4   12.48    0.50
  11   5  -4   13.11    0.45
  10   5  -4    0.65    0.14
  10   5  -4    0.59    0.16
   9   5  -4   -0.16    0.13
   9   5  -4   -0.05    0.10
   8   5  -4   10.38    0.40
   8   5  -4   11.44    0.38
  -8  -5   4   11.28    0.37
   7   5  -4   72.54    1.82
  -7  -5   4   76.24    1.85
   6   5  -4    0.20    0.09
  -6  -5   4    0.28    0.12
   5   5  -4   66.54    1.64
   5   5  -4   67.32    1.77
  -5  -5   4   68.42    1.68
   4   5  -4    1.70    0.15
   4   5  -4    1.95    0.14
  -4  -5   4    1.96    0.17
  -4  -5   4    1.74    0.13
   3   5  -4    1.04    0.11
   3   5  -4    1.25    0.12
  -3  -5   4    1.23    0.13
  -3  -5   4    1.21    0.12
   2   5  -4   32.87    0.81
   2   5  -4   29.44    0.83
   2   5  -4   34.38    0.89
  -2  -5   4   34.02    0.85
  -2  -5   4   30.28    0.85
   1   5  -4    0.75    0.08
   1   5  -4    1.05    0.12
   1   5  -4    0.83    0.08
  -1  -5   4    0.80    0.12
   0   5  -4   11.36    0.33
   0   5  -4   11.63    0.37
   0   5  -4   11.33    0.33
   0  -5   4   10.97    0.36
  -1   5  -4  186.58    4.65
  -1   5  -4  176.71    4.29
   1  -5   4  185.37    4.42
  -2   5  -4    4.97    0.18
  -2   5  -4    4.83    0.21
  -2   5  -4    5.24    0.24
   2  -5   4    4.93    0.17
   2  -5   4    5.13    0.23
  -3   5  -4    1.75    0.18
  -3   5  -4    1.57    0.16
  -3   5  -4    1.51    0.12
   3  -5   4    1.56    0.10
   3  -5   4    1.57    0.17
  -4   5  -4    1.69    0.16
  -4   5  -4    1.41    0.12
  -4   5  -4    1.31    0.15
   4  -5   4    1.11    0.11
   4  -5   4    1.39    0.15
  -5   5  -4   44.38    1.10
  -5   5  -4   44.95    1.22
  -5   5  -4   45.11    1.19
   5  -5   4   44.79    1.16
   5  -5   4   43.93    1.15
  -6   5  -4    9.72    0.39
  -6   5  -4    9.79    0.31
  -6   5  -4   10.00    0.37
   6  -5   4    9.40    0.32
   6  -5   4    8.97    0.34
  -7   5  -4   19.32    0.60
  -7   5  -4   18.26    0.60
  -7   5  -4   19.71    0.53
   7  -5   4   19.01    0.57
   7  -5   4   18.38    0.55
  -8   5  -4   61.81    1.49
  -8   5  -4   60.71    1.61
  -8   5  -4   59.78    1.62
   8  -5   4   59.43    1.53
   8  -5   4   60.53    1.59
  -9   5  -4   -0.12    0.14
  -9   5  -4   -0.11    0.16
   9  -5   4    0.04    0.12
 -10   5  -4   -0.02    0.20
  10  -5   4   -0.01    0.13
 -11   5  -4   -0.18    0.18
  11  -5   4    0.18    0.16
 -12   5  -4   41.26    1.25
  12  -5   4   42.14    1.21
 -13   5  -4    1.30    0.28
  13  -5   4    1.39    0.23
 -14   5  -4    2.58    0.34
  14  -5   4    2.17    0.28
 -15   5  -4    1.44    0.34
  15  -5   4    1.47    0.29
  16   4  -4    0.33    0.26
 -16  -4   4   -0.23    0.19
  15   4  -4    0.58    0.25
 -15  -4   4    0.23    0.18
  14   4  -4    0.17    0.22
 -14  -4   4    0.19    0.17
  13   4  -4    0.72    0.21
  13   4  -4    0.75    0.17
 -13  -4   4    0.51    0.17
  12   4  -4    8.49    0.43
  12   4  -4    8.40    0.36
 -12  -4   4    7.93    0.34
  11   4  -4    3.19    0.29
  11   4  -4    2.37    0.20
  10   4  -4    5.46    0.28
  10   4  -4    5.47    0.32
   9   4  -4   40.63    1.13
   9   4  -4   39.79    1.04
   8   4  -4    1.02    0.15
   8   4  -4    0.88    0.12
   8   4  -4    1.03    0.13
  -8  -4   4    0.96    0.13
   7   4  -4    4.02    0.21
   7   4  -4    3.81    0.21
  -7  -4   4    4.10    0.20
   6   4  -4   18.88    0.54
   6   4  -4   18.98    0.56
  -6  -4   4   20.09    0.51
  -6  -4   4   19.48    0.54
   5   4  -4   54.81    1.36
  -5  -4   4   56.41    1.39
   4   4  -4  128.62    3.32
   4   4  -4  131.22    3.09
  -4  -4   4  129.07    3.25
  -4  -4   4  133.22    3.17
   3   4  -4    3.36    0.17
   3   4  -4    3.43    0.15
  -3  -4   4    3.38    0.16
  -3  -4   4    3.66    0.16
   2   4  -4    9.47    0.28
   2   4  -4    9.83    0.31
  -2  -4   4    8.81    0.30
  -2  -4   4    9.89    0.31
   1   4  -4    0.74    0.08
   1   4  -4    0.41    0.08
  -1  -4   4    0.93    0.10
   0   4  -4  197.26    4.72
   0   4  -4  200.89    4.93
   0   4  -4  201.70    5.10
   0  -4   4  206.56    4.86
  -1   4  -4    0.14    0.08
  -1   4  -4    0.22    0.06
   1  -4   4    0.13    0.09
  -2   4  -4  196.45    4.67
  -2   4  -4  204.39    5.06
  -2   4  -4  196.23    4.90
   2  -4   4  201.84    4.81
   2  -4   4  199.30    4.92
  -3   4  -4  185.21    4.32
  -3   4  -4  182.56    4.54
  -3   4  -4  186.19    4.68
   3  -4   4  182.62    4.45
   3  -4   4  184.98    4.56
  -4   4  -4    1.58    0.17
  -4   4  -4    1.36    0.16
  -4   4  -4    1.09    0.10
   4  -4   4    1.17    0.12
   4  -4   4    1.17    0.11
  -5   4  -4    1.80    0.19
  -5   4  -4    1.68    0.19
  -5   4  -4    1.51    0.11
   5  -4   4    1.65    0.14
   5  -4   4    1.31    0.15
  -6   4  -4    2.79    0.21
  -6   4  -4    2.97    0.15
  -6   4  -4    2.53    0.21
   6  -4   4    2.55    0.16
   6  -4   4    2.31    0.17
  -7   4  -4  103.06    2.42
  -7   4  -4  102.12    2.63
  -7   4  -4  101.76    2.58
   7  -4   4  101.19    2.57
   7  -4   4   98.27    2.49
  -8   4  -4    4.25    0.27
  -8   4  -4    3.94    0.20
  -8   4  -4    3.88    0.28
   8  -4   4    3.80    0.22
   8  -4   4    4.20    0.24
  -9   4  -4   12.68    0.48
  -9   4  -4   12.62    0.45
   9  -4   4   12.53    0.45
 -10   4  -4    9.58    0.43
  10  -4   4    9.60    0.40
 -11   4  -4   15.21    0.59
  11  -4   4   14.38    0.54
 -12   4  -4   15.30    0.60
  12  -4   4   14.74    0.57
 -13   4  -4    2.32    0.28
  13  -4   4    2.46    0.27
 -14   4  -4    0.21    0.22
  14  -4   4   -0.03    0.20
 -15   4  -4    0.52    0.30
  15  -4   4    0.51    0.25
  16   3  -4    4.92    0.47
 -16  -3   4    5.17    0.36
  15   3  -4    0.05    0.23
 -15  -3   4    0.04    0.17
  14   3  -4   24.75    0.84
 -14  -3   4   22.61    0.73
  13   3  -4    0.29    0.20
 -13  -3   4    0.37    0.16
  12   3  -4    3.17    0.31
  12   3  -4    3.05    0.25
 -12  -3   4    2.94    0.23
  11   3  -4    3.78    0.30
  11   3  -4    3.52    0.25
 -11  -3   4    3.40    0.25
  10   3  -4   55.38    1.40
  10   3  -4   55.20    1.51
   9   3  -4    0.02    0.13
   9   3  -4   -0.08    0.11
   8   3  -4   21.11    0.63
   8   3  -4   19.88    0.57
   8   3  -4   19.79    0.60
   7   3  -4    5.25    0.23
   7   3  -4    5.19    0.22
   7   3  -4    5.12    0.25
  -7  -3   4    5.07    0.19
  -7  -3   4    5.64    0.21
   6   3  -4   16.11    0.47
   6   3  -4   16.78    0.49
   6   3  -4   17.08    0.46
  -6  -3   4   17.41    0.45
  -6  -3   4   17.44    0.47
   5   3  -4   10.54    0.33
   5   3  -4   11.08    0.33
  -5  -3   4   10.99    0.33
   4   3  -4   20.27    0.56
  -4  -3   4   22.37    0.57
   3   3  -4   93.60    2.23
   3   3  -4   92.11    2.40
  -3  -3   4   95.06    2.29
  -3  -3   4   94.79    2.35
   2   3  -4    4.30    0.16
   2   3  -4    4.17    0.17
  -2  -3   4    4.08    0.17
  -2  -3   4    3.84    0.17
   1   3  -4  119.24    2.74
   1   3  -4  112.84    2.96
  -1  -3   4  117.16    2.82
   0   3  -4    0.04    0.05
   0   3  -4    0.09    0.07
   0  -3   4    0.10    0.08
  -1   3  -4    3.49    0.13
  -1   3  -4    3.64    0.18
   1  -3   4    3.35    0.16
  -2   3  -4  101.05    2.48
  -2   3  -4  100.75    2.57
  -2   3  -4   99.86    2.36
   2  -3   4  102.32    2.45
   2  -3   4   96.92    2.49
  -3   3  -4  294.70    7.26
  -3   3  -4  294.96    6.90
  -3   3  -4  299.35    7.45
   3  -3   4  293.79    7.08
   3  -3   4  294.38    7.36
  -4   3  -4    1.70    0.17
  -4   3  -4    1.47    0.13
  -4   3  -4    1.69    0.10
   4  -3   4    1.70    0.11
   4  -3   4    1.57    0.14
  -5   3  -4  116.47    2.76
  -5   3  -4  118.39    2.93
  -5   3  -4  117.20    3.01
   5  -3   4  116.25    2.85
   5  -3   4  117.86    2.93
  -6   3  -4   78.17    1.98
  -6   3  -4   78.30    2.02
  -6   3  -4   77.55    1.85
   6  -3   4   75.37    1.91
   6  -3   4   77.53    1.97
  -7   3  -4   51.76    1.25
  -7   3  -4   50.68    1.36
  -7   3  -4   53.36    1.38
   7  -3   4   50.00    1.29
   7  -3   4   49.86    1.34
  -8   3  -4    6.39    0.31
  -8   3  -4    6.02    0.23
  -8   3  -4    5.65    0.31
   8  -3   4    6.30    0.28
   8  -3   4    5.86    0.24
  -9   3  -4    8.40    0.38
  -9   3  -4    8.16    0.37
   9  -3   4    8.49    0.34
 -10   3  -4   44.62    1.22
  10  -3   4   41.41    1.19
 -11   3  -4    0.88    0.22
  11  -3   4    0.64    0.17
 -12   3  -4    8.03    0.46
  12  -3   4    7.45    0.40
 -13   3  -4    6.99    0.43
  13  -3   4    7.87    0.43
 -14   3  -4    5.62    0.47
  14  -3   4    5.22    0.40
 -15   3  -4    0.70    0.29
  15  -3   4    0.21    0.23
 -16   3  -4    5.60    0.48
  16  -3   4    5.78    0.44
  16   2  -4    2.39    0.33
 -16  -2   4    2.38    0.25
  15   2  -4    6.10    0.48
 -15  -2   4    6.84    0.37
  14   2  -4    0.12    0.21
 -14  -2   4   -0.06    0.16
  13   2  -4   23.81    0.82
 -13  -2   4   24.05    0.72
  12   2  -4   -0.01    0.18
 -12  -2   4    0.18    0.14
  11   2  -4    3.07    0.24
  11   2  -4    2.96    0.26
 -11  -2   4    2.86    0.23
  10   2  -4    5.82    0.31
  10   2  -4    5.21    0.26
 -10  -2   4    5.39    0.27
   9   2  -4   51.71    1.43
   9   2  -4   54.33    1.34
   8   2  -4    0.12    0.12
   8   2  -4    0.03    0.10
  -8  -2   4    0.06    0.08
   7   2  -4   12.95    0.43
   7   2  -4   11.73    0.37
   7   2  -4   12.51    0.39
  -7  -2   4   12.80    0.36
  -7  -2   4   12.39    0.36
   6   2  -4  161.60    3.88
   6   2  -4  162.86    4.15
  -6  -2   4  161.88    4.01
  -6  -2   4  170.13    3.95
   5   2  -4   41.70    1.13
   5   2  -4   44.12    1.07
  -5  -2   4   43.94    1.08
   4   2  -4    0.29    0.06
   4   2  -4    0.35    0.07
  -4  -2   4    0.50    0.07
   3   2  -4   86.69    2.03
  -3  -2   4   82.74    2.14
  -3  -2   4   87.10    2.08
   2   2  -4  590.17   14.91
   2   2  -4  582.92   13.85
  -2  -2   4  561.50   14.62
  -2  -2   4  613.58   14.22
   1   2  -4   93.43    2.15
   1   2  -4   92.65    2.32
  -1  -2   4   96.01    2.21
  -1  -2   4   81.49    2.28
   0   2  -4   20.26    0.58
   0   2  -4   21.70    0.53
   0  -2   4   21.92    0.56
  -1   2  -4   50.48    1.18
  -1   2  -4   48.61    1.30
   1  -2   4   49.54    1.25
   1  -2   4   49.88    1.23
  -2   2  -4  193.89    4.74
  -2   2  -4  194.89    4.90
  -2   2  -4  198.31    4.54
   2  -2   4  194.24    4.65
   2  -2   4  186.75    4.78
  -3   2  -4    0.42    0.09
  -3   2  -4    0.36    0.04
  -3   2  -4    0.30    0.07
   3  -2   4    0.33    0.05
   3  -2   4    0.35    0.07
  -4   2  -4    0.11    0.08
  -4   2  -4    0.05    0.04
  -4   2  -4    0.01    0.09
   4  -2   4    0.17    0.06
   4  -2   4   -0.05    0.07
  -5   2  -4  196.57    4.95
  -5   2  -4  200.32    4.70
  -5   2  -4  202.70    5.10
   5  -2   4  204.85    4.99
   5  -2   4  201.45    4.84
  -6   2  -4   49.86    1.32
  -6   2  -4   48.16    1.28
  -6   2  -4   49.65    1.19
   6  -2   4   49.52    1.28
   6  -2   4   49.14    1.24
  -7   2  -4    0.96    0.14
  -7   2  -4    1.30    0.10
  -7   2  -4    0.93    0.13
   7  -2   4    0.82    0.11
   7  -2   4    0.81    0.10
  -8   2  -4   18.78    0.50
  -8   2  -4   18.09    0.57
  -8   2  -4   18.98    0.59
   8  -2   4   17.85    0.56
   8  -2   4   17.84    0.52
  -9   2  -4   37.63    1.06
  -9   2  -4   37.92    1.05
   9  -2   4   37.60    1.04
   9  -2   4   36.71    0.98
 -10   2  -4    1.57    0.18
 -10   2  -4    1.24    0.19
  10  -2   4    1.51    0.18
 -11   2  -4    1.35    0.22
  11  -2   4    1.54    0.19
 -12   2  -4    0.17    0.18
  12  -2   4    0.23    0.17
 -13   2  -4    4.66    0.41
  13  -2   4    5.14    0.37
 -14   2  -4    5.63    0.45
  14  -2   4    4.95    0.39
 -15   2  -4    0.10    0.26
  15  -2   4    0.17    0.22
 -16   2  -4   -0.08    0.24
  16  -2   4    0.07    0.25
  16   1  -4    0.61    0.25
 -16  -1   4    0.73    0.20
  15   1  -4    6.00    0.43
 -15  -1   4    6.10    0.36
  14   1  -4   10.97    0.54
 -14  -1   4   10.16    0.44
  13   1  -4    5.62    0.37
 -13  -1   4    5.14    0.31
  12   1  -4   49.12    1.42
 -12  -1   4   51.51    1.31
  11   1  -4    7.16    0.38
 -11  -1   4    6.39    0.30
  10   1  -4    6.26    0.33
 -10  -1   4    6.47    0.30
 -10  -1   4    6.97    0.30
   9   1  -4   13.87    0.50
   9   1  -4   14.43    0.45
  -9  -1   4   13.96    0.43
  -9  -1   4   13.81    0.44
   8   1  -4  141.93    3.31
   8   1  -4  133.94    3.51
  -8  -1   4  141.70    3.31
  -8  -1   4  137.10    3.42
   7   1  -4   93.88    2.55
   7   1  -4  103.47    2.41
   7   1  -4  102.80    2.56
  -7  -1   4  100.75    2.48
   6   1  -4   23.92    0.63
   6   1  -4   24.52    0.64
   6   1  -4   23.72    0.68
  -6  -1   4   23.62    0.62
   5   1  -4    5.59    0.20
   5   1  -4    5.91    0.19
   4   1  -4    0.63    0.07
   4   1  -4    0.70    0.07
   3   1  -4  172.38    4.38
   3   1  -4  176.64    4.03
  -3  -1   4  167.37    4.26
   2   1  -4  113.89    2.63
  -2  -1   4  109.39    2.78
   1   1  -4  364.64    8.15
   1   1  -4  355.31    8.80
  -1  -1   4  312.87    8.56
   0   1  -4    0.46    0.08
   0   1  -4    0.49    0.06
  -1   1  -4   26.42    0.73
  -1   1  -4   27.10    0.65
   1  -1   4   26.80    0.69
   1  -1   4   27.24    0.70
  -2   1  -4    3.35    0.16
  -2   1  -4    3.71    0.14
   2  -1   4    3.70    0.13
   2  -1   4    3.40    0.14
  -3   1  -4    9.20    0.30
  -3   1  -4    8.43    0.27
   3  -1   4    8.97    0.26
   3  -1   4    8.84    0.26
  -4   1  -4   74.83    1.76
  -4   1  -4   73.40    1.88
  -4   1  -4   76.48    1.94
   4  -1   4   76.57    1.84
   4  -1   4   73.84    1.89
  -5   1  -4    1.33    0.14
  -5   1  -4    1.30    0.14
  -5   1  -4    1.17    0.07
   5  -1   4    1.16    0.11
   5  -1   4    1.39    0.12
  -6   1  -4   19.59    0.49
  -6   1  -4   19.34    0.56
  -6   1  -4   19.13    0.57
   6  -1   4   19.26    0.53
   6  -1   4   19.50    0.55
  -7   1  -4  114.47    2.73
  -7   1  -4  116.53    2.97
  -7   1  -4  115.85    2.90
   7  -1   4  113.83    2.81
   7  -1   4  117.78    2.92
  -8   1  -4    2.44    0.14
  -8   1  -4    2.73    0.22
  -8   1  -4    2.55    0.21
   8  -1   4    2.93    0.20
   8  -1   4    2.70    0.17
  -9   1  -4   15.48    0.53
  -9   1  -4   16.18    0.51
   9  -1   4   15.08    0.50
 -10   1  -4    0.05    0.15
 -10   1  -4   -0.09    0.15
  10  -1   4    0.00    0.14
 -11   1  -4    9.57    0.42
  11  -1   4   10.01    0.42
 -12   1  -4   14.99    0.56
  12  -1   4   14.89    0.54
 -13   1  -4    8.28    0.47
  13  -1   4    8.55    0.44
 -14   1  -4   10.64    0.51
  14  -1   4   11.92    0.53
 -15   1  -4    0.19    0.25
  15  -1   4   -0.09    0.21
 -16   1  -4   -0.03    0.23
  16  -1   4    0.02    0.24
  16   0  -4    0.04    0.23
 -16   0   4    0.45    0.19
  15   0  -4   -0.14    0.20
 -15   0   4   -0.05    0.17
  14   0  -4    1.82    0.27
 -14   0   4    1.82    0.22
  13   0  -4   16.70    0.65
 -13   0   4   15.81    0.53
  12   0  -4    0.55    0.20
 -12   0   4    0.71    0.16
  11   0  -4    0.28    0.15
 -11   0   4    0.17    0.14
 -11   0   4    0.34    0.13
  10   0  -4   14.66    0.54
 -10   0   4   15.00    0.48
 -10   0   4   14.44    0.47
   9   0  -4   -0.03    0.12
  -9   0   4    0.08    0.09
  -9   0   4    0.05    0.11
   8   0  -4   21.04    0.64
  -8   0   4   20.36    0.57
  -8   0   4   20.09    0.58
   7   0  -4    2.66    0.19
   7   0  -4    2.76    0.17
  -7   0   4    2.79    0.17
  -7   0   4    2.80    0.16
   6   0  -4    0.23    0.08
   6   0  -4    0.10    0.04
   6   0  -4   -0.05    0.09
  -6   0   4    0.18    0.07
  -6   0   4    0.07    0.06
   5   0  -4   68.01    1.73
   5   0  -4   69.66    1.65
  -5   0   4   66.94    1.69
   4   0  -4  145.18    3.42
   4   0  -4  145.18    3.65
   3   0  -4   60.97    1.50
  -3   0   4   57.39    1.50
   2   0  -4    0.00    0.04
   2   0  -4    0.09    0.05
  -2   0   4    0.03    0.06
   1   0  -4    9.30    0.28
   1   0  -4    9.16    0.25
  -1   0   4    8.74    0.29
   0   0  -4   91.50    2.37
   0   0  -4   95.48    2.19
  -1   0  -4   57.21    1.50
   1   0   4   59.05    1.47
  -2   0  -4   86.87    2.27
  -2   0  -4   89.92    2.19
   2   0   4   89.22    2.20
   2   0   4   89.44    2.22
  -3   0  -4  210.32    5.42
  -3   0  -4  219.05    5.28
   3   0   4  219.12    5.27
   3   0   4  212.35    5.15
   3   0   4  213.94    5.35
  -4   0  -4    8.45    0.27
  -4   0  -4   10.31    0.29
   4   0   4    8.07    0.26
   4   0   4    8.51    0.28
   4   0   4    8.19    0.26
  -5   0  -4    0.50    0.08
  -5   0  -4    0.43    0.08
   5   0   4    0.47    0.08
   5   0   4    0.62    0.08
   5   0   4    0.64    0.07
  -6   0  -4  101.70    2.39
  -6   0  -4  103.23    2.55
  -6   0  -4   98.77    2.61
   6   0   4  100.88    2.48
   6   0   4  103.53    2.56
   6   0   4  102.86    2.56
  -7   0  -4    6.67    0.27
  -7   0  -4    6.50    0.20
  -7   0  -4    5.93    0.25
   7   0   4    6.22    0.25
  -8   0  -4   18.83    0.56
  -8   0  -4   19.36    0.57
  -8   0  -4   17.49    0.49
   8   0   4   19.13    0.56
  -9   0  -4    1.26    0.17
  -9   0  -4    1.09    0.15
   9   0   4    1.23    0.15
 -10   0  -4    0.11    0.13
 -10   0  -4   -0.21    0.16
  10   0   4   -0.16    0.11
 -11   0  -4   25.27    0.78
  11   0   4   24.28    0.75
 -12   0  -4    0.58    0.19
  12   0   4    0.49    0.15
 -13   0  -4   20.50    0.71
  13   0   4   18.73    0.68
 -14   0  -4   -0.45    0.18
  14   0   4   -0.24    0.19
 -15   0  -4   12.13    0.56
  15   0   4   13.17    0.58
 -16   0  -4    0.06    0.22
  16   0   4    0.28    0.24
 -17   0  -4   -0.02    0.28
  17   0   4    0.34    0.27
  16  -1  -4    5.52    0.51
 -16   1   4    6.31    0.39
  15  -1  -4   12.46    0.62
 -15   1   4   12.58    0.53
  14  -1  -4   -0.03    0.21
 -14   1   4    0.00    0.16
  13  -1  -4    6.22    0.39
 -13   1   4    5.87    0.34
  12  -1  -4    6.91    0.39
 -12   1   4    7.67    0.38
 -12   1   4    8.28    0.36
  11  -1  -4   38.45    1.12
 -11   1   4   37.08    1.05
 -11   1   4   39.84    1.03
  10  -1  -4    7.40    0.36
 -10   1   4    7.60    0.32
 -10   1   4    7.76    0.34
   9  -1  -4   46.44    1.26
  -9   1   4   44.66    1.16
  -9   1   4   45.30    1.19
   8  -1  -4  121.74    3.01
  -8   1   4  115.55    2.82
  -8   1   4  115.93    2.93
   7  -1  -4    0.71    0.13
  -7   1   4    0.59    0.10
  -7   1   4    0.63    0.10
   6  -1  -4    9.14    0.34
  -6   1   4    9.77    0.30
  -6   1   4    9.26    0.29
  -5   1   4    6.72    0.23
  -5   1   4    6.57    0.22
   4  -1  -4  551.18   13.82
   4  -1  -4  550.58   12.98
   3  -1  -4   35.67    0.87
   3  -1  -4   33.57    0.84
  -3   1   4   33.53    0.88
  -3   1   4   33.22    0.83
   2  -1  -4    1.16    0.08
   2  -1  -4    0.80    0.07
  -2   1   4    1.18    0.09
  -2   1   4    1.00    0.07
   1  -1  -4    1.05    0.07
  -1   1   4    1.24    0.10
   0  -1  -4  111.59    2.66
   0   1   4   98.16    2.62
  -1  -1  -4   43.27    1.12
   1   1   4   42.85    1.10
  -2  -1  -4  113.36    2.89
  -2  -1  -4  115.43    2.80
   2   1   4  113.41    2.83
  -3  -1  -4  271.60    7.09
  -3  -1  -4  282.45    6.87
   3   1   4  271.09    6.92
   3   1   4  284.11    6.88
  -4  -1  -4  100.93    2.47
  -4  -1  -4  100.67    2.55
   4   1   4   99.97    2.48
   4   1   4   98.60    2.49
   4   1   4   99.19    2.42
  -5  -1  -4   24.29    0.64
  -5  -1  -4   22.92    0.62
   5   1   4   22.73    0.62
   5   1   4   22.52    0.63
  -6  -1  -4  102.17    2.57
  -6  -1  -4  102.32    2.64
   6   1   4  103.53    2.59
   6   1   4  104.33    2.59
  -7  -1  -4   29.62    0.80
  -7  -1  -4   28.67    0.80
  -7  -1  -4   28.28    0.72
   7   1   4   29.39    0.81
   7   1   4   29.77    0.80
  -8  -1  -4    0.13    0.10
  -8  -1  -4    0.21    0.07
  -8  -1  -4    0.32    0.10
   8   1   4    0.18    0.11
   8   1   4    0.34    0.11
  -9  -1  -4   33.62    0.94
  -9  -1  -4   34.33    0.94
   9   1   4   33.75    0.94
 -10  -1  -4   31.20    0.92
 -10  -1  -4   33.92    0.92
  10   1   4   32.47    0.93
 -11  -1  -4   34.47    1.00
  11   1   4   35.11    1.01
 -12  -1  -4    7.59    0.39
  12   1   4    7.31    0.37
 -13  -1  -4   41.87    1.22
  13   1   4   43.07    1.23
 -14  -1  -4   12.77    0.57
  14   1   4   13.19    0.54
 -15  -1  -4   11.71    0.57
  15   1   4   11.21    0.52
 -16  -1  -4    2.02    0.28
  16   1   4    2.33    0.28
 -17  -1  -4   11.09    0.61
  17   1   4   10.51    0.60
  16  -2  -4    6.16    0.47
 -16   2   4    6.17    0.40
  15  -2  -4    8.45    0.49
 -15   2   4    7.79    0.42
  14  -2  -4    1.43    0.27
 -14   2   4    1.72    0.22
  13  -2  -4   10.40    0.52
 -13   2   4   10.39    0.45
 -13   2   4   10.68    0.44
  12  -2  -4    6.45    0.41
 -12   2   4    6.39    0.34
 -12   2   4    6.71    0.35
  11  -2  -4    3.64    0.29
 -11   2   4    3.74    0.26
 -11   2   4    3.68    0.28
  10  -2  -4    0.65    0.17
 -10   2   4    0.47    0.14
 -10   2   4    0.65    0.15
   9  -2  -4   43.01    1.18
  -9   2   4   42.26    1.12
  -9   2   4   41.33    1.09
   8  -2  -4    3.00    0.22
  -8   2   4    2.47    0.18
  -8   2   4    3.11    0.20
   7  -2  -4   80.57    2.06
  -7   2   4   79.00    2.00
  -7   2   4   78.80    1.92
   6  -2  -4    9.22    0.33
  -6   2   4    8.99    0.30
  -6   2   4    9.62    0.30
  -5   2   4    0.72    0.09
  -5   2   4    0.74    0.09
  -4   2   4   21.09    0.54
  -4   2   4   20.58    0.55
   3  -2  -4  278.85    6.78
  -3   2   4  261.04    6.63
  -3   2   4  267.33    6.32
   2  -2  -4   53.08    1.33
  -2   2   4   51.31    1.25
   1  -2  -4   43.91    1.24
  -1   2   4   51.88    1.16
  -1   2   4   50.21    1.24
   0  -2  -4  112.79    2.72
   0   2   4  101.67    2.68
  -1  -2  -4   61.23    1.55
   1   2   4   59.66    1.52
  -2  -2  -4    3.53    0.15
   2   2   4    3.87    0.14
   2   2   4    3.29    0.13
  -3  -2  -4   24.38    0.64
  -3  -2  -4   25.40    0.67
   3   2   4   25.28    0.65
   3   2   4   22.89    0.64
  -4  -2  -4  573.43   14.18
  -4  -2  -4  588.73   14.67
   4   2   4  564.76   14.30
   4   2   4  578.12   14.23
  -5  -2  -4    3.38    0.16
  -5  -2  -4    3.30    0.15
   5   2   4    3.22    0.16
   5   2   4    3.23    0.14
  -6  -2  -4   69.54    1.78
  -6  -2  -4   71.85    1.83
   6   2   4   70.09    1.79
   6   2   4   69.99    1.79
  -7  -2  -4   34.35    0.91
  -7  -2  -4   34.06    0.93
  -7  -2  -4   34.02    0.82
   7   2   4   33.02    0.91
   7   2   4   34.22    0.92
  -8  -2  -4   97.69    2.51
  -8  -2  -4   98.39    2.46
  -8  -2  -4   96.04    2.30
   8   2   4   95.79    2.48
   8   2   4   98.85    2.47
  -9  -2  -4   50.62    1.37
  -9  -2  -4   51.94    1.35
   9   2   4   50.88    1.36
   9   2   4   51.82    1.38
 -10  -2  -4   15.49    0.53
 -10  -2  -4   15.39    0.50
  10   2   4   15.84    0.53
  10   2   4   16.85    0.55
 -11  -2  -4   18.63    0.59
 -11  -2  -4   19.00    0.61
  11   2   4   18.54    0.61
 -12  -2  -4    0.30    0.17
  12   2   4    0.18    0.14
 -13  -2  -4    4.82    0.36
  13   2   4    3.75    0.33
 -14  -2  -4    0.23    0.21
  14   2   4    0.69    0.18
 -15  -2  -4    6.28    0.44
  15   2   4    5.95    0.39
 -16  -2  -4    0.66    0.25
  16   2   4    0.14    0.21
 -17  -2  -4    0.34    0.27
  17   2   4    0.21    0.25
  16  -3  -4    0.70    0.29
 -16   3   4    0.87    0.23
  15  -3  -4    0.63    0.26
 -15   3   4    0.84    0.21
  14  -3  -4    0.03    0.23
 -14   3   4    0.23    0.17
 -14   3   4   -0.03    0.19
  13  -3  -4   17.93    0.68
 -13   3   4   18.15    0.64
 -13   3   4   18.35    0.61
  12  -3  -4   18.01    0.65
 -12   3   4   16.82    0.57
 -12   3   4   16.76    0.58
  11  -3  -4    0.38    0.16
 -11   3   4    0.38    0.16
 -11   3   4    0.40    0.15
  10  -3  -4    0.76    0.17
 -10   3   4    0.98    0.16
 -10   3   4    0.82    0.16
   9  -3  -4   27.30    0.83
  -9   3   4   27.93    0.78
  -9   3   4   27.18    0.75
   8  -3  -4  126.74    3.17
  -8   3   4  123.86    3.09
  -8   3   4  120.68    2.96
   7  -3  -4    8.73    0.35
  -7   3   4    8.38    0.31
   6  -3  -4  126.44    3.23
  -6   3   4  129.21    3.16
  -6   3   4  127.51    3.04
  -5   3   4   62.58    1.58
  -5   3   4   63.22    1.53
  -4   3   4    5.44    0.19
   3  -3  -4    1.09    0.07
  -3   3   4    1.18    0.10
  -3   3   4    1.48    0.09
  -3   3   4    1.39    0.11
   2  -3  -4  129.37    3.11
  -2   3   4  123.62    2.90
  -2   3   4  121.53    3.02
  -2   3   4  118.03    3.11
  -2   3   4  122.82    3.06
   1  -3  -4  404.19   11.29
  -1   3   4  477.35   10.54
  -1   3   4  432.65   11.30
  -1   3   4  469.38   11.14
   0  -3  -4    8.73    0.26
   0   3   4    8.49    0.23
   0   3   4    7.54    0.26
   0   3   4    7.93    0.26
  -1  -3  -4    1.24    0.12
   1   3   4    1.44    0.10
   1   3   4    1.55    0.11
   1   3   4    1.80    0.10
  -2  -3  -4   57.97    1.49
   2   3   4   55.79    1.49
   2   3   4   58.25    1.43
  -3  -3  -4  105.02    2.65
   3   3   4  102.77    2.58
   3   3   4  102.65    2.56
  -4  -3  -4   28.34    0.76
   4   3   4   27.05    0.73
   4   3   4   27.54    0.73
  -5  -3  -4    0.05    0.07
  -5  -3  -4    0.04    0.05
   5   3   4    0.02    0.05
   5   3   4    0.11    0.06
  -6  -3  -4    7.29    0.26
  -6  -3  -4    8.68    0.29
   6   3   4    7.99    0.21
   6   3   4    8.11    0.27
   6   3   4    7.24    0.27
  -7  -3  -4    1.61    0.09
  -7  -3  -4    1.58    0.15
  -7  -3  -4    1.64    0.15
   7   3   4    1.49    0.13
   7   3   4    1.77    0.09
   7   3   4    1.63    0.16
  -8  -3  -4    7.31    0.30
  -8  -3  -4    7.50    0.23
  -8  -3  -4    7.40    0.29
   8   3   4    7.20    0.29
   8   3   4    7.46    0.28
  -9  -3  -4   24.11    0.72
  -9  -3  -4   25.29    0.72
   9   3   4   24.87    0.72
   9   3   4   25.56    0.74
 -10  -3  -4    9.64    0.37
 -10  -3  -4    9.61    0.39
  10   3   4   10.05    0.37
  10   3   4    9.91    0.39
 -11  -3  -4    1.01    0.15
 -11  -3  -4    1.03    0.18
  11   3   4    1.02    0.19
  11   3   4    0.93    0.17
 -12  -3  -4    1.66    0.21
  12   3   4    1.62    0.22
  12   3   4    1.31    0.20
 -13  -3  -4   35.91    1.04
  13   3   4   34.83    1.04
 -14  -3  -4   -0.27    0.18
  14   3   4    0.18    0.18
 -15  -3  -4   12.19    0.53
  15   3   4   12.86    0.57
 -16  -3  -4    0.22    0.24
  16   3   4    0.24    0.24
 -17  -3  -4    3.42    0.35
  17   3   4    2.72    0.31
  15  -4  -4   -0.25    0.24
 -15   4   4   -0.04    0.19
  14  -4  -4    7.38    0.46
 -14   4   4    7.74    0.43
 -14   4   4    7.98    0.42
  13  -4  -4   -0.03    0.22
 -13   4   4   -0.10    0.18
 -13   4   4    0.12    0.17
  12  -4  -4    3.15    0.35
 -12   4   4    3.90    0.32
 -12   4   4    3.68    0.29
  11  -4  -4   31.74    0.98
 -11   4   4   31.33    0.92
 -11   4   4   32.15    0.90
  10  -4  -4    0.92    0.20
 -10   4   4    1.33    0.17
 -10   4   4    1.07    0.18
   9  -4  -4    2.99    0.26
  -9   4   4    3.11    0.24
  -9   4   4    3.72    0.26
   8  -4  -4    2.25    0.24
  -8   4   4    2.08    0.20
  -8   4   4    2.23    0.21
   7  -4  -4   33.41    0.92
  -7   4   4   31.71    0.87
  -7   4   4   31.76    0.85
  -6   4   4    9.59    0.32
  -6   4   4    9.85    0.32
   5  -4  -4   69.55    1.69
  -5   4   4   65.24    1.63
  -5   4   4   65.92    1.69
  -5   4   4   66.43    1.69
   4  -4  -4    2.65    0.11
  -4   4   4    2.94    0.15
  -4   4   4    2.37    0.10
  -4   4   4    2.20    0.14
   3  -4  -4   81.87    2.00
  -3   4   4   76.41    1.95
  -3   4   4   77.97    1.88
  -3   4   4   78.19    2.00
  -3   4   4   77.73    1.97
   2  -4  -4   99.46    2.45
  -2   4   4   96.55    2.38
  -2   4   4   95.08    2.29
  -2   4   4   96.46    2.45
  -2   4   4   93.57    2.40
  -1   4   4   72.34    1.91
  -1   4   4   75.72    1.77
  -1   4   4   74.92    1.86
  -1   4   4   73.95    1.87
   0  -4  -4    1.50    0.12
   0   4   4    1.45    0.12
   0   4   4    1.04    0.10
   0   4   4    1.20    0.10
   0   4   4    1.38    0.09
  -1  -4  -4  103.75    2.57
   1   4   4   97.71    2.57
   1   4   4  101.06    2.50
   1   4   4   98.77    2.49
   1   4   4  100.68    2.36
  -2  -4  -4  233.88    6.19
   2   4   4  266.00    6.11
   2   4   4  254.84    5.78
   2   4   4  220.79    6.19
   2   4   4  250.94    6.04
  -3  -4  -4    4.99    0.21
   3   4   4    4.62    0.21
   3   4   4    5.01    0.17
  -4  -4  -4   89.80    2.29
   4   4   4   88.77    2.21
   4   4   4   86.36    2.29
  -5  -4  -4    3.60    0.19
   5   4   4    4.01    0.12
   5   4   4    4.08    0.17
   5   4   4    4.00    0.18
   5   4   4    4.00    0.20
  -6  -4  -4   80.48    2.01
  -6  -4  -4   73.95    1.93
   6   4   4   71.38    1.93
   6   4   4   76.05    1.94
   6   4   4   79.12    1.81
   6   4   4   79.31    2.02
  -7  -4  -4    4.67    0.21
  -7  -4  -4    5.07    0.24
   7   4   4    5.27    0.21
   7   4   4    4.57    0.21
   7   4   4    5.02    0.16
  -8  -4  -4  159.83    3.93
  -8  -4  -4  162.56    4.06
   8   4   4  152.86    3.96
   8   4   4  158.73    3.94
   8   4   4  157.42    3.71
  -9  -4  -4   36.84    1.04
  -9  -4  -4   36.62    1.01
   9   4   4   38.86    1.02
   9   4   4   35.74    1.01
 -10  -4  -4    7.87    0.33
 -10  -4  -4    7.39    0.31
  10   4   4    7.05    0.32
  10   4   4    7.14    0.33
 -11  -4  -4    6.40    0.31
 -11  -4  -4    6.32    0.31
  11   4   4    6.52    0.33
  11   4   4    6.24    0.32
 -12  -4  -4   18.30    0.61
  12   4   4   17.51    0.60
  12   4   4   18.65    0.63
 -13  -4  -4    0.08    0.15
  13   4   4    0.20    0.17
  13   4   4    0.04    0.15
 -14  -4  -4    0.85    0.18
  14   4   4    0.87    0.18
 -15  -4  -4    2.90    0.29
  15   4   4    3.38    0.33
 -16  -4  -4    2.17    0.29
  16   4   4    1.68    0.26
 -17  -4  -4    4.17    0.44
  17   4   4    3.96    0.45
 -15   5   4    0.41    0.21
 -15   5   4   -0.22    0.22
  14  -5  -4    1.75    0.27
 -14   5   4    1.59    0.26
 -14   5   4    2.00    0.26
  13  -5  -4    0.73    0.24
 -13   5   4    1.13    0.21
 -13   5   4    0.65    0.21
  12  -5  -4    0.19    0.20
 -12   5   4    0.05    0.18
 -12   5   4    0.05    0.16
  11  -5  -4    3.97    0.31
 -11   5   4    3.46    0.29
 -11   5   4    3.83    0.30
  10  -5  -4   74.46    1.99
 -10   5   4   73.96    1.87
 -10   5   4   73.88    1.93
   9  -5  -4   19.49    0.65
  -9   5   4   18.86    0.61
  -9   5   4   19.48    0.59
   8  -5  -4    4.17    0.28
  -8   5   4    3.79    0.24
  -8   5   4    3.57    0.25
   7  -5  -4   19.25    0.60
  -7   5   4   19.13    0.58
  -7   5   4   19.87    0.57
  -6   5   4   91.17    2.19
  -6   5   4   89.18    2.27
  -5   5   4   51.71    1.32
  -5   5   4   52.11    1.32
  -5   5   4   50.52    1.28
  -4   5   4    2.14    0.15
  -4   5   4    2.28    0.15
  -4   5   4    1.97    0.11
  -3   5   4  196.73    4.55
  -3   5   4  185.98    4.74
  -3   5   4  191.35    4.78
  -3   5   4  199.18    4.87
  -2   5   4   30.12    0.82
  -2   5   4   31.98    0.80
  -2   5   4   31.44    0.83
  -2   5   4   30.81    0.81
  -1   5   4   30.29    0.82
  -1   5   4   30.96    0.77
  -1   5   4   30.32    0.81
   0  -5  -4    0.24    0.08
   0   5   4    0.50    0.09
   0   5   4    0.31    0.07
   0   5   4    0.34    0.06
  -1  -5  -4  182.74    4.49
   1   5   4  167.03    4.35
   1   5   4  178.60    4.49
   1   5   4  178.20    4.13
  -2  -5  -4  313.12    7.89
   2   5   4  310.85    7.90
   2   5   4  308.03    7.73
   2   5   4  319.51    7.39
  -3  -5  -4   42.10    1.16
   3   5   4   43.31    1.02
   3   5   4   40.47    1.16
   3   5   4   43.93    1.10
   3   5   4   43.31    1.09
  -4  -5  -4    2.42    0.18
   4   5   4    2.50    0.14
   4   5   4    2.53    0.10
   4   5   4    2.49    0.12
   4   5   4    2.49    0.17
  -5  -5  -4    7.63    0.31
   5   5   4    8.00    0.27
   5   5   4    7.86    0.25
   5   5   4    8.02    0.22
   5   5   4    7.48    0.31
  -6  -5  -4   15.57    0.51
   6   5   4   15.46    0.51
   6   5   4   15.48    0.40
   6   5   4   15.52    0.45
   6   5   4   15.69    0.46
  -7  -5  -4   67.21    1.78
  -7  -5  -4   66.97    1.69
   7   5   4   67.16    1.79
   7   5   4   65.07    1.70
   7   5   4   65.82    1.58
   7   5   4   66.14    1.70
  -8  -5  -4    2.38    0.22
  -8  -5  -4    2.61    0.17
   8   5   4    2.39    0.13
   8   5   4    2.25    0.17
   8   5   4    2.52    0.18
   8   5   4    2.56    0.21
  -9  -5  -4   67.33    1.73
  -9  -5  -4   67.42    1.80
   9   5   4   67.14    1.75
   9   5   4   67.81    1.75
   9   5   4   65.94    1.61
 -10  -5  -4    5.82    0.28
 -10  -5  -4    5.72    0.31
  10   5   4    6.16    0.30
  10   5   4    6.10    0.29
 -11  -5  -4    1.28    0.17
 -11  -5  -4    1.46    0.18
  11   5   4    1.21    0.18
  11   5   4    1.30    0.18
 -12  -5  -4   18.50    0.61
  12   5   4   18.26    0.62
  12   5   4   18.04    0.63
 -13  -5  -4    5.58    0.32
  13   5   4    5.71    0.33
  13   5   4    6.00    0.34
 -14  -5  -4    0.57    0.19
  14   5   4   -0.06    0.19
  14   5   4    0.49    0.19
 -15  -5  -4    0.33    0.21
  15   5   4    0.23    0.21
 -16  -5  -4   16.75    0.67
  16   5   4   16.74    0.69
 -17  -5  -4    3.05    0.33
  17   5   4    2.40    0.31
 -15   6   4    1.17    0.24
 -15   6   4    1.40    0.27
 -14   6   4    6.88    0.47
 -14   6   4    6.90    0.42
  13  -6  -4    0.62    0.21
 -13   6   4    0.02    0.19
 -13   6   4    0.41    0.19
  12  -6  -4    0.63    0.22
 -12   6   4    0.52    0.20
 -12   6   4    0.82    0.20
  11  -6  -4    4.81    0.36
 -11   6   4    4.66    0.30
[truncated: 884,562 more chars]
