# Supplementary material for: Crystal structure of tetra­butyl­ammonium bromide–1,2-di­iodo-3,4,5,6-tetra­fluoro­benzene–di­chloro­methane (2/2/1)
Source: Acta Crystallogr E Crystallogr Commun. 2015 Apr 9;71(Pt 5):o286–7. doi: 10.1107/S2056989015006593 (PMC4420043; doi:10.1107/S2056989015006593)
Supplement: Supplementary file 2 [file e-71-0o286-Isup2.hkl]

# 
# h,k,l, Fc-squared, Fo-squared, sigma(Fo-squared) and status flag 
# 
data_I
_shelx_title ' db097 in P-1' 
_shelx_refln_list_code          4 
_shelx_F_calc_maximum      433.37 
_exptl_crystal_F_000      1492.00 
_reflns_d_resolution_high  0.7485 
 
loop_ 
 _symmetry_equiv_pos_as_xyz 
 'x, y, z' 
 '-x, -y, -z' 
 
_cell_length_a    13.1654 
_cell_length_b    15.0483 
_cell_length_c    16.2559 
_cell_angle_alpha  66.668 
_cell_angle_beta   84.654 
_cell_angle_gamma  80.842 
 
_shelx_F_squared_multiplier     1.000 
 
loop_ 
 _refln_index_h 
 _refln_index_k 
 _refln_index_l 
 _refln_F_squared_calc 
 _refln_F_squared_meas 
 _refln_F_squared_sigma 
 _refln_observed_status 
   2   0   0    12219.53    12811.71    328.00 o 
   3   0   0    11614.39    12752.24    320.79 o 
   4   0   0    68054.77    67219.87    824.08 o 
   5   0   0     4229.75     4553.39     82.98 o 
   6   0   0     3200.09     3563.05     48.13 o 
   7   0   0    46267.75    46482.77    568.57 o 
   8   0   0     2035.00     2216.35     34.28 o 
   9   0   0       96.01      125.63     12.20 o 
  10   0   0       23.18       36.04     11.66 o 
  11   0   0    14281.82    14280.25    210.87 o 
  12   0   0      135.86      105.05     22.64 o 
  13   0   0        8.55      -30.64     30.64 o 
  14   0   0      284.85      233.44     29.93 o 
  15   0   0      634.14      608.77     45.82 o 
  16   0   0      571.98      605.78     82.00 o 
  17   0   0      338.58      381.96     41.40 o 
 -17   1   0      718.53      800.78     58.43 o 
 -16   1   0     1056.68     1159.60     61.13 o 
 -15   1   0      176.13      184.41     29.76 o 
 -14   1   0      141.41      127.74     29.31 o 
 -13   1   0     1185.65     1160.27     50.32 o 
 -12   1   0     3330.37     3348.21     62.91 o 
 -11   1   0     1702.68     1604.12     38.84 o 
 -10   1   0     7097.90     7276.04    113.85 o 
  -9   1   0    12185.41    12379.33    181.85 o 
  -8   1   0     5252.94     5687.80     76.26 o 
  -7   1   0    35255.49    34810.98    426.90 o 
  -6   1   0    10704.58    10035.06    126.93 o 
  -5   1   0    75618.28    75298.95    992.58 o 
  -4   1   0        2.61       -4.70      4.70 o 
  -3   1   0     6895.32     7414.06    129.81 o 
  -1   1   0    53744.98    54844.00   1384.08 o 
   3   1   0       57.33      296.54     16.22 o 
   4   1   0     3263.00     3688.52     39.69 o 
   5   1   0     1568.02     1738.70     20.94 o 
   6   1   0     9336.92     8982.76     92.19 o 
   7   1   0     2705.53     2798.22     40.00 o 
   8   1   0    20940.68    20989.39    260.33 o 
   9   1   0    13395.11    13941.02    176.41 o 
  10   1   0       45.76       45.63     12.20 o 
  11   1   0     2441.47     2426.64     55.86 o 
  12   1   0     3482.85     3369.88     74.71 o 
  13   1   0      509.85      439.03     51.36 o 
  14   1   0     1607.19     1676.52     59.16 o 
  15   1   0     1109.34      982.35     87.41 o 
  16   1   0      280.81      236.09     34.89 o 
  17   1   0        6.02       27.03     46.86 o 
 -16   2   0       62.58        4.31     36.94 o 
 -15   2   0     2132.57     2101.86     72.60 o 
 -14   2   0     1472.93     1509.91     61.13 o 
 -13   2   0        5.61      -15.00     19.72 o 
 -12   2   0     1252.84     1341.09     38.60 o 
 -11   2   0     5383.68     5237.94     91.94 o 
 -10   2   0      716.03      693.51     28.96 o 
  -9   2   0    11537.56    11728.34    173.90 o 
  -8   2   0      107.69      101.36      9.14 o 
  -7   2   0       76.70       74.99      7.98 o 
  -6   2   0    15594.10    16203.78    201.45 o 
  -5   2   0      699.20      672.79     20.55 o 
  -4   2   0     5741.52     5923.26     75.86 o 
  -3   2   0      852.24      969.01     21.80 o 
  -2   2   0    36258.45    36864.20   1483.19 o 
  -1   2   0     3668.62     3680.06     95.52 o 
   1   2   0    11208.22    12148.51    308.17 o 
   2   2   0    13972.83    15226.63    385.67 o 
   3   2   0      120.00       61.27     12.62 o 
   4   2   0    35790.59    36330.76    603.13 o 
   5   2   0     8565.41     8865.90    109.49 o 
   6   2   0        9.23       27.97      4.35 o 
   7   2   0     3195.99     3402.38     39.18 o 
   8   2   0    10257.52    10521.39    108.86 o 
   9   2   0        2.15       -6.05      6.05 o 
  10   2   0     3263.78     3266.52     56.97 o 
  11   2   0      858.50      910.06     42.91 o 
  12   2   0       10.72       -2.65     14.57 o 
  13   2   0     1124.21     1180.75     35.90 o 
  14   2   0       47.31       35.66     24.33 o 
  15   2   0      605.26      642.17     51.36 o 
  16   2   0        8.80       61.54     30.50 o 
  17   2   0     1851.96     1872.47    106.33 o 
 -16   3   0       12.55      -23.14     31.78 o 
 -15   3   0      455.02      450.96     39.50 o 
 -14   3   0     3787.76     3827.49     96.05 o 
 -13   3   0     2683.90     2753.04     75.15 o 
 -12   3   0      219.98      183.59     18.80 o 
 -11   3   0      188.97      198.87     33.28 o 
 -10   3   0     5703.73     5680.62     93.50 o 
  -9   3   0     5797.51     5761.32     92.85 o 
  -8   3   0       15.39       11.48      8.38 o 
  -7   3   0     9970.45     9972.12    128.09 o 
  -6   3   0     8685.42     8251.05    106.48 o 
  -5   3   0     6598.07     6348.57     82.63 o 
  -4   3   0      810.70      840.31     56.61 o 
  -3   3   0    31895.07    32146.59    394.13 o 
  -2   3   0    63816.54    61814.08   1350.97 o 
   0   3   0     3881.72     3570.12     95.52 o 
   2   3   0    10878.03    11493.57    293.76 o 
   3   3   0     2307.20     2137.39     63.08 o 
   4   3   0     1385.25     1322.73     23.75 o 
   5   3   0    14309.78    13943.21    155.22 o 
   6   3   0    24234.50    24191.87    469.30 o 
   7   3   0       84.04      100.02      6.44 o 
   8   3   0     4624.98     4682.46     52.87 o 
   9   3   0     3348.84     3320.34     40.26 o 
  10   3   0     1780.29     1698.93     33.65 o 
  11   3   0     7304.57     7306.82    143.82 o 
  12   3   0     9371.67     9331.97    142.95 o 
  13   3   0     2361.76     2270.10     49.40 o 
  14   3   0        7.75       12.47     22.83 o 
  15   3   0     2132.48     2258.34    109.93 o 
  16   3   0     2905.73     3042.08    127.95 o 
  17   3   0      451.59      495.60     61.27 o 
 -16   4   0      303.27      213.18     35.61 o 
 -15   4   0      202.07      192.83     35.03 o 
 -14   4   0     2373.37     2567.04     78.36 o 
 -13   4   0     1194.51     1252.06     54.75 o 
 -12   4   0       18.21       25.97     17.13 o 
 -11   4   0      584.31      626.26     29.60 o 
 -10   4   0     3286.86     3164.65     82.84 o 
  -9   4   0     6166.47     5827.31     94.60 o 
  -8   4   0       30.74       19.53     11.35 o 
  -7   4   0     6242.71     6382.01     85.54 o 
  -6   4   0      537.47      509.31     16.13 o 
  -5   4   0    23919.05    24242.29    435.71 o 
  -4   4   0        6.24        8.02      4.89 o 
  -3   4   0     1014.93     1009.12     17.66 o 
  -2   4   0     6282.82     6115.95     89.71 o 
  -1   4   0    84380.32    86008.65   1213.58 o 
   0   4   0    25772.74    27090.03    380.95 o 
   1   4   0    12379.42    12386.63    215.52 o 
   2   4   0    12540.19    13094.51    241.49 o 
   3   4   0    20834.93    22334.52    385.22 o 
   4   4   0     3387.39     3395.98     66.68 o 
   5   4   0     2943.85     2859.20    118.74 o 
   6   4   0    71638.36    71821.05    791.23 o 
   7   4   0    11141.67    10789.87    167.44 o 
   8   4   0      558.18      482.41     12.96 o 
   9   4   0      117.80       99.77     10.17 o 
  10   4   0    20157.74    20426.67    255.22 o 
  11   4   0     7394.39     7261.21     87.50 o 
  12   4   0      164.87      153.00     13.29 o 
  13   4   0     2108.76     2053.55     45.90 o 
  14   4   0        0.04       -7.62     22.27 o 
  15   4   0     1476.93     1391.28     86.50 o 
  16   4   0       34.84        5.41     41.45 o 
  17   4   0      391.50      223.47     52.26 o 
 -16   5   0       13.37       -5.08     35.03 o 
 -15   5   0      493.59      449.70     45.05 o 
 -14   5   0       40.36       32.99     29.23 o 
 -13   5   0      629.88      687.36     47.67 o 
 -12   5   0     1753.27     1755.77     60.42 o 
 -11   5   0     2964.62     2933.29     59.14 o 
 -10   5   0     2921.13     2936.40     57.82 o 
  -9   5   0      291.92      278.00     18.57 o 
  -8   5   0     1182.05     1112.15     30.44 o 
  -7   5   0     1623.17     1562.74     32.78 o 
  -6   5   0    37291.43    37742.47    412.90 o 
  -5   5   0      248.56      284.56     10.77 o 
  -4   5   0     6073.63     5926.52     68.77 o 
  -3   5   0     1311.88     1286.59     18.81 o 
  -2   5   0    13071.45    13094.69    161.81 o 
   0   5   0     3531.62     3578.05     47.69 o 
   1   5   0    29503.90    29954.15    364.06 o 
   2   5   0     2502.60     2411.54     47.60 o 
   3   5   0      748.03      781.75     43.25 o 
   4   5   0     2691.31     2552.37     41.83 o 
   5   5   0    29914.30    30659.12    530.07 o 
   6   5   0     7758.24     7215.22    108.60 o 
   7   5   0     6885.91     6779.43     81.25 o 
   8   5   0     3755.82     3474.41     45.43 o 
   9   5   0       51.23       55.94      8.45 o 
  10   5   0    10901.39    10693.46    114.83 o 
  11   5   0       53.84       53.34     11.35 o 
  12   5   0       12.03       17.51     11.47 o 
  13   5   0      672.31      620.52     23.91 o 
  14   5   0     3439.34     3494.43    126.15 o 
  15   5   0     1253.05     1324.60     84.70 o 
  16   5   0        2.83      -34.24     39.65 o 
  17   5   0      700.16      872.26     77.49 o 
 -15   6   0       86.52      127.22     34.34 o 
 -14   6   0      560.69      661.15     46.19 o 
 -13   6   0      102.40       31.54     25.49 o 
 -12   6   0     1851.63     1821.18     47.27 o 
 -11   6   0        1.46        3.41     25.44 o 
 -10   6   0      929.21      874.91     32.28 o 
  -9   6   0     8473.53     8308.45    129.90 o 
  -8   6   0      528.02      536.19     40.58 o 
  -7   6   0     5373.87     5151.62     72.05 o 
  -6   6   0      622.90      542.03     14.88 o 
  -5   6   0    11986.81    12276.45    138.53 o 
  -4   6   0       10.35       24.81      7.26 o 
  -3   6   0    56343.43    56278.93    611.73 o 
  -2   6   0     1095.99     1298.51     22.27 o 
  -1   6   0    13132.95    13204.75    164.05 o 
   0   6   0     9998.72    10296.71    129.15 o 
   1   6   0    55550.79    56137.15    779.85 o 
   2   6   0    15960.98    15607.84    290.28 o 
   3   6   0    37360.61    36930.82    449.52 o 
   4   6   0    34772.30    35288.63    429.94 o 
   5   6   0     7253.63     7319.47    109.30 o 
   6   6   0      146.07      174.64     14.28 o 
   7   6   0     2240.91     2314.55     43.20 o 
   8   6   0    11739.92    11487.17    133.61 o 
   9   6   0     1211.68     1199.91     26.20 o 
  10   6   0    15635.13    15456.08    289.88 o 
  11   6   0      402.31      413.94     20.15 o 
  12   6   0     1867.40     1939.74     38.76 o 
  13   6   0      652.02      645.89     48.66 o 
  14   6   0     1109.39     1187.64     75.69 o 
  15   6   0      154.12      219.87     45.05 o 
  16   6   0      225.82      209.05     41.45 o 
  17   6   0       29.06       55.87     46.86 o 
 -15   7   0     1230.49     1373.11     67.40 o 
 -14   7   0      112.49       78.39     29.31 o 
 -13   7   0      263.85      236.71     30.58 o 
 -12   7   0      236.79      203.49     22.46 o 
 -11   7   0     2170.44     2102.58     49.48 o 
 -10   7   0      121.33       82.95     16.61 o 
  -9   7   0        1.88       16.11     13.70 o 
  -8   7   0    27593.02    26573.33    519.54 o 
  -7   7   0       26.28       48.58     11.26 o 
  -6   7   0     3627.88     3481.84     45.72 o 
  -5   7   0       69.50       52.66      8.33 o 
  -4   7   0    38927.89    39010.73    426.60 o 
  -3   7   0     2936.39     2992.29     38.62 o 
  -2   7   0     1742.99     1824.46     29.48 o 
  -1   7   0    23013.62    22795.24    279.93 o 
   0   7   0     2955.78     3192.44     47.12 o 
   1   7   0     6200.08     6389.84     83.89 o 
   2   7   0     2738.78     2621.98     52.34 o 
   3   7   0    43841.70    42373.88    595.92 o 
   4   7   0     4652.28     4608.35     81.17 o 
   5   7   0     4708.78     4693.05     63.80 o 
   6   7   0     3964.52     4142.54     57.72 o 
   7   7   0      118.17      114.39     11.79 o 
   8   7   0       15.40       11.86     10.13 o 
   9   7   0       25.97       15.92      8.57 o 
  10   7   0       23.44       18.99     10.00 o 
  11   7   0    12033.03    11819.11    175.96 o 
  12   7   0     1529.76     1481.14     45.40 o 
  13   7   0      128.04      115.29     21.55 o 
  14   7   0      464.42      376.66     46.86 o 
  15   7   0     1341.29     1490.40     86.50 o 
  16   7   0      209.44      225.27     48.66 o 
 -14   8   0     1041.51     1041.66     90.11 o 
 -13   8   0     1094.02     1036.25     75.69 o 
 -12   8   0      114.68      109.93     46.86 o 
 -11   8   0      596.54      660.64     42.44 o 
 -10   8   0      339.91      288.03     21.38 o 
  -9   8   0     1909.90     1746.73     42.21 o 
  -8   8   0     3966.23     3915.06     70.27 o 
  -7   8   0      475.82      480.52     30.43 o 
  -6   8   0        1.50        9.65      9.26 o 
  -5   8   0      230.86      208.35     12.77 o 
  -4   8   0     3392.35     3278.89     48.84 o 
  -3   8   0      384.74      449.14     18.47 o 
  -2   8   0     2860.63     2789.93     41.86 o 
  -1   8   0     3433.10     3392.68     48.61 o 
   0   8   0      877.87     1026.18     32.78 o 
   1   8   0     8424.46     8239.54    107.07 o 
   2   8   0      761.36      819.31     29.07 o 
   3   8   0      144.99      126.80      9.14 o 
   4   8   0     3057.74     3014.08     45.15 o 
   5   8   0    18604.45    19539.72    242.92 o 
   6   8   0     4829.89     4867.03     67.60 o 
   7   8   0      758.60      783.90     21.23 o 
   8   8   0     2681.05     2771.97     44.59 o 
   9   8   0     1296.31     1257.89     26.60 o 
  10   8   0     5277.12     5139.65     61.56 o 
  11   8   0      768.01      822.86     48.66 o 
  12   8   0     3931.58     4036.56    118.04 o 
  13   8   0     1895.89     2029.42     58.25 o 
  14   8   0      426.75      347.82     45.05 o 
  15   8   0        1.76       45.05     37.85 o 
  16   8   0      284.17      212.66     52.26 o 
 -13   9   0      270.76      203.65     52.26 o 
 -12   9   0       93.52       30.64     45.05 o 
 -11   9   0     1071.63     1071.27     95.52 o 
 -10   9   0      339.77      336.65     29.76 o 
  -9   9   0     1036.92     1065.04     60.37 o 
  -8   9   0        5.02       -0.87     18.99 o 
  -7   9   0      415.48      457.08     31.78 o 
  -6   9   0     1353.85     1381.44     35.00 o 
  -5   9   0     1229.52     1178.08     27.01 o 
  -4   9   0     6385.40     6603.58     89.57 o 
  -3   9   0      301.69      356.23     16.21 o 
  -2   9   0     1238.50     1299.09     27.23 o 
  -1   9   0      336.89      314.26     15.46 o 
   0   9   0    23919.26    24050.09    297.58 o 
   1   9   0      213.09      270.03     13.68 o 
   2   9   0     1689.76     1488.28     32.28 o 
   3   9   0     3421.28     3224.44     64.93 o 
   4   9   0     3824.90     3950.30     57.27 o 
   5   9   0     4729.26     4643.38     76.36 o 
   6   9   0     2959.50     2981.56     54.55 o 
   7   9   0     2172.12     2222.22     45.40 o 
   8   9   0       46.09       34.83     13.30 o 
   9   9   0     8938.59     8995.84    122.86 o 
  10   9   0        9.59       32.27     13.06 o 
  11   9   0      467.24      501.86     22.23 o 
  12   9   0     1838.48     1965.23     55.68 o 
  13   9   0     3371.75     3303.30     84.70 o 
  14   9   0      102.85       72.09     34.24 o 
  15   9   0      195.63      245.10     52.26 o 
 -13  10   0      828.23      960.56     91.91 o 
 -12  10   0       41.18       23.43     46.86 o 
 -11  10   0     1209.67     1040.75     53.11 o 
 -10  10   0     5567.95     5705.00    154.09 o 
  -9  10   0      620.88      569.98     38.73 o 
  -8  10   0       54.30       59.47     28.83 o 
  -7  10   0      227.62      223.68     22.94 o 
  -6  10   0     1262.70     1277.14     57.06 o 
  -5  10   0      155.88      178.22     14.51 o 
  -4  10   0      266.78      279.51     15.94 o 
  -3  10   0     7836.31     7752.00    103.99 o 
  -2  10   0     1128.93     1091.86     27.05 o 
  -1  10   0     1680.23     1652.75     32.15 o 
   0  10   0      497.87      564.16     19.77 o 
   1  10   0    11753.00    11719.39    151.18 o 
   2  10   0      836.62      694.11     22.01 o 
   3  10   0     4011.06     4032.80     59.74 o 
   4  10   0    17999.75    17484.22    235.93 o 
   5  10   0     2296.21     2305.81     39.32 o 
   6  10   0        2.90       12.73     11.35 o 
   7  10   0    11252.10    11512.64    173.35 o 
   8  10   0    16840.34    17175.93    252.22 o 
   9  10   0     7765.06     7927.40    160.23 o 
  10  10   0      629.12      658.52     25.99 o 
  11  10   0     4764.40     4968.34     84.02 o 
  12  10   0     1099.43     1184.03     61.27 o 
  13  10   0      371.96      461.36     48.66 o 
 -12  11   0       99.60       77.49     43.25 o 
 -11  11   0      215.46      215.54     32.03 o 
 -10  11   0      342.53      362.04     34.12 o 
  -9  11   0     4457.79     4357.15     99.30 o 
  -8  11   0      279.65      252.68     40.55 o 
  -7  11   0      100.17       62.28     22.52 o 
  -6  11   0      224.06      222.52     19.62 o 
  -5  11   0     2686.09     2591.12     46.11 o 
  -4  11   0     1348.78     1318.48     31.08 o 
  -3  11   0        3.30        9.02     13.01 o 
  -2  11   0    17890.32    17983.95    227.52 o 
  -1  11   0     2076.35     1983.11     38.15 o 
   0  11   0      435.51      493.37     21.21 o 
   1  11   0     1494.16     1557.93     32.72 o 
   2  11   0    25341.48    25179.64    314.07 o 
   3  11   0     2789.39     2712.56     45.58 o 
   4  11   0     3679.79     3572.35     69.33 o 
   5  11   0      527.48      501.66     21.80 o 
   6  11   0      213.05      208.48     17.93 o 
   7  11   0     2332.83     2315.30     50.20 o 
   8  11   0      691.99      696.79     37.11 o 
   9  11   0     2559.67     2686.35     55.96 o 
  10  11   0       74.83       68.39     15.36 o 
  11  11   0        2.57       10.93     19.77 o 
  12  11   0      145.63      144.17     32.44 o 
  13  11   0      112.46       86.50     30.64 o 
 -11  12   0       62.61       46.86     29.33 o 
 -10  12   0      437.51      378.29     35.41 o 
  -9  12   0      457.42      431.23     33.06 o 
  -8  12   0     1685.58     1861.84     60.44 o 
  -7  12   0     1464.80     1353.84     50.66 o 
  -6  12   0        0.03      -10.75     17.52 o 
  -5  12   0      228.31      226.13     17.85 o 
  -4  12   0       73.82       43.72     15.19 o 
  -3  12   0     3819.91     3815.59     60.51 o 
  -2  12   0       16.04        9.39     13.33 o 
  -1  12   0     1058.92     1082.82     28.56 o 
   0  12   0     3342.61     3311.33     54.34 o 
   1  12   0       24.41       19.44     13.49 o 
   2  12   0      513.65      547.52     23.30 o 
   3  12   0       17.14       23.26     12.63 o 
   4  12   0      190.87      171.83     14.77 o 
   5  12   0      340.98      316.15     18.01 o 
   6  12   0     2643.26     2591.10     53.79 o 
   7  12   0     5878.04     5773.74     97.12 o 
   8  12   0        6.54        0.24     19.17 o 
   9  12   0     1316.85     1348.31     56.85 o 
  10  12   0      602.88      594.31     29.91 o 
  11  12   0     2399.64     2427.90     51.04 o 
  12  12   0     1229.06     1263.86     50.03 o 
  13  12   0      662.99      747.91     59.47 o 
 -10  13   0        1.26       -1.80     37.85 o 
  -9  13   0        2.02       -3.60     32.44 o 
  -8  13   0        0.09       -1.71     25.55 o 
  -7  13   0     1533.92     1563.97     58.25 o 
  -6  13   0      573.56      641.74     38.48 o 
  -5  13   0     3746.07     3861.26     69.45 o 
  -4  13   0      295.41      290.34     19.66 o 
  -3  13   0       13.75      -12.76     14.51 o 
  -2  13   0       18.99       45.13     15.09 o 
  -1  13   0     3388.59     3422.41     68.67 o 
   0  13   0     3284.78     3292.31     55.95 o 
   1  13   0       62.32       54.30     13.84 o 
   2  13   0    11195.74    11250.82    149.78 o 
   3  13   0      130.52      132.02     15.01 o 
   4  13   0      287.42      216.81     21.59 o 
   5  13   0      230.91      211.71     17.17 o 
   6  13   0    10698.63    10788.65    167.15 o 
   7  13   0      321.50      285.17     22.78 o 
   8  13   0      718.81      685.54     32.90 o 
   9  13   0      321.12      328.45     24.93 o 
  10  13   0       78.63       90.13     18.63 o 
  11  13   0      224.76      223.56     22.35 o 
  12  13   0      553.57      556.94     40.13 o 
  13  13   0      976.21     1030.85     66.68 o 
  -9  14   0       36.40      -26.80     37.85 o 
  -8  14   0        3.01      -16.22     64.88 o 
  -7  14   0      543.55      623.97     65.78 o 
  -6  14   0      408.59      361.05     33.61 o 
  -5  14   0     1947.27     1927.19     51.49 o 
  -4  14   0     3334.26     3534.31     78.30 o 
  -3  14   0     2463.48     2446.70     49.27 o 
  -2  14   0      375.17      364.95     21.51 o 
  -1  14   0      796.13      800.23     31.36 o 
   0  14   0      978.74      963.24     31.30 o 
   1  14   0      625.06      649.99     28.95 o 
   2  14   0       42.17       33.17     15.39 o 
   3  14   0     6048.29     6178.53     90.85 o 
   4  14   0        0.34       -5.74     14.16 o 
   5  14   0      308.46      301.64     29.04 o 
   6  14   0        1.32        4.50     18.28 o 
   7  14   0     5303.58     5553.06     98.79 o 
   8  14   0        6.69      -18.71     19.29 o 
   9  14   0       70.11       68.63     21.93 o 
  10  14   0     2916.24     2838.46     64.75 o 
  11  14   0       51.14       30.02     20.69 o 
  12  14   0        0.14       37.57     28.00 o 
  13  14   0      146.30      167.60     41.45 o 
  -8  15   0       62.95       61.81     29.93 o 
  -7  15   0      315.52      274.85     35.07 o 
  -6  15   0      115.98       87.16     27.95 o 
  -5  15   0      481.14      449.23     29.03 o 
  -4  15   0       10.51       22.06     18.65 o 
  -3  15   0     3739.87     3854.36    132.66 o 
  -2  15   0      568.82      486.08     39.28 o 
  -1  15   0       81.67       63.79     18.04 o 
   0  15   0      361.31      365.41     23.62 o 
   1  15   0      696.97      693.32     30.87 o 
   2  15   0     2946.92     3007.57     56.98 o 
   3  15   0        4.98       -2.77     15.86 o 
   4  15   0     4219.69     4150.62     79.78 o 
   5  15   0      153.51      128.33     22.00 o 
   6  15   0      511.01      472.31     30.86 o 
   7  15   0        6.33       11.81     21.15 o 
   8  15   0     1341.38     1319.71     50.00 o 
   9  15   0     2116.01     2149.39     61.02 o 
  10  15   0       35.67        2.80     23.84 o 
  11  15   0      100.90      102.70     22.90 o 
  12  15   0       17.57        7.21     36.04 o 
  -6  16   0      142.00       81.52     32.33 o 
  -5  16   0        0.18      -26.76     26.76 o 
  -4  16   0      833.25      800.19     35.97 o 
  -3  16   0       11.32        7.64     19.06 o 
  -2  16   0     1014.65     1016.20     38.50 o 
  -1  16   0     1114.29     1030.53     39.11 o 
   0  16   0      717.33      809.95     34.54 o 
   1  16   0      485.91      425.23     26.00 o 
   2  16   0       30.75       18.19     22.37 o 
   3  16   0     1711.71     1746.52     51.60 o 
   4  16   0       40.71       47.52     22.00 o 
   5  16   0     1013.63     1027.98     45.20 o 
   6  16   0      986.02     1037.11     41.85 o 
   7  16   0      257.58      296.24     33.82 o 
   8  16   0     1925.59     2019.06     56.35 o 
   9  16   0      120.00      125.69     30.90 o 
  10  16   0       58.19       36.59     24.83 o 
  -4  17   0        8.25       -3.30     26.26 o 
  -3  17   0       71.24       40.77     22.75 o 
  -2  17   0        1.05      -18.20     20.13 o 
  -1  17   0      547.11      532.27     36.16 o 
   0  17   0     1770.57     1849.04     48.99 o 
   1  17   0     2595.64     2828.98     59.49 o 
   2  17   0       76.43       64.14     24.78 o 
   3  17   0      867.55      889.37     45.07 o 
   4  17   0      522.98      563.61     39.19 o 
   5  17   0     1592.17     1576.36     53.80 o 
   6  17   0       17.20       30.86     23.24 o 
   7  17   0      329.51      313.83     31.41 o 
   8  17   0     1119.44     1165.67     56.98 o 
  -1  18   0        2.39       -7.29     26.22 o 
   0  18   0      707.28      639.25     98.22 o 
   1  18   0      432.42      379.34     44.15 o 
   2  18   0      323.29      339.64     55.87 o 
   3  18   0      153.68      167.94     35.67 o 
   4  18   0      208.00      208.48     36.66 o 
   5  18   0       47.41       37.85     32.99 o 
   6  18   0       16.70        7.86     31.55 o 
  -3 -18   1     1453.48     1598.17     68.85 o 
  -2 -18   1      932.02     1032.39     71.19 o 
  -1 -18   1      530.46      532.78     46.86 o 
  -7 -17   1      714.85      805.31     62.18 o 
  -6 -17   1      171.91      134.69     54.97 o 
  -5 -17   1      934.02      914.64     45.08 o 
  -4 -17   1       92.09       74.91     24.34 o 
  -3 -17   1     1323.17     1234.40     48.15 o 
  -2 -17   1      618.11      577.34     37.10 o 
  -1 -17   1      164.09      181.16     28.54 o 
   0 -17   1       69.37       60.91     26.45 o 
   1 -17   1       30.49       13.93     20.86 o 
   2 -17   1     1171.01     1108.80     45.91 o 
   3 -17   1        1.20      -16.79     22.64 o 
  -9 -16   1      179.79      145.72     27.87 o 
  -8 -16   1     2250.31     2263.22     62.22 o 
  -7 -16   1       79.80       67.08     23.92 o 
  -6 -16   1      400.98      361.30     29.31 o 
  -5 -16   1       67.71       56.05     23.32 o 
  -4 -16   1     2027.11     2021.24     56.68 o 
  -3 -16   1       18.55      -11.21     22.13 o 
  -2 -16   1      256.73      221.91     26.41 o 
  -1 -16   1     2126.12     2127.94    110.12 o 
   0 -16   1       14.80       21.50     21.37 o 
   1 -16   1        3.25       -9.68     19.89 o 
   2 -16   1       89.68       82.29     20.45 o 
   3 -16   1     1752.77     1801.71     84.28 o 
   4 -16   1       33.15       22.24     19.97 o 
   5 -16   1      257.06      234.46     34.61 o 
 -11 -15   1       93.18       56.40     26.01 o 
 -10 -15   1      740.98      755.06     41.91 o 
  -9 -15   1      445.32      502.36     34.64 o 
  -8 -15   1      426.04      414.54     29.91 o 
  -7 -15   1     1429.38     1386.18     46.71 o 
  -6 -15   1      511.06      537.74     72.37 o 
  -5 -15   1      112.39       90.87     25.24 o 
  -4 -15   1      192.47      173.42     22.31 o 
  -3 -15   1      512.85      514.34     31.08 o 
  -2 -15   1       89.43       87.88     20.41 o 
  -1 -15   1      115.93       81.57     17.23 o 
   0 -15   1     2374.63     2409.60     49.86 o 
   1 -15   1      866.61      805.19     33.79 o 
   2 -15   1      330.25      290.22     22.96 o 
   3 -15   1       18.76       43.20     19.25 o 
   4 -15   1     2015.16     2209.34     50.08 o 
   5 -15   1      337.56      282.68     25.30 o 
   6 -15   1       40.70       -2.83     25.95 o 
   7 -15   1      367.09      298.66     36.69 o 
 -12 -14   1      350.62      321.14     35.07 o 
 -11 -14   1       15.59      -19.98     19.98 o 
 -10 -14   1      282.90      319.40     33.23 o 
  -9 -14   1       87.01       46.75     21.71 o 
  -8 -14   1       77.42       65.46     22.65 o 
  -7 -14   1     1353.41     1365.26     77.50 o 
  -6 -14   1     3043.75     3176.08     67.00 o 
  -5 -14   1      264.93      286.89     24.36 o 
  -4 -14   1      991.72      961.90     41.94 o 
  -3 -14   1      572.42      586.32     29.91 o 
  -2 -14   1      301.42      254.47     19.07 o 
  -1 -14   1      822.81      892.11     38.24 o 
   0 -14   1     2269.61     2347.80     47.79 o 
   1 -14   1      389.01      395.68     22.44 o 
   2 -14   1       46.59       34.47     17.13 o 
   3 -14   1     1046.70     1078.99     41.73 o 
   4 -14   1     1852.47     2002.41     45.39 o 
   5 -14   1      545.35      572.99     29.60 o 
   6 -14   1      116.92      114.86     25.95 o 
   7 -14   1     1738.20     1851.07     65.17 o 
   8 -14   1      130.61      120.79     31.18 o 
   9 -14   1      422.37      397.74     38.48 o 
 -13 -13   1      867.33      821.79     64.88 o 
 -12 -13   1       54.49       42.01     26.40 o 
 -11 -13   1     2073.28     2036.37     67.63 o 
 -10 -13   1      462.05      395.75     27.81 o 
  -9 -13   1      152.36      159.64     21.90 o 
  -8 -13   1      721.76      760.49     34.75 o 
  -7 -13   1      663.62      658.98     47.85 o 
  -6 -13   1     1597.31     1602.01     42.84 o 
  -5 -13   1       22.08       20.35     16.14 o 
  -4 -13   1      335.54      334.74     23.32 o 
  -3 -13   1      768.77      768.25     28.46 o 
  -2 -13   1      117.54      161.64     16.43 o 
  -1 -13   1     5721.18     5985.39     87.70 o 
   0 -13   1       49.88       37.15     15.15 o 
   1 -13   1      845.83      822.71     29.55 o 
   2 -13   1        0.56      -11.35     13.87 o 
   3 -13   1     3027.47     3031.94     54.20 o 
   4 -13   1     2086.79     2200.16     45.42 o 
   5 -13   1       53.96       43.39     16.84 o 
   6 -13   1      158.64      128.94     20.91 o 
   7 -13   1      413.95      359.34     32.84 o 
   8 -13   1     2819.08     2970.60     81.83 o 
   9 -13   1      107.48      107.35     29.87 o 
  10 -13   1      787.79      721.22     49.26 o 
 -14 -12   1      158.40      160.39     39.65 o 
 -13 -12   1      330.64      275.73     41.45 o 
 -12 -12   1       74.86       90.11     34.24 o 
 -11 -12   1     1051.89     1048.58     36.57 o 
 -10 -12   1      125.98      147.27     21.75 o 
  -9 -12   1     3398.38     3423.76     68.28 o 
  -8 -12   1        5.35        9.29     16.54 o 
  -7 -12   1       87.03       94.12     19.06 o 
  -6 -12   1     3475.75     3572.86     67.31 o 
  -5 -12   1     2994.04     3016.22     59.18 o 
  -4 -12   1      386.41      364.25     28.09 o 
  -3 -12   1      746.41      803.84     26.04 o 
  -2 -12   1    24234.21    24560.10    319.95 o 
  -1 -12   1      663.39      708.04     26.03 o 
   0 -12   1       92.19      104.01     13.68 o 
   1 -12   1       13.76       28.16     13.17 o 
   2 -12   1     9011.89     9108.49    123.28 o 
   3 -12   1       14.47        0.64     14.31 o 
   4 -12   1     1089.67     1027.65     29.76 o 
   5 -12   1     7988.29     8249.81    114.12 o 
   6 -12   1      135.25      145.34     21.09 o 
   7 -12   1       26.15       43.35     23.81 o 
   8 -12   1      146.73      113.76     26.85 o 
   9 -12   1     3462.46     3752.31     93.35 o 
  10 -12   1        4.35       19.82     25.11 o 
  11 -12   1       73.76        3.60     41.45 o 
 -14 -11   1     1365.78     1448.95     75.69 o 
 -13 -11   1      321.39      268.53     37.85 o 
 -12 -11   1      784.64      832.61     57.67 o 
 -11 -11   1     3104.84     3142.33     57.91 o 
 -10 -11   1     4917.84     5058.91    126.96 o 
  -9 -11   1     3183.69     3235.86     64.09 o 
  -8 -11   1     2722.53     2705.54     58.31 o 
  -7 -11   1    13534.21    13475.09    202.16 o 
  -6 -11   1     1786.43     1867.31     43.48 o 
  -5 -11   1        3.14       16.25     13.47 o 
  -4 -11   1     1024.06     1055.28     31.55 o 
  -3 -11   1    12264.04    12168.20    187.81 o 
  -2 -11   1      326.44      305.73     17.78 o 
  -1 -11   1     6353.42     6369.51     89.69 o 
   0 -11   1     3437.22     3518.27     55.10 o 
   1 -11   1     1176.72     1241.53     30.06 o 
   2 -11   1     1005.05     1011.37     26.99 o 
   3 -11   1       63.25       58.57     13.86 o 
   4 -11   1     3410.75     3399.23     55.14 o 
   5 -11   1      465.41      490.99     23.91 o 
   6 -11   1     5105.21     5259.77    120.87 o 
   7 -11   1       72.77       64.98     21.55 o 
   8 -11   1      213.47      155.28     25.55 o 
   9 -11   1       13.26      -13.09     23.32 o 
  10 -11   1     2428.68     2582.35     73.07 o 
  11 -11   1        8.10      -27.03     37.85 o 
  12 -11   1      608.26      537.05     63.08 o 
 -14 -10   1      793.11      780.34     59.47 o 
 -13 -10   1     1449.72     1515.63     70.29 o 
 -12 -10   1      904.83      816.39     55.87 o 
 -11 -10   1     1815.98     1890.01     55.90 o 
 -10 -10   1       52.79       48.20     14.13 o 
  -9 -10   1     1552.94     1453.17     39.10 o 
  -8 -10   1       41.56       46.70     15.64 o 
  -7 -10   1      318.34      325.82     20.40 o 
  -6 -10   1     1753.98     1688.60     32.97 o 
  -5 -10   1      699.67      717.55     26.44 o 
  -4 -10   1     2942.23     2957.58     70.99 o 
  -3 -10   1     2525.71     2470.01     42.63 o 
  -2 -10   1        1.44       -5.32     10.26 o 
  -1 -10   1     1449.99     1564.98     45.00 o 
   0 -10   1     2050.28     2000.67     42.92 o 
   1 -10   1     2068.65     1989.66     36.42 o 
   2 -10   1     4267.97     4437.37     64.97 o 
   3 -10   1     1646.87     1603.98     33.05 o 
   4 -10   1        1.64       31.30     12.01 o 
   5 -10   1     7964.55     7991.67    132.40 o 
   6 -10   1     3083.40     3023.54     49.74 o 
   7 -10   1       48.73       30.66     16.24 o 
   8 -10   1      401.36      375.23     30.50 o 
   9 -10   1       58.35       24.33     21.22 o 
  10 -10   1       21.58       69.41     25.00 o 
  11 -10   1        4.96      -19.82     36.04 o 
  12 -10   1      100.48       48.66     48.66 o 
  13 -10   1      801.12      690.24     77.49 o 
 -14  -9   1        1.36       32.44     28.83 o 
 -13  -9   1       20.68       14.42     27.03 o 
 -12  -9   1     3940.78     3916.14    120.75 o 
 -11  -9   1      944.49      905.57     38.17 o 
 -10  -9   1      515.88      536.28     33.78 o 
  -9  -9   1     5262.01     5175.01    153.12 o 
  -8  -9   1      201.42      229.43     17.99 o 
  -7  -9   1     1915.94     1955.67     35.31 o 
  -6  -9   1      818.45      800.20     22.48 o 
  -5  -9   1    15213.92    15158.88    191.64 o 
  -4  -9   1     1897.28     1996.38     40.76 o 
  -3  -9   1      700.85      720.47     24.12 o 
  -2  -9   1     3603.44     3478.48     70.16 o 
  -1  -9   1        4.28       20.82      8.78 o 
   0  -9   1      301.50      258.22     14.97 o 
   1  -9   1       26.06       76.67     11.73 o 
   2  -9   1      135.41      147.28     17.54 o 
   3  -9   1     9666.86     9480.57    123.56 o 
   4  -9   1      847.12      911.56     24.90 o 
   5  -9   1     2093.95     2016.65     47.60 o 
   6  -9   1      139.53      125.02     14.21 o 
   7  -9   1     3965.87     3869.65     68.63 o 
   8  -9   1      120.52      120.97     22.00 o 
   9  -9   1     2149.38     2088.75     61.32 o 
  10  -9   1     4079.47     4060.62    106.33 o 
  11  -9   1      139.61      122.55     45.05 o 
  12  -9   1       62.28      -16.22     43.25 o 
  13  -9   1       84.88       61.27     43.25 o 
 -16  -8   1     1571.31     1600.34     95.52 o 
 -15  -8   1      599.57      636.17     70.29 o 
 -14  -8   1      171.10      117.19     26.13 o 
 -13  -8   1        1.74      -10.81     20.77 o 
 -12  -8   1     6678.20     6750.19    134.79 o 
 -11  -8   1      949.55      960.14     40.55 o 
 -10  -8   1      638.90      629.95     30.54 o 
  -9  -8   1      568.96      524.85     24.86 o 
  -8  -8   1       32.77       23.39      9.00 o 
  -7  -8   1     5653.98     5688.90     69.81 o 
  -6  -8   1     1678.12     1605.64     26.30 o 
  -5  -8   1      453.60      467.33     17.12 o 
  -4  -8   1     8654.01     8090.91    121.82 o 
  -3  -8   1    14213.28    14636.78    211.54 o 
  -2  -8   1     6426.60     6432.47    137.86 o 
  -1  -8   1      712.57      767.53     19.22 o 
   0  -8   1     1580.80     1700.78     29.25 o 
   1  -8   1     7495.87     7667.00    100.12 o 
   2  -8   1      188.61      204.25     11.87 o 
   3  -8   1    12507.42    12489.82    165.70 o 
   4  -8   1    22598.87    23101.62    285.81 o 
   5  -8   1    13922.23    13506.35    190.67 o 
   6  -8   1      142.62      137.79     13.23 o 
   7  -8   1      947.44      960.86     30.83 o 
   8  -8   1     6705.63     6844.82    134.22 o 
   9  -8   1     2366.70     2509.94     65.94 o 
  10  -8   1      289.21      194.56     24.64 o 
  11  -8   1     1802.71     1828.73     60.53 o 
  12  -8   1      118.91       18.02     43.25 o 
  13  -8   1      122.09       81.10     41.45 o 
  14  -8   1      187.24      174.81     48.66 o 
 -16  -7   1       29.08      -34.24     41.45 o 
 -15  -7   1      465.55      378.46     50.46 o 
 -14  -7   1     1660.44     1680.18     65.78 o 
 -13  -7   1      527.89      494.23     35.07 o 
 -12  -7   1     1378.77     1294.47     44.38 o 
 -11  -7   1     1316.90     1346.23     43.10 o 
 -10  -7   1     1047.67     1075.73     27.34 o 
  -9  -7   1       55.71       51.66      8.62 o 
  -8  -7   1    11416.49    11330.23    129.87 o 
  -7  -7   1      529.57      522.25     15.12 o 
  -6  -7   1     4766.72     4887.39     59.87 o 
  -5  -7   1     1313.83     1245.08     20.81 o 
  -4  -7   1    33851.04    33155.20    363.12 o 
  -3  -7   1     5839.43     5886.58    116.97 o 
  -2  -7   1       43.58       38.16      7.42 o 
  -1  -7   1    55449.93    54933.51    666.47 o 
   0  -7   1    23926.41    23677.16    290.71 o 
   1  -7   1     4313.65     4614.06     62.56 o 
   2  -7   1       39.11       43.89      9.25 o 
   3  -7   1    21475.01    21517.56    237.88 o 
   4  -7   1     1221.12     1235.41     21.19 o 
   5  -7   1    16205.62    16363.46    183.45 o 
   6  -7   1     3470.79     3445.66     45.87 o 
   7  -7   1      790.10      760.55     22.12 o 
   8  -7   1      515.03      517.70     25.49 o 
   9  -7   1       64.92       83.33     23.89 o 
  10  -7   1     1300.42     1114.82     35.43 o 
  11  -7   1        4.84      -13.92     17.49 o 
  12  -7   1     2194.25     2180.98     80.20 o 
  13  -7   1       76.58       52.18     26.67 o 
  14  -7   1       19.37      -18.64     29.76 o 
 -16  -6   1      170.29      227.07     46.86 o 
 -15  -6   1      589.04      583.91     68.48 o 
 -14  -6   1     3303.37     3132.83     61.99 o 
 -13  -6   1      132.92      124.09     21.22 o 
 -12  -6   1       15.38        7.21     16.57 o 
 -11  -6   1     1061.11     1047.57     37.98 o 
 -10  -6   1     3948.45     3860.48     87.28 o 
  -9  -6   1     8621.87     8413.32     90.46 o 
  -8  -6   1     2224.06     2183.47     31.09 o 
  -7  -6   1     5775.02     5932.65     79.35 o 
  -6  -6   1      841.87     1014.63     18.12 o 
  -5  -6   1    19663.90    19402.88    214.79 o 
  -4  -6   1      522.44      582.77     12.60 o 
  -2  -6   1       15.51       10.43      8.41 o 
  -1  -6   1     5024.52     5087.22     67.23 o 
   0  -6   1    17981.89    18000.67    221.64 o 
   1  -6   1     9318.90     9564.18    120.61 o 
   2  -6   1    14973.16    14531.40    180.24 o 
   3  -6   1     1540.74     1544.22     22.67 o 
   4  -6   1     1780.56     1767.67     30.07 o 
   5  -6   1     5889.54     5863.55     70.07 o 
   6  -6   1     9747.36     9715.62    112.08 o 
   7  -6   1     6139.92     6207.43     84.86 o 
   8  -6   1     6447.29     6379.80     88.01 o 
   9  -6   1       39.97       22.74     18.43 o 
  10  -6   1       39.20       62.40     15.73 o 
  11  -6   1     3845.70     3795.60     71.29 o 
  12  -6   1      895.03      820.72     47.97 o 
  13  -6   1      367.34      379.30     34.89 o 
  14  -6   1        5.58      -28.48     28.48 o 
  15  -6   1       69.85       20.69     34.34 o 
 -17  -5   1      757.06      928.12     86.50 o 
 -16  -5   1       61.78       68.48     43.25 o 
 -15  -5   1     1250.66     1250.71     82.90 o 
 -14  -5   1       52.44       79.91     23.08 o 
 -13  -5   1     2842.87     2798.41     55.45 o 
 -12  -5   1        7.15      -15.59     15.59 o 
 -11  -5   1       17.90       -0.60     12.25 o 
 -10  -5   1    24860.50    25341.09    361.40 o 
  -9  -5   1     1059.39     1072.66     21.90 o 
  -8  -5   1      988.79      938.85     15.78 o 
  -7  -5   1     1480.26     1558.57     25.56 o 
  -6  -5   1    52269.13    51195.55    620.97 o 
  -5  -5   1      719.40      798.00     16.36 o 
  -4  -5   1      341.13      361.88      9.42 o 
  -3  -5   1    12976.22    12844.68    159.07 o 
  -2  -5   1    10422.71    10514.28    150.65 o 
   0  -5   1     9926.93    10646.17    132.54 o 
   1  -5   1    58821.37    59186.54    722.76 o 
   2  -5   1     3703.11     3960.70     52.89 o 
   3  -5   1      366.40      324.98      9.61 o 
   4  -5   1      493.88      473.05     12.03 o 
   5  -5   1     2855.58     2870.15     37.34 o 
   6  -5   1      730.27      693.54     15.81 o 
   7  -5   1      428.80      476.08     18.95 o 
   8  -5   1     1772.55     1648.06     31.90 o 
   9  -5   1    11711.82    11496.64    187.20 o 
  10  -5   1      624.70      594.60     28.91 o 
  11  -5   1       20.41       28.59     23.42 o 
  12  -5   1      248.80      234.41     28.04 o 
  13  -5   1     2651.71     2758.70     78.98 o 
  14  -5   1       83.63       23.43     26.76 o 
  15  -5   1       24.54       29.18     29.93 o 
 -17  -4   1     1710.54     1937.35    108.13 o 
 -16  -4   1      669.18      798.37     77.49 o 
 -15  -4   1     3413.52     3620.58    135.16 o 
 -14  -4   1      310.70      260.22     27.93 o 
 -13  -4   1     1890.05     1939.55     61.27 o 
 -12  -4   1       86.01       80.70     12.83 o 
 -11  -4   1     8813.32     8967.73    138.92 o 
 -10  -4   1     4538.46     4537.78     98.52 o 
  -9  -4   1       24.52       13.95      7.18 o 
  -8  -4   1       41.45       29.00      6.72 o 
  -7  -4   1      412.38      403.87     11.31 o 
  -6  -4   1    37439.83    38054.61    421.14 o 
  -5  -4   1     1208.06     1180.23     17.82 o 
  -4  -4   1    13268.28    13566.59    167.17 o 
  -3  -4   1     4874.33     4960.99     91.65 o 
  -2  -4   1     5350.74     5294.77    123.19 o 
  -1  -4   1    11798.26    12335.33    174.84 o 
   0  -4   1     4993.63     5098.86     74.53 o 
   1  -4   1     8074.93     8529.50    123.29 o 
   2  -4   1    30238.53    30662.96    371.96 o 
   3  -4   1     6930.95     7372.59     83.43 o 
   4  -4   1    21256.24    21302.60    234.32 o 
   5  -4   1       14.91       30.94      5.65 o 
   6  -4   1     3443.09     3540.75     54.59 o 
   7  -4   1      330.72      382.04     12.96 o 
   8  -4   1     7821.21     7477.79     99.47 o 
   9  -4   1     3915.14     3890.35     67.84 o 
  10  -4   1     5205.08     5284.10     91.30 o 
  11  -4   1     2769.46     2771.72     58.20 o 
  12  -4   1      779.35      746.11     42.05 o 
  13  -4   1     1424.59     1417.64     57.89 o 
  14  -4   1      633.56      565.12     86.50 o 
  15  -4   1     3538.37     3718.34    134.26 o 
  16  -4   1        0.19       19.82     72.09 o 
 -17  -3   1      331.74      344.22     59.47 o 
 -16  -3   1       14.30       -3.60     43.25 o 
 -15  -3   1      118.91      191.03     45.05 o 
 -14  -3   1        0.19      -22.61     44.15 o 
 -13  -3   1       92.83       77.69     16.58 o 
 -12  -3   1     1151.48     1179.81     34.15 o 
 -11  -3   1     4146.27     3995.21     59.07 o 
 -10  -3   1       15.78       23.71      9.75 o 
  -9  -3   1     4989.13     4976.12     56.82 o 
  -8  -3   1     7474.43     7289.42     85.94 o 
  -7  -3   1     2355.24     2268.84     65.25 o 
  -6  -3   1    20816.48    20712.31    262.17 o 
  -5  -3   1     3169.94     2915.71     39.84 o 
  -4  -3   1     8130.30     9016.86    157.19 o 
  -3  -3   1     9514.84     9246.35    162.74 o 
  -2  -3   1    68063.73    68054.61   1261.53 o 
  -1  -3   1     4424.35     4452.52    113.54 o 
   0  -3   1    37279.27    37064.73    865.05 o 
   1  -3   1     7579.17     8131.45    143.02 o 
   2  -3   1     9990.11    10067.57    144.08 o 
   4  -3   1     3011.76     2943.07     40.71 o 
   5  -3   1    25775.42    25464.22    313.72 o 
   6  -3   1     9498.90     9633.32    163.17 o 
   7  -3   1     5203.35     4897.06     67.03 o 
   8  -3   1     3861.10     3756.88     54.42 o 
   9  -3   1     3434.29     3454.84     61.26 o 
  10  -3   1     2844.14     2775.69     62.37 o 
  11  -3   1    13733.79    13726.58    205.42 o 
  12  -3   1      125.93       70.19     24.11 o 
  13  -3   1      639.65      749.84     64.88 o 
  14  -3   1     1060.48     1064.54     56.03 o 
  15  -3   1      654.15      692.52     54.15 o 
  16  -3   1      597.24      648.41     80.20 o 
 -17  -2   1        4.39        3.60     46.86 o 
 -16  -2   1       37.02       34.24     45.05 o 
 -15  -2   1     2582.45     2625.78    113.54 o 
 -14  -2   1        4.38        7.85     17.44 o 
 -13  -2   1     5076.92     5007.26     87.09 o 
 -12  -2   1     3928.92     3879.26     69.17 o 
 -11  -2   1     4917.27     4939.10     82.28 o 
 -10  -2   1     2802.48     2861.21     51.84 o 
  -9  -2   1     6786.64     6968.92     91.06 o 
  -8  -2   1     7997.82     8294.77    109.74 o 
  -7  -2   1     4298.15     4380.75     53.28 o 
  -6  -2   1     1165.41     1090.77     17.49 o 
  -5  -2   1    15585.33    15001.76    241.45 o 
  -4  -2   1     1541.08     1790.31     30.06 o 
  -3  -2   1     2500.94     2688.86     70.29 o 
  -1  -2   1    24637.41    25926.15    450.77 o 
   0  -2   1       85.81      124.35      9.01 o 
   1  -2   1    56870.82    59232.31   1503.02 o 
   2  -2   1    10898.26    11241.25    194.52 o 
   3  -2   1     7747.27     7730.27     97.20 o 
   4  -2   1     4056.70     3917.63     51.76 o 
   5  -2   1     8569.86     8599.56    109.15 o 
   6  -2   1    57950.07    55718.13    967.40 o 
   7  -2   1    10817.52    10454.65    133.68 o 
   8  -2   1      100.44      101.59      9.51 o 
   9  -2   1     3686.39     3869.05     66.39 o 
  10  -2   1     4937.86     5115.05     85.16 o 
  11  -2   1     2490.92     2358.94     48.74 o 
  12  -2   1      949.70      984.30     45.23 o 
  13  -2   1     3775.20     4015.53     96.82 o 
  14  -2   1     1200.29     1080.67     52.06 o 
  15  -2   1       12.09       14.38     27.20 o 
  16  -2   1       17.51       87.72     33.06 o 
 -17  -1   1      571.37      574.90     66.68 o 
 -16  -1   1     1283.98     1212.87     90.11 o 
 -15  -1   1      151.48      145.16     29.23 o 
 -14  -1   1        2.98       -1.80     23.55 o 
 -13  -1   1     2231.23     2334.06     51.25 o 
 -12  -1   1     1862.23     1881.89     43.19 o 
 -11  -1   1     6059.38     6139.14     98.57 o 
 -10  -1   1     1980.85     1926.38     39.99 o 
  -9  -1   1     4096.32     4148.52     68.42 o 
  -8  -1   1      728.80      694.24     16.39 o 
  -7  -1   1    14083.22    14376.64    159.06 o 
  -6  -1   1     2104.58     2253.10     37.61 o 
  -5  -1   1     1911.35     1748.67     23.01 o 
  -4  -1   1   112261.59   105593.91   6618.16 o 
  -3  -1   1    47486.57    49486.16   1332.71 o 
  -1  -1   1    19530.59    21202.67    542.46 o 
   0  -1   1   145451.80   137647.05   3782.78 o 
   2  -1   1      711.72      944.34     28.83 o 
   4  -1   1    19444.81    19687.47    241.91 o 
   5  -1   1     1317.51     1277.57     20.63 o 
   6  -1   1     8960.74     8966.29    113.87 o 
   7  -1   1    17161.57    16613.72    207.04 o 
   8  -1   1     1224.82     1162.25     30.74 o 
   9  -1   1      495.76      477.91     21.33 o 
  10  -1   1     1028.32     1074.24     30.09 o 
  11  -1   1      455.73      364.41     22.84 o 
  12  -1   1        8.60       -2.70     17.84 o 
  13  -1   1      231.79      219.26     30.64 o 
  14  -1   1      782.58      775.63     49.70 o 
  15  -1   1     1721.35     1761.03    101.82 o 
  16  -1   1        8.65       21.00     28.98 o 
  17  -1   1       96.27      144.19     81.10 o 
 -17   0   1       82.15       23.43     48.66 o 
 -16   0   1     1136.71     1176.32     57.97 o 
 -15   0   1       89.08       87.36     26.67 o 
 -14   0   1      620.62      552.32     41.28 o 
 -13   0   1      186.29      170.26     19.29 o 
 -12   0   1     6242.06     6614.49    107.26 o 
 -11   0   1     4345.47     4487.28     76.77 o 
 -10   0   1     1120.21     1131.50     43.69 o 
  -9   0   1    14411.40    14044.68    204.36 o 
  -8   0   1    21326.76    21450.05    285.09 o 
  -7   0   1     5976.73     6297.61     81.87 o 
  -6   0   1      464.19      485.20     18.99 o 
  -5   0   1    57041.52    57632.11    889.10 o 
  -4   0   1      672.92      655.79     11.66 o 
  -3   0   1    25573.09    26902.54    327.21 o 
   2   0   1     2467.92     2721.29     73.89 o 
   3   0   1      893.55      852.43     27.03 o 
   4   0   1     1874.10     1902.17     23.98 o 
   5   0   1    15137.59    14661.21    181.34 o 
   7   0   1      225.95      254.71     10.86 o 
   8   0   1     5942.84     6109.99     81.00 o 
   9   0   1     3386.42     3534.28     51.65 o 
  10   0   1    10491.66    10538.30    157.88 o 
  11   0   1       85.24      101.91     15.27 o 
  12   0   1       51.11       50.46     30.64 o 
  13   0   1       26.62      -28.89     33.34 o 
  14   0   1     2388.52     2339.17     67.50 o 
  15   0   1      592.09      603.98     46.19 o 
  16   0   1      416.40      372.06     38.85 o 
  17   0   1      291.43      269.58     38.85 o 
 -17   1   1       26.01        7.70     35.03 o 
 -16   1   1      223.84      221.70     33.75 o 
 -15   1   1     1088.65     1011.38     52.87 o 
 -14   1   1      266.84      267.63     30.58 o 
 -13   1   1      962.27      948.78     34.69 o 
 -12   1   1      927.85     1016.05     34.20 o 
 -11   1   1      364.93      383.74     22.18 o 
 -10   1   1       72.39       33.26     21.86 o 
  -9   1   1     3493.45     3336.79     57.46 o 
  -8   1   1     1688.92     1637.19     36.42 o 
  -7   1   1    13381.59    12973.92    212.78 o 
  -6   1   1      690.31      584.45     13.16 o 
  -5   1   1     3031.97     2910.71     39.57 o 
  -3   1   1    92202.68    95886.86   1641.75 o 
   2   1   1     9330.05     9235.74    193.73 o 
   3   1   1    24681.08    26400.16    668.61 o 
   4   1   1   102335.61   105549.06   1158.42 o 
   5   1   1     1235.22     1233.67     16.07 o 
   6   1   1     3357.31     3394.48     41.50 o 
   7   1   1     2109.92     2287.99     30.66 o 
   8   1   1     6828.48     6957.45     91.09 o 
   9   1   1      122.29      146.68      9.94 o 
  10   1   1     1568.09     1502.50     33.06 o 
  11   1   1    10542.12    10827.54    163.00 o 
  12   1   1      105.68      105.16     22.94 o 
  13   1   1     3158.92     3199.92     80.85 o 
  14   1   1       11.11       23.43     24.21 o 
  15   1   1      781.60      818.92     47.67 o 
  16   1   1       12.40       14.42     27.69 o 
  17   1   1     1635.79     1755.64     94.61 o 
 -16   2   1      202.92      221.26     40.55 o 
 -15   2   1      555.39      491.49     38.85 o 
 -14   2   1     5929.19     6213.12    136.28 o 
 -13   2   1      872.95      857.79     36.20 o 
 -12   2   1     2375.00     2339.44     51.42 o 
 -11   2   1       94.86       67.81     15.91 o 
 -10   2   1     5075.27     4869.18     81.71 o 
  -9   2   1     3356.36     3217.81     57.41 o 
  -8   2   1     7599.55     7448.84    113.29 o 
  -7   2   1    23227.50    23032.67    284.95 o 
  -6   2   1     9934.19    10102.15    127.87 o 
  -5   2   1    40698.61    41124.09    502.67 o 
  -4   2   1    13017.48    13577.00    167.90 o 
  -3   2   1    40099.25    40715.33    499.51 o 
  -2   2   1    12351.82    12525.13    216.36 o 
   0   2   1     2049.03     2054.49     55.87 o 
   1   2   1     7075.73     6889.74    176.61 o 
   3   2   1      450.58      390.43     15.89 o 
   4   2   1      141.21      175.22      6.78 o 
   5   2   1    90821.97    92578.30   1018.23 o 
   6   2   1      366.68      316.13     10.32 o 
   7   2   1        3.71        8.27      9.32 o 
   8   2   1    10275.63    10448.33    107.99 o 
   9   2   1     4894.05     4843.44     60.16 o 
  10   2   1       80.57       87.25     12.43 o 
  11   2   1      355.15      347.32     20.66 o 
  12   2   1    20717.37    20924.28    303.08 o 
  13   2   1      146.16      128.90     24.21 o 
  14   2   1      518.84      532.09     42.00 o 
  15   2   1      249.58      205.16     30.50 o 
  16   2   1     3986.64     4338.54    187.43 o 
  17   2   1        5.43        0.90     31.86 o 
 -16   3   1       16.39      -16.92     28.98 o 
 -15   3   1      256.66      239.95     54.07 o 
 -14   3   1     6043.02     6489.78    244.20 o 
 -13   3   1        5.98       -7.49     18.54 o 
 -12   3   1      673.63      714.47     31.82 o 
 -11   3   1      504.32      499.76     27.31 o 
 -10   3   1     6829.23     6806.93    108.46 o 
  -9   3   1     4334.83     4399.12     74.10 o 
  -8   3   1      773.32      717.42     24.18 o 
  -7   3   1     5151.27     5158.64     69.71 o 
  -6   3   1     3814.28     3876.88     53.31 o 
  -5   3   1    37944.36    37541.10    459.54 o 
  -4   3   1     9720.56     9534.19    120.01 o 
  -2   3   1     3451.77     3755.08     70.09 o 
  -1   3   1     1801.53     2032.76     38.85 o 
   1   3   1     2385.07     2523.05     72.09 o 
   2   3   1    52814.75    52212.41   1227.29 o 
   3   3   1    19524.46    19148.44    270.73 o 
   4   3   1     4795.88     4664.78    103.91 o 
   5   3   1     9134.13     9404.09    131.71 o 
   6   3   1    15449.67    15306.62    170.48 o 
   7   3   1    40070.22    39627.38    398.70 o 
   8   3   1        2.11        8.62      6.24 o 
   9   3   1       97.87       85.94      7.68 o 
  10   3   1      215.44      187.32      9.57 o 
  11   3   1    10384.45    10468.69    147.23 o 
  12   3   1        8.76       20.04     12.89 o 
  13   3   1     1497.17     1391.98     75.69 o 
  14   3   1       37.07       32.07     24.83 o 
  15   3   1      151.30      167.29     29.23 o 
  16   3   1       66.12      122.88     31.78 o 
  17   3   1        0.05      -16.22     37.85 o 
 -16   4   1      115.00      109.25     33.61 o 
 -15   4   1      507.84      560.16    109.03 o 
 -14   4   1      777.55      705.14     61.27 o 
 -13   4   1     1619.44     1673.33     47.27 o 
 -12   4   1     1171.77     1089.20     38.08 o 
 -11   4   1       21.56       35.05     15.86 o 
 -10   4   1    12632.82    12335.66    185.70 o 
  -9   4   1      176.85      148.80     15.42 o 
  -8   4   1     1473.52     1397.66     33.50 o 
  -7   4   1     1285.63     1339.38     25.08 o 
  -6   4   1    27343.96    28536.46    351.82 o 
  -5   4   1     3520.42     3772.54     52.00 o 
  -4   4   1     2720.19     2587.09     36.93 o 
  -3   4   1    38542.79    38313.43    520.77 o 
  -2   4   1     7878.27     8053.81    116.79 o 
  -1   4   1     6565.02     6328.60    112.64 o 
   0   4   1    12583.59    12767.53    181.83 o 
   1   4   1    38580.16    38001.17    665.54 o 
   2   4   1    11160.47    11756.99    235.01 o 
   3   4   1    26382.25    27000.98    393.08 o 
   4   4   1     3371.50     3172.37     49.67 o 
   5   4   1     2577.99     2610.95     33.64 o 
   6   4   1      109.39       88.40      5.84 o 
   7   4   1     3289.67     3141.66     40.30 o 
   8   4   1      714.60      768.89     15.19 o 
   9   4   1     3438.12     3387.36     41.29 o 
  10   4   1     8494.34     8677.58    102.84 o 
  11   4   1     3721.18     3653.34     49.40 o 
  12   4   1     1948.88     1947.72     48.90 o 
  13   4   1      173.89      132.20     22.83 o 
  14   4   1     3278.07     3493.17     85.35 o 
  15   4   1      261.76      302.09     32.33 o 
  16   4   1     2464.18     2593.20     80.16 o 
  17   4   1       97.82       64.88     48.66 o 
 -16   5   1      906.66      938.64     62.40 o 
 -15   5   1      398.60      345.09     38.85 o 
 -14   5   1      257.98      256.88     32.44 o 
 -13   5   1      362.87      302.39     25.42 o 
 -12   5   1     2165.44     2190.13     51.20 o 
 -11   5   1      134.18      125.88     23.85 o 
 -10   5   1      651.13      687.16     28.73 o 
  -9   5   1    10787.94    10758.76    163.23 o 
  -8   5   1       36.79       42.32     12.86 o 
  -7   5   1     3728.37     3640.50     53.05 o 
  -6   5   1      125.34      134.86     14.22 o 
  -5   5   1      738.65      821.05     17.18 o 
  -4   5   1     3644.51     3504.65    105.63 o 
  -3   5   1     4879.34     4804.82     63.51 o 
  -2   5   1    33556.65    33391.78    470.98 o 
  -1   5   1    31665.87    29937.51    421.54 o 
   0   5   1     4520.10     4465.85     58.27 o 
   1   5   1     2037.74     2146.15     35.90 o 
   2   5   1    24440.11    24745.81    413.30 o 
   3   5   1    45114.43    45707.67    836.64 o 
   4   5   1       76.49       48.65      5.98 o 
   5   5   1    11157.96    10150.64    147.69 o 
   6   5   1    22917.74    23577.53    263.27 o 
   7   5   1     6964.63     6865.16     74.71 o 
   8   5   1     1292.29     1250.22     24.28 o 
   9   5   1    16142.12    15472.25    175.32 o 
  10   5   1    10829.91    10991.21    117.77 o 
  11   5   1     1357.14     1354.81     29.96 o 
  12   5   1        1.26       -0.47      9.84 o 
  13   5   1       13.20       17.47     19.24 o 
  14   5   1      385.39      480.01     74.79 o 
  15   5   1      134.61       86.46     26.40 o 
  16   5   1       12.80       16.22     39.65 o 
  17   5   1     1247.54     1189.44     82.90 o 
 -15   6   1      777.52      883.58     72.09 o 
 -14   6   1      941.25      819.23     50.54 o 
 -13   6   1       36.37      -20.12     20.12 o 
 -12   6   1     1443.01     1431.53     44.64 o 
 -11   6   1     1076.19     1011.32     35.88 o 
 -10   6   1        9.32        8.70     14.98 o 
  -9   6   1     4450.49     4453.83     76.95 o 
  -8   6   1    24514.50    23864.57    342.74 o 
  -7   6   1     4463.67     4265.23     77.78 o 
  -6   6   1     3075.75     2950.54     38.89 o 
  -5   6   1     6489.44     6611.91     97.89 o 
  -4   6   1    17934.32    17428.82    193.45 o 
  -3   6   1      125.16      138.48      7.24 o 
  -2   6   1    11672.05    11888.72    152.51 o 
  -1   6   1    20484.49    20665.93    253.40 o 
   0   6   1      301.83      401.65     11.97 o 
   1   6   1     6177.19     6257.37     80.98 o 
   2   6   1    36030.64    35966.77   1083.89 o 
   3   6   1     6349.55     6108.78     92.02 o 
   4   6   1       53.12       73.74     12.44 o 
   5   6   1    21013.08    22094.80    273.32 o 
   6   6   1     2443.86     2344.82     52.63 o 
   7   6   1     2771.02     2794.47     38.44 o 
   8   6   1       70.40       77.78      7.57 o 
   9   6   1     1505.70     1444.67     25.60 o 
  10   6   1      139.62      123.77     11.21 o 
  11   6   1     9616.45     9638.15    127.08 o 
  12   6   1      135.41      157.21     13.68 o 
  13   6   1      312.37      272.72     30.44 o 
  14   6   1     1492.55     1572.78     45.33 o 
  15   6   1      656.54      625.36     68.48 o 
  16   6   1      184.57      182.02     45.05 o 
  17   6   1      182.04      144.17     43.25 o 
 -15   7   1      828.44      991.69     64.95 o 
 -14   7   1       26.49        4.33     29.76 o 
 -13   7   1     1880.37     1922.25     52.79 o 
 -12   7   1      350.69      297.08     24.44 o 
 -11   7   1       73.96       94.38     21.40 o 
 -10   7   1     1940.48     1833.17     44.34 o 
  -9   7   1      178.28      170.90     17.63 o 
  -8   7   1     2648.34     2752.24     79.36 o 
  -7   7   1      234.19      248.70     16.28 o 
  -6   7   1       57.91       27.48      9.54 o 
  -5   7   1      756.50      790.83     17.64 o 
  -4   7   1      524.39      450.79     13.17 o 
  -3   7   1    22003.46    21139.65    260.38 o 
  -2   7   1      404.66      445.31     13.64 o 
  -1   7   1     1655.32     1543.52     25.42 o 
   0   7   1     5604.91     6000.75     78.53 o 
   1   7   1    32294.45    32147.68    410.73 o 
   2   7   1     7728.40     7562.91     97.58 o 
   3   7   1        2.81       19.03      7.13 o 
   4   7   1      840.91      850.23     16.66 o 
   5   7   1     7742.39     7885.38    102.05 o 
   6   7   1    13052.89    13219.69    167.28 o 
   7   7   1     2278.48     2239.13     37.31 o 
   8   7   1     7737.48     7418.93     90.05 o 
   9   7   1     1304.53     1289.05     23.01 o 
  10   7   1     2854.90     2656.48     36.83 o 
  11   7   1      101.76      104.22     11.43 o 
  12   7   1     1542.83     1617.74     41.10 o 
  13   7   1     3391.92     3600.78     70.02 o 
  14   7   1       15.24      -16.22     32.44 o 
  15   7   1      295.95      272.13     45.05 o 
  16   7   1       48.18       54.07     41.45 o 
  17   7   1     1069.72      973.18     86.50 o 
 -14   8   1      358.13      317.18     50.46 o 
 -13   8   1       63.69       77.57     43.25 o 
 -12   8   1      306.67      268.56     24.80 o 
 -11   8   1     3307.03     3288.89     67.52 o 
 -10   8   1      543.30      529.21     31.48 o 
  -9   8   1      438.71      424.26     25.65 o 
  -8   8   1     1771.70     1788.60     42.11 o 
  -7   8   1     1866.22     1832.94     40.87 o 
  -6   8   1     3529.37     3434.26     80.38 o 
  -5   8   1     2214.90     2273.27     33.42 o 
  -4   8   1    44388.20    44348.45    540.32 o 
  -3   8   1     1125.11     1149.36     25.89 o 
  -2   8   1      411.19      393.63     14.81 o 
  -1   8   1        1.29        8.38      7.31 o 
   0   8   1    38572.89    38809.62    473.40 o 
   1   8   1        1.59        9.56      6.87 o 
   2   8   1     9993.45     9600.32    142.64 o 
   3   8   1    14963.12    14274.72    382.22 o 
   4   8   1       20.53       20.03      6.23 o 
   5   8   1     3367.03     3463.48     49.30 o 
   6   8   1      432.14      468.00     15.06 o 
   7   8   1    17071.01    16926.50    213.83 o 
   8   8   1      409.96      468.19     19.07 o 
   9   8   1    11177.44    11174.27    120.43 o 
  10   8   1      154.79      161.24     11.21 o 
  11   8   1     1202.73     1097.85     23.45 o 
  12   8   1      541.34      558.86     23.19 o 
  13   8   1     3847.55     3905.33    131.56 o 
  14   8   1      537.20      600.13     61.27 o 
  15   8   1     3137.98     3508.85    131.56 o 
  16   8   1      993.66     1038.06     81.10 o 
 -14   9   1      382.53      373.05     61.27 o 
 -13   9   1     1053.19     1066.89     88.31 o 
 -12   9   1     1105.76     1070.53     54.07 o 
 -11   9   1     3911.81     3962.75    106.33 o 
 -10   9   1     1939.83     1956.51     60.81 o 
  -9   9   1     4365.41     4416.30     97.43 o 
  -8   9   1      136.19      109.33     21.00 o 
  -7   9   1        0.16        7.57     18.61 o 
  -6   9   1      302.77      296.17     17.67 o 
  -5   9   1     3186.96     3244.54     49.73 o 
  -4   9   1     1815.56     1894.62     33.75 o 
  -3   9   1    24904.24    24500.70    302.90 o 
  -2   9   1      629.86      573.25     17.99 o 
  -1   9   1      382.82      442.17     19.69 o 
   0   9   1        7.68       27.47      8.38 o 
   1   9   1     2957.57     2927.89     44.68 o 
   2   9   1      242.67      217.97     12.77 o 
   3   9   1      689.12      647.28     34.86 o 
   4   9   1    26306.57    26803.57    330.94 o 
   5   9   1     5761.30     5841.85     80.01 o 
   6   9   1     5107.22     5104.84     71.83 o 
   7   9   1     1117.20     1070.14     21.80 o 
   8   9   1    25598.71    25129.53    283.97 o 
   9   9   1     1255.96     1289.93     38.88 o 
  10   9   1     1879.96     1983.56     31.40 o 
  11   9   1     1071.02     1107.84     22.22 o 
  12   9   1       67.74       44.84     34.24 o 
  13   9   1      300.21      288.35     39.65 o 
  14   9   1      410.33      376.66     45.05 o 
  15   9   1     1958.27     2013.04     97.32 o 
  16   9   1      641.89      594.72     61.27 o 
 -13  10   1      632.88      495.60     61.27 o 
 -12  10   1        1.19      -11.33     25.95 o 
 -11  10   1      476.33      372.50     33.32 o 
 -10  10   1      363.83      326.99     31.05 o 
  -9  10   1     1182.62     1131.01     46.50 o 
  -8  10   1     3185.64     3097.59     77.49 o 
  -7  10   1        4.94      -17.70     17.70 o 
  -6  10   1     3268.79     3275.40     61.27 o 
  -5  10   1        3.68        9.69     11.31 o 
  -4  10   1     2482.91     2546.34     47.82 o 
  -3  10   1     8200.27     8111.06    108.06 o 
  -2  10   1    17936.74    18233.79    228.89 o 
  -1  10   1    11152.79    11326.87    146.28 o 
   0  10   1     1855.51     1768.92     32.69 o 
   1  10   1     2368.00     2310.05     38.86 o 
   2  10   1      631.98      619.46     21.19 o 
   3  10   1    13020.76    12765.64    163.75 o 
   4  10   1     2917.69     3060.02     80.38 o 
   5  10   1      796.14      767.89     22.86 o 
   6  10   1      205.28      175.20     13.29 o 
   7  10   1      452.38      475.66     20.49 o 
   8  10   1     2287.61     2500.54     44.62 o 
   9  10   1       45.46       26.16     11.66 o 
  10  10   1      628.82      582.20     19.52 o 
  11  10   1      259.51      248.63     18.79 o 
  12  10   1      341.19      331.60     34.24 o 
 -12  11   1      379.14      372.23     63.98 o 
 -11  11   1      272.55      232.79     31.18 o 
 -10  11   1      162.58      123.15     27.26 o 
  -9  11   1      448.27      400.50     31.20 o 
  -8  11   1        0.31        2.13     36.04 o 
  -7  11   1     5005.20     4979.36    158.59 o 
  -6  11   1      400.59      401.24     33.41 o 
  -5  11   1       90.98      106.57     14.14 o 
  -4  11   1     3740.86     3911.27     60.34 o 
  -3  11   1      217.19      186.61     14.95 o 
  -2  11   1      813.26      905.80     26.47 o 
  -1  11   1     1280.70     1437.47     31.10 o 
   0  11   1     1022.14     1264.63     34.22 o 
   1  11   1     9044.24     9237.86    122.80 o 
   2  11   1     2169.57     2198.18     49.42 o 
   3  11   1     4021.96     3844.08     58.44 o 
   4  11   1     1078.34     1074.63     26.93 o 
   5  11   1     2858.76     2754.08     46.28 o 
   6  11   1     7784.58     7596.96    103.79 o 
   7  11   1     6055.89     6031.96     86.62 o 
   8  11   1     8167.00     8417.13    114.82 o 
   9  11   1      860.30      885.79     31.99 o 
  10  11   1      262.16      246.27     18.63 o 
  11  11   1      849.79      956.41     32.84 o 
  12  11   1     4585.54     4477.25    153.19 o 
 -11  12   1       56.30       19.82     28.04 o 
 -10  12   1      247.97      190.89     29.23 o 
  -9  12   1      504.04      465.85     35.41 o 
  -8  12   1      663.74      699.36     45.40 o 
  -7  12   1        5.01      -12.19     27.93 o 
  -6  12   1     4303.88     4288.00    131.56 o 
  -5  12   1     6877.02     6947.32    122.78 o 
  -4  12   1     1181.74     1242.23     31.91 o 
  -3  12   1      129.27      108.13     15.04 o 
  -2  12   1       28.88       35.19     12.83 o 
  -1  12   1     5959.68     5877.07     83.89 o 
   0  12   1      737.14      693.87     24.32 o 
   1  12   1     3559.61     3527.48     56.12 o 
   2  12   1    17901.98    18476.66    234.86 o 
   3  12   1     2051.35     2014.67     38.95 o 
   4  12   1      119.17      102.42     14.45 o 
   5  12   1     2671.42     2660.45     53.59 o 
   6  12   1     8980.50     8962.92    121.18 o 
   7  12   1      652.56      634.74     24.73 o 
   8  12   1       68.39       62.89     14.35 o 
   9  12   1     2147.12     2148.10     44.74 o 
  10  12   1      134.27      114.34     18.68 o 
  11  12   1      554.83      542.16     26.81 o 
  12  12   1      183.41      116.51     22.13 o 
  13  12   1     2049.47     2049.08     93.71 o 
 -10  13   1     1210.83     1184.17     58.88 o 
  -9  13   1        0.82      -25.55     25.55 o 
  -8  13   1      171.50      156.00     29.44 o 
  -7  13   1      574.49      538.79     46.86 o 
  -6  13   1     3808.33     4053.52     96.05 o 
  -5  13   1     2374.95     2418.98     54.64 o 
  -4  13   1      957.15      956.62     30.99 o 
  -3  13   1     4844.14     4872.79     74.02 o 
  -2  13   1     1991.81     2028.10     62.24 o 
  -1  13   1        0.52        2.67     13.43 o 
   0  13   1       49.71       42.10     15.61 o 
   1  13   1     3234.28     3222.70     53.89 o 
   2  13   1      280.92      259.06     17.58 o 
   3  13   1     8319.70     8430.92    116.00 o 
   4  13   1       82.24       68.34     13.71 o 
   5  13   1       29.47       33.19     14.22 o 
   6  13   1       68.49       83.28     14.51 o 
   7  13   1     2802.63     2914.20     52.17 o 
   8  13   1      304.26      265.82     23.06 o 
   9  13   1       37.48       19.74     22.53 o 
  10  13   1     3306.21     3325.16     61.59 o 
  11  13   1       41.34        9.00     23.41 o 
  12  13   1       28.36       17.06     19.55 o 
  13  13   1        5.20       73.89     36.04 o 
  -9  14   1      494.81      445.43     39.40 o 
  -8  14   1        1.00      -13.22     28.15 o 
  -7  14   1     2227.48     2348.64     94.61 o 
  -6  14   1      115.57       79.49     25.23 o 
  -5  14   1       95.80       74.01     19.71 o 
  -4  14   1      135.65      121.47     26.53 o 
  -3  14   1     2081.33     2179.04     45.82 o 
  -2  14   1     3146.44     3281.83     58.02 o 
  -1  14   1      368.37      351.28     25.45 o 
   0  14   1     1927.97     1884.26     41.48 o 
   1  14   1      547.61      540.42     25.58 o 
   2  14   1     2822.26     2915.21     62.17 o 
   3  14   1       90.91       64.04     15.98 o 
   4  14   1     6833.12     6857.10     99.07 o 
   5  14   1      562.97      554.61     26.27 o 
   6  14   1        8.77       22.33     15.58 o 
   7  14   1       14.37        0.19     18.24 o 
   8  14   1       67.44       38.58     19.85 o 
   9  14   1     2981.80     3056.27     66.36 o 
  10  14   1       49.05       52.24     19.95 o 
  11  14   1      154.26      186.67     22.28 o 
  12  14   1      601.23      557.98     31.26 o 
  -8  15   1     2309.76     2441.67     79.27 o 
  -7  15   1       19.81       15.36     28.57 o 
  -6  15   1      195.07      182.17     31.78 o 
  -5  15   1      773.28      783.39     47.10 o 
  -4  15   1      172.91      136.91     20.49 o 
  -3  15   1      227.65      222.84     21.30 o 
  -2  15   1       36.80       29.45     17.07 o 
  -1  15   1     4482.57     4643.99     75.30 o 
   0  15   1      732.92      753.11     44.22 o 
   1  15   1      591.33      598.44     28.76 o 
   2  15   1      193.68      158.47     18.62 o 
   3  15   1      185.27      140.71     17.94 o 
   4  15   1       87.00       74.04     16.94 o 
   5  15   1     1000.99      976.67     33.66 o 
   6  15   1       50.19       35.19     20.15 o 
   7  15   1     4287.88     4493.18     86.29 o 
   8  15   1      230.45      234.37     26.78 o 
   9  15   1       34.13       45.92     23.58 o 
  10  15   1      104.53       90.89     21.77 o 
  11  15   1     1906.71     1948.88     50.28 o 
  12  15   1      662.46      703.33     35.88 o 
  -7  16   1     1347.79     1426.05     62.99 o 
  -6  16   1        8.17      -28.98     28.98 o 
  -5  16   1        1.48      -18.86     34.24 o 
  -4  16   1      337.30      243.01     26.79 o 
  -3  16   1      189.44      163.15     21.08 o 
  -2  16   1      127.07       91.44     29.13 o 
  -1  16   1      164.89      133.59     21.14 o 
   0  16   1     4663.31     4730.71     78.46 o 
   1  16   1     2234.30     2201.77     62.55 o 
   2  16   1      753.19      781.75     33.20 o 
   3  16   1      152.86      133.33     20.13 o 
   4  16   1      306.43      294.06     22.20 o 
   5  16   1     1100.26     1059.28     50.45 o 
   6  16   1      518.05      530.74     45.67 o 
   7  16   1     1293.21     1292.25     45.99 o 
   8  16   1     1810.30     1739.16     52.55 o 
   9  16   1      676.27      726.58     43.75 o 
  10  16   1      236.94      164.85     24.28 o 
  11  16   1      463.75      453.63     29.67 o 
  -5  17   1       61.29        7.88     32.03 o 
  -4  17   1     1072.82     1026.13     55.83 o 
  -3  17   1        8.60       30.62     23.93 o 
  -2  17   1      400.99      334.05     26.84 o 
  -1  17   1       17.51       -0.86     22.10 o 
   0  17   1     1233.02     1202.24     40.87 o 
   1  17   1       81.16       59.76     20.81 o 
   2  17   1      324.35      325.06     24.59 o 
   3  17   1      345.15      272.27     23.66 o 
   4  17   1      341.26      283.05     29.34 o 
   5  17   1      892.11      969.31     45.57 o 
   6  17   1      169.40      134.81     32.37 o 
   7  17   1      438.02      432.76     31.82 o 
   8  17   1       25.68       34.56     24.83 o 
   9  17   1     1826.35     1851.22     69.69 o 
  -2  18   1      136.73       94.11     25.21 o 
  -1  18   1      811.90      817.17     38.56 o 
   0  18   1      401.42      373.91     28.13 o 
   1  18   1       35.11       -6.28     21.72 o 
   2  18   1      276.87      239.41     29.81 o 
   3  18   1      790.15      767.73     42.90 o 
   4  18   1     2560.75     2708.59     69.56 o 
   5  18   1      373.56      422.88     40.62 o 
   6  18   1      239.66      233.24     37.01 o 
   7  18   1      254.40      182.56     35.99 o 
  -6 -17   2        7.31       -7.72     30.28 o 
  -5 -17   2       79.07       78.63     32.67 o 
  -4 -17   2      421.08      373.80     39.31 o 
  -3 -17   2        8.68       29.20     26.99 o 
  -2 -17   2      885.84      881.65     45.26 o 
  -1 -17   2     1398.94     1445.55     54.02 o 
   0 -17   2        6.43      -20.76     23.98 o 
   1 -17   2       36.29       31.57     32.67 o 
   2 -17   2      569.41      490.12     67.58 o 
  -9 -16   2      911.88      955.96     68.48 o 
  -8 -16   2      927.42      994.35     48.24 o 
  -7 -16   2        0.14       13.82     26.05 o 
  -6 -16   2      779.51      795.56     43.71 o 
  -5 -16   2       34.09       15.78     28.56 o 
  -4 -16   2        1.07       -8.24     21.97 o 
  -3 -16   2       90.32       77.88     23.59 o 
  -2 -16   2      118.30      108.52     24.65 o 
  -1 -16   2     1704.35     1724.44     52.31 o 
   0 -16   2      554.34      576.23     34.96 o 
   1 -16   2       23.49       15.42     24.40 o 
   2 -16   2      261.28      234.69     28.61 o 
   3 -16   2      323.37      365.34     26.97 o 
   4 -16   2      131.22      106.76     28.35 o 
   5 -16   2       13.86      -23.40     23.40 o 
 -10 -15   2      202.08      217.38     28.31 o 
  -9 -15   2       62.62       74.62     32.88 o 
  -8 -15   2      237.45      188.30     25.20 o 
  -7 -15   2      702.59      686.64     38.65 o 
  -6 -15   2       33.39       16.59     22.13 o 
  -5 -15   2      565.69      554.18     37.17 o 
  -4 -15   2      857.94      773.75     36.95 o 
  -3 -15   2       33.84      -14.92     18.95 o 
  -2 -15   2      699.36      686.03     36.74 o 
  -1 -15   2        2.65        3.71     20.12 o 
   0 -15   2     2919.00     3002.62     66.33 o 
   1 -15   2        1.19      -14.84     17.79 o 
   2 -15   2      116.68      125.21     24.19 o 
   3 -15   2      429.72      416.87     36.68 o 
   4 -15   2      616.60      688.54     33.77 o 
   5 -15   2      389.08      335.28     28.63 o 
   6 -15   2      192.88      219.30     32.84 o 
   7 -15   2      921.87      971.56     57.14 o 
 -12 -14   2      883.45      945.68    119.85 o 
 -11 -14   2      470.94      430.45     38.11 o 
 -10 -14   2      451.97      412.67     30.48 o 
  -9 -14   2      204.16      170.04     22.53 o 
  -8 -14   2        1.70      -23.56     25.09 o 
  -7 -14   2      119.02      105.11     22.38 o 
  -6 -14   2      615.13      638.28     33.63 o 
  -5 -14   2     1714.79     1672.40     45.46 o 
  -4 -14   2      284.50      252.61     22.49 o 
  -3 -14   2      838.10      820.21     34.54 o 
  -2 -14   2      262.05      250.82     22.09 o 
  -1 -14   2     4052.64     4187.06     79.85 o 
   0 -14   2     1020.74     1080.87     34.06 o 
   1 -14   2      477.74      463.02     24.97 o 
   2 -14   2       32.43       10.70     15.44 o 
   3 -14   2      152.45      113.75     19.19 o 
   4 -14   2     4999.97     5131.62     81.17 o 
   5 -14   2       55.61       41.20     22.89 o 
   6 -14   2      132.17       92.64     22.35 o 
   7 -14   2       29.68      -18.99     45.96 o 
   8 -14   2     1177.23     1272.41    124.35 o 
 -13 -13   2      198.69      129.76     39.65 o 
 -12 -13   2       48.68       61.27     36.04 o 
 -11 -13   2     1317.04     1336.98     55.16 o 
 -10 -13   2        7.89       37.09     20.53 o 
  -9 -13   2     1022.28     1049.36     41.57 o 
  -8 -13   2      571.91      556.84     46.72 o 
  -7 -13   2      387.01      401.39     27.65 o 
  -6 -13   2     3425.54     3357.91     67.38 o 
  -5 -13   2     2408.71     2445.71     53.54 o 
  -4 -13   2      582.06      640.36     31.23 o 
  -3 -13   2     5760.10     5774.70     97.93 o 
  -2 -13   2     4580.02     4608.03     82.28 o 
  -1 -13   2     3132.45     3101.17     54.80 o 
   0 -13   2      198.64      183.87     17.01 o 
   1 -13   2       52.61       50.38     15.14 o 
   2 -13   2     1765.52     1786.59     53.33 o 
   3 -13   2      151.34      138.75     17.91 o 
   4 -13   2     2811.15     2883.37     53.73 o 
   5 -13   2     3747.62     3839.17     65.25 o 
   6 -13   2      621.47      636.96     38.42 o 
   7 -13   2       44.02       -8.61     24.64 o 
   8 -13   2      903.96      914.67     51.96 o 
   9 -13   2      320.23      339.58     38.75 o 
 -13 -12   2      112.31       64.88     36.04 o 
 -12 -12   2       25.94       46.86     32.44 o 
 -11 -12   2     1272.07     1243.90     52.32 o 
 -10 -12   2     5349.74     5564.02     98.80 o 
  -9 -12   2      197.97      186.74     22.43 o 
  -8 -12   2      544.34      505.16     33.00 o 
  -7 -12   2     7336.53     7478.89    122.11 o 
  -6 -12   2     1168.82     1215.38     37.04 o 
  -5 -12   2      315.24      281.02     21.06 o 
  -4 -12   2      246.63      242.67     19.55 o 
  -3 -12   2     7292.18     7038.77    113.47 o 
  -2 -12   2     2492.49     2515.02     45.51 o 
  -1 -12   2      119.67      109.51     15.74 o 
   0 -12   2     1652.51     1734.00     44.22 o 
   1 -12   2      664.70      661.38     26.51 o 
   2 -12   2      227.59      193.08     17.00 o 
   3 -12   2     1543.35     1512.77     35.69 o 
   4 -12   2      916.56      945.28     30.98 o 
   5 -12   2     1523.06     1521.43     37.50 o 
   6 -12   2     1778.25     1695.16     78.42 o 
   7 -12   2       13.23       -9.55     22.94 o 
   8 -12   2      595.51      644.10     46.69 o 
   9 -12   2      391.24      387.50     66.68 o 
  10 -12   2       32.35       41.45     41.45 o 
 -14 -11   2      234.85      232.48     41.45 o 
 -13 -11   2       81.83       68.48     32.44 o 
 -12 -11   2       22.79       41.45     30.64 o 
 -11 -11   2      932.28     1025.13     54.97 o 
 -10 -11   2      229.73      214.93     22.27 o 
  -9 -11   2       15.72       15.69     16.39 o 
  -8 -11   2      243.18      219.36     19.00 o 
  -7 -11   2      581.64      519.70     29.62 o 
  -6 -11   2       26.80       49.94     16.27 o 
  -5 -11   2     2864.54     2835.79     55.63 o 
  -4 -11   2     2154.19     2175.77     46.61 o 
  -3 -11   2       87.49       83.09     15.09 o 
  -2 -11   2     1326.74     1365.23     36.76 o 
  -1 -11   2     7395.06     7076.41     97.81 o 
   0 -11   2        7.20       12.15     14.05 o 
   1 -11   2     7492.59     7506.27    103.04 o 
   2 -11   2     5348.50     5450.21     79.19 o 
   3 -11   2      143.32      110.08     14.20 o 
   4 -11   2     1647.06     1701.43     54.11 o 
   5 -11   2      664.00      677.54     28.35 o 
   6 -11   2     2168.55     2025.87     41.58 o 
   7 -11   2      235.22      227.33     25.12 o 
   8 -11   2        0.89      -16.48     21.63 o 
   9 -11   2     1192.18     1226.55     54.40 o 
  10 -11   2       73.96       23.43     45.05 o 
  11 -11   2      347.32      291.95     48.66 o 
 -15 -10   2        7.16       41.45     34.24 o 
 -14 -10   2        2.49      -23.43     30.64 o 
 -13 -10   2       31.61       18.02     30.64 o 
 -12 -10   2     1120.17     1079.51     63.08 o 
 -11 -10   2     1274.34     1296.21    118.04 o 
 -10 -10   2     1770.45     1775.52     49.19 o 
  -9 -10   2     4346.66     4362.21     78.43 o 
  -8 -10   2        8.52       -2.36     14.49 o 
  -7 -10   2     2211.81     2234.91     47.99 o 
  -6 -10   2    15573.95    15382.96    259.43 o 
  -5 -10   2     6620.19     6548.34    104.48 o 
  -4 -10   2       18.49       21.91     11.71 o 
  -3 -10   2     2105.26     2066.56     44.13 o 
  -2 -10   2      550.02      619.37     32.42 o 
  -1 -10   2      593.23      567.15     26.17 o 
   0 -10   2     2384.45     2419.01     41.97 o 
   1 -10   2     2373.71     2355.88     45.52 o 
   2 -10   2     4119.06     4275.92     63.63 o 
   3 -10   2    11501.25    11817.59    153.46 o 
   4 -10   2      481.58      473.08     21.73 o 
   5 -10   2     3020.29     3056.70     50.63 o 
   6 -10   2      686.22      769.15     33.04 o 
   7 -10   2     1687.56     1717.14     42.21 o 
   8 -10   2      194.78      195.49     42.35 o 
   9 -10   2      350.29      306.83     28.57 o 
  10 -10   2     6333.79     6574.36    201.84 o 
  11 -10   2      343.46      311.78     54.07 o 
  12 -10   2        7.48       64.88     50.46 o 
 -15  -9   2        5.61       61.27     36.04 o 
 -14  -9   2      476.71      448.74     45.05 o 
 -13  -9   2      244.62      236.09     36.04 o 
 -12  -9   2     3748.91     3820.63    120.75 o 
 -11  -9   2     1386.69     1268.74     57.67 o 
 -10  -9   2      852.20      809.33     31.84 o 
  -9  -9   2     1406.42     1480.16     38.24 o 
  -8  -9   2        1.03       -2.66     13.45 o 
  -7  -9   2     3679.61     3802.33     67.38 o 
  -6  -9   2     1591.98     1513.57     35.94 o 
  -5  -9   2     8226.58     7965.72    105.93 o 
  -4  -9   2      593.75      506.28     26.79 o 
  -3  -9   2      402.03      375.63     18.73 o 
  -2  -9   2     8204.10     8190.03    124.29 o 
  -1  -9   2      320.02      328.63     15.96 o 
   0  -9   2     5121.62     5390.51     74.88 o 
   1  -9   2     8301.93     8219.99    123.56 o 
   2  -9   2    12051.81    11995.93    153.66 o 
   3  -9   2    12519.41    12671.18    162.25 o 
   4  -9   2     5058.95     4983.41     71.12 o 
   5  -9   2    13305.82    13271.74    170.13 o 
   6  -9   2      411.69      376.24     23.15 o 
   7  -9   2      643.16      654.53     36.61 o 
   8  -9   2      135.83       97.11     22.53 o 
   9  -9   2     2886.33     2975.94     73.07 o 
  10  -9   2     1214.12     1207.46     73.89 o 
  11  -9   2     1232.67     1384.08     88.31 o 
  12  -9   2      290.39      243.29     52.26 o 
  13  -9   2       73.85       70.29     50.46 o 
 -16  -8   2       51.61      -43.25     43.25 o 
 -15  -8   2     1077.97     1145.99     52.32 o 
 -14  -8   2       60.22       32.73     36.94 o 
 -13  -8   2        9.92       -5.24     20.27 o 
 -12  -8   2     2418.99     2313.16     63.37 o 
 -11  -8   2     1004.70     1101.16     61.27 o 
 -10  -8   2      723.62      692.30     28.08 o 
  -9  -8   2       59.84       65.01     14.81 o 
  -8  -8   2     7330.05     7580.06    129.96 o 
  -7  -8   2       50.10       42.34     12.43 o 
  -6  -8   2      382.39      418.26     17.47 o 
  -5  -8   2     3381.22     3135.67     55.44 o 
  -4  -8   2    21392.06    20881.04    258.97 o 
  -3  -8   2     2179.35     2105.88     35.02 o 
  -2  -8   2    12284.32    12177.62    177.97 o 
  -1  -8   2    21856.11    21951.62    312.69 o 
   0  -8   2     7271.47     7051.50     93.13 o 
   1  -8   2    11014.92    10974.93    140.19 o 
   2  -8   2      314.03      304.10     15.90 o 
   3  -8   2     3446.07     3619.87     53.50 o 
   4  -8   2      413.94      390.51     22.11 o 
   5  -8   2      706.40      748.94     22.44 o 
   6  -8   2     1532.10     1594.75     32.13 o 
   7  -8   2       61.68       66.65     14.11 o 
   8  -8   2     1201.29     1258.90     43.73 o 
   9  -8   2      725.85      723.52     36.37 o 
  10  -8   2      322.16      298.21     27.20 o 
  11  -8   2      469.33      392.88     52.26 o 
  12  -8   2     1616.02     1722.89     88.31 o 
  13  -8   2       15.03      -10.81     46.86 o 
  14  -8   2      509.97      450.55     64.88 o 
 -16  -7   2      235.43      219.87     50.46 o 
 -15  -7   2       72.76       50.45     19.42 o 
 -14  -7   2     2162.10     2149.76    131.56 o 
 -13  -7   2     1408.29     1372.77     50.46 o 
 -12  -7   2      201.51      179.19     21.22 o 
 -11  -7   2      971.58      998.43     39.26 o 
 -10  -7   2      517.56      506.31     35.23 o 
  -9  -7   2     8081.78     7794.09    162.77 o 
  -8  -7   2      480.27      503.42     23.13 o 
  -7  -7   2     3529.52     3468.27     45.67 o 
  -6  -7   2      548.30      570.08     14.91 o 
  -5  -7   2     4504.27     4498.89     61.81 o 
  -4  -7   2    19813.80    20916.76    258.75 o 
  -3  -7   2       28.03       23.28      7.61 o 
  -2  -7   2      222.25      178.14     10.51 o 
  -1  -7   2        0.21       36.65     23.51 o 
   0  -7   2    21803.25    22169.88    286.92 o 
   1  -7   2     8904.48     8924.42    114.31 o 
   2  -7   2       23.62       22.75      7.31 o 
   3  -7   2     2619.43     2446.09     38.22 o 
   4  -7   2     1976.88     2110.02     30.80 o 
   5  -7   2     9885.06     9501.72    110.01 o 
   6  -7   2        7.54        8.49      8.79 o 
   7  -7   2    16311.66    16005.96    181.17 o 
   8  -7   2     4590.95     4615.76     67.50 o 
   9  -7   2     2970.14     2853.47     80.14 o 
  10  -7   2      476.96      447.54     25.49 o 
  11  -7   2      471.63      457.85     45.05 o 
  12  -7   2      809.45      693.42     46.33 o 
  13  -7   2        1.23      -27.03     45.05 o 
  14  -7   2       42.80       61.27     52.26 o 
 -16  -6   2       42.89       77.49     45.05 o 
 -15  -6   2      728.73      711.31     36.72 o 
 -14  -6   2      308.91      317.70     22.80 o 
 -13  -6   2      819.04      930.89     42.00 o 
 -12  -6   2      244.44      197.44     22.52 o 
 -11  -6   2     5621.40     5473.30    112.64 o 
 -10  -6   2     8444.30     8289.96    155.79 o 
  -9  -6   2     2082.85     2162.60     63.21 o 
  -8  -6   2     1494.48     1379.16     23.49 o 
  -7  -6   2    14052.02    13921.63    156.19 o 
  -6  -6   2    12932.31    12692.64    142.97 o 
  -5  -6   2     2866.19     2997.29     38.62 o 
  -4  -6   2    11708.52    11560.26    168.82 o 
  -3  -6   2     3450.38     3437.20     48.13 o 
  -2  -6   2     2819.54     2598.10     50.02 o 
  -1  -6   2      639.24      739.98     19.59 o 
   0  -6   2    45374.09    45375.07    550.59 o 
   1  -6   2    21613.21    21103.74    259.19 o 
   2  -6   2     1513.18     1378.71     23.84 o 
   3  -6   2     5717.01     6103.14     71.35 o 
   4  -6   2     2623.23     2519.38     34.08 o 
   5  -6   2     1206.52     1226.98     21.32 o 
   6  -6   2      416.59      357.32     14.57 o 
   7  -6   2     1651.17     1653.68     27.84 o 
   8  -6   2     5704.04     5529.04     77.81 o 
   9  -6   2     4695.32     4966.92     83.46 o 
  10  -6   2     3119.22     3061.75     60.06 o 
  11  -6   2      283.74      270.95     26.67 o 
  12  -6   2        7.01      -16.87     24.24 o 
  13  -6   2      712.59      660.22     45.82 o 
  14  -6   2       76.34       96.81     31.18 o 
  15  -6   2      198.36      182.71     37.19 o 
 -16  -5   2       56.99      167.60     45.05 o 
 -15  -5   2     1888.25     1943.79     64.39 o 
 -14  -5   2      884.68      889.95     35.45 o 
 -13  -5   2      758.48      824.54     31.68 o 
 -12  -5   2     3120.11     2979.98     71.06 o 
 -11  -5   2     4726.15     4629.33    103.63 o 
 -10  -5   2      649.71      693.23     31.55 o 
  -9  -5   2      189.74      217.18     10.04 o 
  -8  -5   2       96.63       84.21      7.51 o 
  -7  -5   2     1885.87     1948.09     38.38 o 
  -6  -5   2    14980.83    15382.12    191.02 o 
  -5  -5   2    12856.98    12485.45    139.60 o 
  -4  -5   2     7564.30     7720.22     88.10 o 
  -3  -5   2       94.40       82.48      6.71 o 
  -2  -5   2     1817.05     1821.99     39.51 o 
  -1  -5   2    33947.75    35211.86    492.47 o 
   0  -5   2     5542.21     5395.29     80.69 o 
   1  -5   2     8422.92     8828.29    111.37 o 
   2  -5   2     6068.31     6466.64     83.26 o 
   3  -5   2      253.16      232.54      8.98 o 
   4  -5   2    22345.23    22395.78    246.55 o 
   5  -5   2      123.14      140.51      8.10 o 
   6  -5   2     1353.62     1190.21     21.22 o 
   7  -5   2      425.01      417.75     15.26 o 
   8  -5   2    10010.34     9948.86    130.28 o 
   9  -5   2     2715.20     2811.74     53.93 o 
  10  -5   2     1503.87     1428.59     36.92 o 
  11  -5   2     5154.39     5174.19    112.14 o 
  12  -5   2      442.25      373.02     31.20 o 
  13  -5   2       64.21       51.77     27.69 o 
  14  -5   2      101.34       94.61     30.27 o 
  15  -5   2     1635.74     1637.58     69.95 o 
 -17  -4   2       65.10       86.50     50.46 o 
 -16  -4   2       31.47      -23.43     41.45 o 
 -15  -4   2      649.86      681.43     43.25 o 
 -14  -4   2      147.17      177.45     23.81 o 
 -13  -4   2     1685.38     1581.20     40.02 o 
 -12  -4   2      485.57      520.13     24.57 o 
 -11  -4   2     3581.12     3374.73     75.43 o 
 -10  -4   2     1466.11     1358.58     28.86 o 
  -9  -4   2    11367.67    10860.27    176.32 o 
  -8  -4   2     2770.10     2803.64     44.39 o 
  -7  -4   2     1309.07     1384.84     19.86 o 
  -6  -4   2    29432.95    29709.22    400.78 o 
  -5  -4   2    14607.28    15020.81    211.15 o 
  -4  -4   2     2610.03     2581.24     41.91 o 
  -3  -4   2     7714.83     8023.53    135.98 o 
  -2  -4   2    28196.59    28559.31    399.27 o 
   0  -4   2     1546.36     1430.27     28.19 o 
   1  -4   2    11736.81    12043.31    148.73 o 
   2  -4   2     9098.56     8795.24    110.01 o 
   3  -4   2       28.45       50.73      9.22 o 
   4  -4   2     5118.55     5341.99     62.62 o 
   5  -4   2    13285.40    13306.34    148.62 o 
   6  -4   2     1733.88     1791.86     26.43 o 
   7  -4   2    18512.19    18745.25    208.68 o 
   8  -4   2       20.32       28.40      9.87 o 
   9  -4   2      452.60      439.47     22.27 o 
  10  -4   2       10.63       19.39     13.40 o 
  11  -4   2     3269.87     3490.93     95.52 o 
  12  -4   2     3064.11     3259.40     82.83 o 
  13  -4   2     2437.91     2492.01     74.48 o 
  14  -4   2      454.28      441.14     37.45 o 
  15  -4   2      519.67      626.34     48.75 o 
  16  -4   2      281.40      298.57     40.72 o 
 -17  -3   2      144.17      194.64     54.07 o 
 -16  -3   2        3.00      -34.24     36.04 o 
 -15  -3   2     2093.19     2113.62     65.35 o 
 -14  -3   2     4963.81     4696.11    103.38 o 
 -13  -3   2     4677.48     4624.86    100.07 o 
 -12  -3   2      538.62      604.81     36.28 o 
 -11  -3   2     3213.30     3126.21     49.16 o 
 -10  -3   2     4680.65     4554.65     75.78 o 
  -8  -3   2     7214.67     6762.15     90.64 o 
  -7  -3   2    27528.15    27996.96    567.26 o 
  -6  -3   2     3770.47     3949.49     47.82 o 
  -5  -3   2    19249.05    18963.30    190.27 o 
  -4  -3   2    15109.21    15032.85    212.04 o 
  -3  -3   2    20756.72    21514.16    370.75 o 
  -2  -3   2     4280.72     4684.99    118.94 o 
  -1  -3   2    17758.68    17854.36    308.32 o 
   0  -3   2     3729.40     4160.29     75.62 o 
   1  -3   2     5107.35     5584.57    102.53 o 
   2  -3   2    43220.09    43591.73    613.88 o 
   4  -3   2     2740.70     2749.57     34.11 o 
   5  -3   2     2233.65     1944.01     26.47 o 
   6  -3   2    52475.25    51429.03    559.90 o 
   7  -3   2        9.87       25.03      7.32 o 
   8  -3   2     4309.01     4258.43     64.51 o 
   9  -3   2     1750.84     1637.00     36.16 o 
  10  -3   2     2228.90     2060.05     44.43 o 
  11  -3   2     3417.21     3585.87     84.74 o 
  12  -3   2     1867.24     1916.26     61.13 o 
  13  -3   2     5574.03     5531.81    121.06 o 
  14  -3   2      216.45      187.80     30.74 o 
  15  -3   2      479.49      513.76     43.27 o 
  16  -3   2       68.09       51.38     29.76 o 
 -17  -2   2      368.26      291.95     57.67 o 
 -16  -2   2      436.68      396.48     57.67 o 
 -15  -2   2      898.21      881.27     70.29 o 
 -14  -2   2       40.41       20.78     20.67 o 
 -13  -2   2     4845.38     4967.88    105.20 o 
 -12  -2   2      408.19      426.35     23.75 o 
 -11  -2   2      898.62      941.99     30.03 o 
 -10  -2   2     4892.68     4901.07     82.46 o 
  -9  -2   2     2000.55     2012.50     33.81 o 
  -8  -2   2     3125.87     3181.68     41.22 o 
  -7  -2   2     2971.61     3359.19     38.80 o 
  -6  -2   2    14592.20    14482.72    229.38 o 
  -5  -2   2    22216.11    21881.61    243.70 o 
  -4  -2   2    12831.45    12978.19    185.62 o 
  -3  -2   2    22673.89    22750.57    387.58 o 
  -2  -2   2      530.47      499.20     14.61 o 
  -1  -2   2    38452.85    38407.38    961.46 o 
   0  -2   2    13273.75    13860.90    312.68 o 
   1  -2   2   122957.21   118780.40   2039.16 o 
   2  -2   2    96984.27   100616.58   2058.30 o 
   3  -2   2      826.57      842.14     17.02 o 
   5  -2   2     4365.64     3973.98     53.51 o 
   6  -2   2    12260.53    11976.22    148.46 o 
   7  -2   2      203.40      233.73     10.23 o 
   8  -2   2     3408.51     3386.68     43.99 o 
   9  -2   2     1093.21     1184.17     26.21 o 
  10  -2   2     1801.75     1636.89     38.60 o 
  11  -2   2     1582.95     1679.27     53.48 o 
  12  -2   2      455.90      424.26     33.61 o 
  13  -2   2     1131.71     1040.24     49.05 o 
  14  -2   2      672.35      575.35     52.26 o 
  15  -2   2      923.35      891.52     52.20 o 
  16  -2   2      508.29      436.21     42.05 o 
 -17  -1   2        2.07      -46.86     46.86 o 
 -16  -1   2     1581.16     1495.81     97.32 o 
 -15  -1   2       99.79       99.12     37.85 o 
 -14  -1   2      149.43      115.12     23.32 o 
 -13  -1   2      191.62      132.89     29.84 o 
 -12  -1   2     4846.91     4971.27     84.37 o 
 -11  -1   2      334.09      308.99     19.71 o 
 -10  -1   2       64.56       70.52     13.20 o 
  -9  -1   2     9203.50     9002.67    135.06 o 
  -8  -1   2     7260.60     7367.87     85.16 o 
  -7  -1   2      742.23      792.66     13.14 o 
  -6  -1   2     9218.63     8754.74    100.01 o 
  -5  -1   2     8329.20     8156.57    138.12 o 
  -4  -1   2      216.24      186.91      8.49 o 
   0  -1   2     8352.21     9344.31    237.89 o 
   1  -1   2     3532.78     3465.60     93.71 o 
   3  -1   2    16073.60    16628.23    239.96 o 
   4  -1   2     6572.20     6662.48     84.57 o 
   5  -1   2    14625.51    13860.41    197.17 o 
   6  -1   2    23913.13    24106.43    297.44 o 
   7  -1   2     1204.80     1208.11     22.44 o 
   8  -1   2     1127.38     1110.06     23.00 o 
   9  -1   2      192.20      213.54     12.51 o 
  10  -1   2    24875.90    24977.78    453.35 o 
  11  -1   2      209.73      224.98     40.55 o 
  12  -1   2      527.16      506.80     67.58 o 
  13  -1   2       39.20       13.20     23.55 o 
  14  -1   2     1931.78     2054.60     84.70 o 
  15  -1   2      139.34       91.69     33.34 o 
  16  -1   2      353.49      296.10     35.41 o 
  17  -1   2      903.61      937.17     60.04 o 
 -17   0   2      499.47      492.00     64.88 o 
 -16   0   2     1328.35     1306.58     84.70 o 
 -15   0   2      370.63      308.17     50.46 o 
 -14   0   2        4.88       24.07     17.99 o 
 -13   0   2       83.40       63.76     17.67 o 
 -12   0   2      223.76      167.49     17.63 o 
 -11   0   2       15.71       10.73     13.45 o 
 -10   0   2      423.25      368.71     21.04 o 
  -9   0   2      739.99      765.13     23.75 o 
  -8   0   2     8041.19     7737.96    116.69 o 
  -7   0   2    29242.48    28789.93    358.99 o 
  -6   0   2      417.43      527.08     14.55 o 
  -4   0   2     4524.93     4538.18     52.17 o 
  -3   0   2    22793.91    23494.46    331.73 o 
  -2   0   2     3474.53     3970.81     70.65 o 
   1   0   2    54350.79    53986.16   1367.86 o 
   2   0   2    18325.76    19049.06    481.18 o 
   3   0   2    49202.54    50204.10    624.52 o 
   4   0   2    39642.00    40616.91    504.37 o 
   5   0   2     8889.80     9034.81    102.07 o 
   6   0   2      205.84      249.16     17.30 o 
   7   0   2     8509.16     8743.43    111.81 o 
   8   0   2     4438.02     4382.12     60.47 o 
   9   0   2     1856.73     1976.35     33.36 o 
  10   0   2      812.18      771.90     47.28 o 
  11   0   2     9686.79     9965.68    191.14 o 
  12   0   2       30.27       41.03     21.55 o 
  13   0   2     1359.55     1356.89     52.87 o 
  14   0   2      689.59      710.61     44.90 o 
  15   0   2       89.51       65.11     29.23 o 
  16   0   2      106.90       86.05     32.48 o 
  17   0   2      590.05      640.82     56.77 o 
 -17   1   2        8.22       70.29     52.26 o 
 -16   1   2       19.44       37.85     46.86 o 
 -15   1   2     3543.67     3704.67    145.08 o 
 -14   1   2     1382.40     1518.29     46.10 o 
 -13   1   2       39.52       16.97     16.70 o 
 -12   1   2     5466.38     5411.07     91.71 o 
 -11   1   2       35.84       46.18     16.73 o 
 -10   1   2      986.62      987.16     54.05 o 
  -9   1   2     3480.43     3354.86     58.10 o 
  -8   1   2    27713.87    26355.90    373.51 o 
  -7   1   2    10941.75     9817.70    124.45 o 
  -6   1   2     2395.63     2300.24     33.89 o 
  -5   1   2     2379.21     2126.05     37.50 o 
  -4   1   2    50968.02    51376.15    721.71 o 
  -3   1   2    16265.43    16515.94    334.30 o 
  -2   1   2     5743.69     5712.92    136.97 o 
  -1   1   2    17706.87    18648.98    473.97 o 
   1   1   2    20305.12    22283.98    571.29 o 
   2   1   2    10116.40    11052.78    284.74 o 
   3   1   2    22070.97    23095.52    286.45 o 
   4   1   2     1389.29     1320.74     24.26 o 
   5   1   2    18586.68    19382.83    213.66 o 
   6   1   2     3843.08     3749.05     57.72 o 
   7   1   2      161.62      175.84      8.26 o 
   8   1   2    22595.61    23379.92    259.40 o 
   9   1   2     5778.66     5800.73     78.46 o 
  10   1   2        1.04       -5.39      9.72 o 
  11   1   2     5297.85     5256.32    110.22 o 
  12   1   2    15258.85    15403.03    313.58 o 
  13   1   2     1743.39     1682.30     56.70 o 
  14   1   2     1406.77     1391.63     54.06 o 
  15   1   2       25.56       -4.30     37.85 o 
  16   1   2      469.16      416.26     39.50 o 
  17   1   2       69.20       95.12     35.03 o 
 -16   2   2       93.25       97.21     33.06 o 
 -15   2   2      134.24      116.04     36.94 o 
 -14   2   2     4523.28     4888.67     90.22 o 
 -13   2   2     4853.60     4803.37     86.05 o 
 -12   2   2      727.96      753.73     31.08 o 
 -11   2   2       36.12       38.81     14.27 o 
 -10   2   2     2406.94     2506.69     50.08 o 
  -9   2   2    18359.75    18121.91    262.24 o 
  -8   2   2     3047.57     2975.63     52.24 o 
  -7   2   2     3816.01     3634.02     50.26 o 
  -6   2   2     1763.31     1828.85     27.82 o 
  -5   2   2     2898.36     2872.38     39.49 o 
  -4   2   2    12635.74    13420.78    190.95 o 
  -3   2   2     3190.41     3001.92     47.45 o 
  -2   2   2    21269.54    22654.64    389.05 o 
  -1   2   2     3520.76     3419.87    114.44 o 
   0   2   2    16862.44    17466.32    539.75 o 
   2   2   2    13011.06    14046.21    358.63 o 
   3   2   2    38902.50    40449.82    640.53 o 
   4   2   2     6813.07     6882.21     89.60 o 
   5   2   2    17800.62    18371.62    242.77 o 
   6   2   2     1982.23     2051.36     26.57 o 
   7   2   2    32704.37    32878.57    327.07 o 
   8   2   2       67.26       75.89      7.03 o 
   9   2   2     1264.24     1237.27     22.26 o 
  10   2   2     2854.68     2809.59     39.92 o 
  11   2   2     5800.02     5792.17    118.49 o 
  12   2   2      342.89      320.60     26.10 o 
  13   2   2       81.52       69.75     24.33 o 
  14   2   2       71.16       51.66     22.83 o 
  15   2   2       86.79       52.22     25.91 o 
  16   2   2      271.37      298.07     43.25 o 
  17   2   2      896.13      964.20     60.52 o 
 -16   3   2      147.55      130.49     34.34 o 
 -15   3   2       14.14       24.21     29.23 o 
 -14   3   2     2792.84     2814.76     62.61 o 
 -13   3   2     2474.14     2429.57     55.88 o 
 -12   3   2       83.89       77.00     17.96 o 
 -11   3   2     1878.84     1882.22     43.94 o 
 -10   3   2    17834.26    17702.54    258.80 o 
  -9   3   2      970.07      909.23     27.84 o 
  -8   3   2     1308.91     1252.56     30.36 o 
  -7   3   2     6554.02     6612.43     87.06 o 
  -6   3   2    14284.42    14736.77    184.14 o 
  -5   3   2     2072.14     2009.92     29.76 o 
  -4   3   2     6612.31     6966.49     88.71 o 
  -3   3   2    51853.45    52302.47    641.38 o 
  -2   3   2    17498.24    18470.05    260.54 o 
  -1   3   2    20031.57    19533.23    336.98 o 
   0   3   2     2491.94     2431.31     46.40 o 
   1   3   2    17124.14    17302.08    437.03 o 
   2   3   2     1194.66     1201.61     29.93 o 
   3   3   2    24360.68    23747.79    508.14 o 
   4   3   2    14873.10    14606.69    162.66 o 
   5   3   2     8916.33     8988.86    114.58 o 
   6   3   2       20.36       49.34     12.19 o 
   7   3   2      212.94      147.08      8.54 o 
   8   3   2     2027.21     2071.45     29.52 o 
   9   3   2    12131.82    12090.88    124.97 o 
  10   3   2    10017.58     9913.96    115.72 o 
  11   3   2      390.89      341.11     17.01 o 
  12   3   2     6090.68     6134.53    125.52 o 
  13   3   2     1482.79     1539.24     52.87 o 
  14   3   2     1926.67     2005.13     61.80 o 
  15   3   2      206.32      226.82     29.23 o 
  16   3   2     4880.42     5263.09    168.50 o 
  17   3   2        3.36      -10.81     39.65 o 
 -16   4   2      634.93      573.50     47.76 o 
 -15   4   2     1110.81     1068.76     59.16 o 
 -14   4   2      107.92      116.32     23.02 o 
 -13   4   2      772.11      762.35     35.15 o 
 -12   4   2      665.58      672.01     32.59 o 
 -11   4   2     4091.71     3918.23     87.57 o 
 -10   4   2     5662.25     5879.90     96.98 o 
  -9   4   2     3537.96     3320.93     60.58 o 
  -8   4   2      175.91      140.72     17.03 o 
  -7   4   2     1588.98     1636.20     44.56 o 
  -6   4   2     2291.95     2269.44     34.50 o 
  -5   4   2        1.94       14.47      5.33 o 
  -4   4   2     4149.45     4223.19     56.53 o 
  -3   4   2    24482.57    25314.51    310.83 o 
  -2   4   2    38946.52    38141.92    539.64 o 
  -1   4   2    31025.09    31712.51    627.94 o 
   0   4   2    20060.53    19845.87    331.39 o 
   1   4   2    14383.26    14464.64    248.57 o 
   2   4   2     2825.81     2838.94    102.91 o 
   3   4   2    44058.55    45360.23    559.55 o 
   4   4   2    36266.04    36188.19    397.70 o 
   5   4   2    46387.90    45406.46    500.00 o 
   6   4   2     9205.23     9441.60     98.64 o 
   7   4   2    25116.37    24792.44    252.01 o 
   8   4   2     9473.67     9314.68    107.66 o 
   9   4   2    14548.29    14720.71    167.09 o 
  10   4   2     3994.81     4000.57     47.38 o 
  11   4   2     5619.38     5558.40     68.87 o 
  12   4   2       11.62      -14.57     14.57 o 
  13   4   2      479.29      457.96     33.61 o 
  14   4   2      273.27      259.93     27.38 o 
  15   4   2      928.60     1002.15     63.08 o 
  16   4   2       83.22      118.41     31.20 o 
  17   4   2     1719.83     1810.46     73.27 o 
 -16   5   2       16.62      -42.37     48.66 o 
 -15   5   2        6.51       62.34     36.04 o 
 -14   5   2      260.38      246.86     40.35 o 
 -13   5   2      588.22      597.45     72.42 o 
 -12   5   2      851.11      781.13     47.81 o 
 -11   5   2      155.49      129.90     17.63 o 
 -10   5   2        0.93        0.03     14.49 o 
  -9   5   2    16016.41    16046.78    236.01 o 
  -8   5   2     1456.50     1398.68     33.91 o 
  -7   5   2    10214.50    10309.46    153.90 o 
  -6   5   2     2472.92     2252.41     35.02 o 
  -5   5   2     3653.39     3366.05     47.93 o 
  -4   5   2      937.17      885.55     17.59 o 
  -3   5   2     2651.45     2523.68     41.26 o 
  -2   5   2    56901.23    55366.97    786.72 o 
   1   5   2     8291.75     8136.13    123.78 o 
   2   5   2    24343.67    23160.05    327.18 o 
   3   5   2     8084.62     8147.67    118.96 o 
   4   5   2    23404.84    24938.00    309.09 o 
   5   5   2    13148.51    13568.62    153.29 o 
   6   5   2      640.74      538.17     13.09 o 
   7   5   2    21493.85    19847.85    202.87 o 
   8   5   2      107.43       92.46      7.39 o 
   9   5   2     1817.86     1792.38     28.60 o 
  10   5   2       22.65       17.35      9.00 o 
  11   5   2     4565.17     4659.73     61.09 o 
  12   5   2     4891.40     4753.00     82.89 o 
  13   5   2     1076.84     1087.50     37.04 o 
  14   5   2     3043.32     3242.11     82.71 o 
  15   5   2      423.43      383.70     33.06 o 
  16   5   2      145.40       79.30     28.48 o 
  17   5   2      459.93      398.28     54.07 o 
 -15   6   2      447.52      372.58     40.13 o 
 -14   6   2     1425.37     1462.13     48.15 o 
 -13   6   2      695.88      653.88     53.60 o 
 -12   6   2      706.51      626.18     34.41 o 
 -11   6   2       14.05        9.87     16.93 o 
 -10   6   2     2394.30     2328.96     63.85 o 
  -9   6   2      174.43      162.31     17.90 o 
  -8   6   2     4239.77     4247.02     73.49 o 
  -7   6   2     2631.78     2634.29     49.92 o 
  -6   6   2       83.36       99.44      9.40 o 
  -5   6   2     6713.09     6784.19     89.40 o 
  -4   6   2      637.98      685.41     15.56 o 
  -3   6   2    40235.11    38554.46    653.69 o 
  -2   6   2     9180.49     9175.20    130.45 o 
  -1   6   2     8934.96     9801.33    152.74 o 
   0   6   2     4674.24     4963.12     75.46 o 
   1   6   2    19491.69    19598.05    279.43 o 
   2   6   2    68948.33    66597.62   1941.71 o 
   3   6   2      280.50      340.87     12.20 o 
   4   6   2      270.05      294.74     10.23 o 
   5   6   2       73.73      270.13     22.27 o 
   6   6   2    26026.47    26173.34    291.73 o 
   7   6   2     2668.85     2709.66     37.40 o 
   8   6   2     4764.54     4712.35     57.84 o 
   9   6   2     7024.68     6917.01     81.23 o 
  10   6   2      275.88      256.65     13.18 o 
  11   6   2      174.67      160.23     14.04 o 
  12   6   2      826.15      821.88     32.26 o 
  13   6   2     5702.98     5848.20    100.21 o 
  14   6   2       14.88       -0.51     19.06 o 
  15   6   2      477.19      492.72     94.61 o 
  16   6   2      637.35      641.58     72.09 o 
  17   6   2        8.40       41.45     45.05 o 
 -15   7   2      857.98      861.58     59.89 o 
 -14   7   2      161.91      106.62     31.20 o 
 -13   7   2      759.64      769.20     40.47 o 
 -12   7   2      416.11      346.16     25.97 o 
 -11   7   2     3294.77     3281.04     66.15 o 
 -10   7   2        7.97       11.95     16.14 o 
  -9   7   2      286.03      222.44     18.95 o 
  -8   7   2     5578.69     5429.89     90.15 o 
  -7   7   2     7563.49     7378.96    115.43 o 
  -6   7   2       34.04       26.77     10.14 o 
  -5   7   2    16205.25    15372.76    172.66 o 
  -4   7   2    27123.07    27038.61    331.51 o 
  -3   7   2    13573.76    13997.98    174.66 o 
  -2   7   2       40.54       45.53      5.38 o 
  -1   7   2     3795.31     3929.12     54.01 o 
   0   7   2    34626.31    35960.29    437.41 o 
   2   7   2     3346.50     3373.64     80.70 o 
   3   7   2    45626.46    45424.70    640.25 o 
   4   7   2    11805.16    12387.23    156.05 o 
   5   7   2     5613.30     6168.90     81.45 o 
   6   7   2     1048.27     1018.14     21.69 o 
   7   7   2     2869.66     2640.23     37.85 o 
   8   7   2       90.86      122.25      9.47 o 
   9   7   2     6694.96     6462.06     73.15 o 
  10   7   2     6277.08     5989.58     82.61 o 
  11   7   2     3134.10     3140.98     45.38 o 
  12   7   2      269.69      258.88     21.09 o 
  13   7   2      238.12      232.37     20.34 o 
  14   7   2     3048.00     3074.48     65.88 o 
  15   7   2     2659.18     2757.82     78.98 o 
  16   7   2        3.28      -14.42     37.85 o 
  17   7   2      374.82      513.62     61.27 o 
 -14   8   2       20.54      -23.05     30.50 o 
 -13   8   2      927.20      876.08     40.94 o 
 -12   8   2     4008.09     3859.55     77.22 o 
 -11   8   2     1535.85     1622.67     46.02 o 
 -10   8   2      167.13      153.84     19.62 o 
  -9   8   2     4916.72     4982.38     86.65 o 
  -8   8   2     1208.74     1150.77     34.90 o 
  -7   8   2     2746.93     2695.00     53.01 o 
  -6   8   2      348.08      331.07     16.18 o 
  -5   8   2    10218.19    10133.94    130.33 o 
  -4   8   2     4990.59     4817.11     99.89 o 
  -3   8   2     2614.17     2453.38     32.99 o 
  -2   8   2     4547.55     4129.94     50.71 o 
  -1   8   2     8930.16     9089.28    161.54 o 
   0   8   2     1962.60     1793.22     29.89 o 
   1   8   2     1570.35     1632.51     27.95 o 
   2   8   2       16.42       28.30     10.78 o 
   3   8   2     5293.88     5160.63    158.21 o 
   4   8   2    36579.54    36267.04    445.69 o 
   5   8   2      174.66      190.10     15.08 o 
   6   8   2     9351.60     9353.11    121.13 o 
   7   8   2     4943.34     4856.11     70.42 o 
   8   8   2     5081.53     5033.80     73.37 o 
   9   8   2       75.78       99.56      9.98 o 
  10   8   2     8409.60     8548.04     95.17 o 
  11   8   2     1119.55     1082.85     23.19 o 
  12   8   2       84.54       80.20     15.54 o 
  13   8   2      580.75      623.94     33.30 o 
  14   8   2     3395.29     3522.70     71.06 o 
  15   8   2      766.00      764.13     70.29 o 
  16   8   2        0.64      -37.85     37.85 o 
 -14   9   2      181.00       75.69     50.46 o 
 -13   9   2      581.32      445.16     37.45 o 
 -12   9   2      348.39      269.65     41.45 o 
 -11   9   2      764.78      816.87     46.69 o 
 -10   9   2        0.02        6.25     21.22 o 
  -9   9   2        8.33       22.26     21.22 o 
  -8   9   2      941.04      888.26     37.45 o 
  -7   9   2     2161.38     2210.21     59.16 o 
  -6   9   2    12053.22    11786.52    176.76 o 
  -5   9   2      135.50      114.97     12.19 o 
  -4   9   2       23.82       31.83     10.01 o 
  -3   9   2    11682.38    11771.48    150.13 o 
  -2   9   2     1201.95     1185.46     24.30 o 
  -1   9   2    10461.10    10512.52    134.80 o 
   0   9   2        0.48       49.07     11.31 o 
   1   9   2     1780.26     1771.52     31.19 o 
   2   9   2     3830.71     3627.98     52.79 o 
   3   9   2     7038.95     7111.64    226.78 o 
   4   9   2     3598.54     3526.45     66.36 o 
   5   9   2     1158.95     1167.55     23.60 o 
   6   9   2      295.29      302.48     14.15 o 
   7   9   2      302.71      323.81     14.58 o 
   8   9   2      503.80      557.79     19.34 o 
   9   9   2     3724.55     3818.73     60.84 o 
  10   9   2      131.66      155.82     11.57 o 
  11   9   2      528.85      483.09     18.37 o 
  12   9   2       20.84       11.92     14.89 o 
  13   9   2     6824.47     7222.21    119.62 o 
  14   9   2      474.78      457.75     48.66 o 
  15   9   2       79.50       73.89     37.85 o 
  16   9   2        7.95        3.60     41.45 o 
 -13  10   2      442.87      562.20     76.59 o 
 -12  10   2      168.91      165.35     30.27 o 
 -11  10   2     1386.82     1314.42     53.48 o 
 -10  10   2       33.38       12.82     22.27 o 
  -9  10   2      663.77      683.64     63.98 o 
  -8  10   2     4445.65     4409.66     97.33 o 
  -7  10   2     3206.35     3250.04     78.39 o 
  -6  10   2     4757.65     4701.68    181.12 o 
  -5  10   2       76.18       64.44     11.66 o 
  -4  10   2     2262.42     2204.56     38.50 o 
  -3  10   2     3505.81     3491.97     52.90 o 
  -2  10   2     2374.70     2470.75     40.27 o 
  -1  10   2      258.76      267.24     24.71 o 
   0  10   2      301.53      320.68     15.83 o 
   1  10   2    27717.26    28045.02    346.93 o 
   2  10   2      144.36      173.14     16.91 o 
   3  10   2     3494.60     3490.31     53.01 o 
   4  10   2     7155.03     7115.58     96.41 o 
   5  10   2     7829.38     7783.66    120.64 o 
   6  10   2     4500.72     4582.01     77.19 o 
   7  10   2       40.09       39.60     17.83 o 
   8  10   2    26817.17    27053.57    342.45 o 
   9  10   2      171.28      182.28     20.81 o 
  10  10   2      288.16      292.28     17.62 o 
  11  10   2        9.81       35.55     11.76 o 
  12  10   2     8228.34     8059.60    102.47 o 
 -12  11   2       27.74       34.86     27.95 o 
 -11  11   2      861.03      864.15     51.03 o 
 -10  11   2      361.22      323.62     33.61 o 
  -9  11   2     1531.18     1619.43     57.72 o 
  -8  11   2     2355.52     2397.26    118.04 o 
  -7  11   2     4049.97     3881.59    121.65 o 
  -6  11   2     4368.25     4327.26     94.27 o 
  -5  11   2     8356.32     8315.07    131.04 o 
  -4  11   2     5788.05     5975.97     93.64 o 
  -3  11   2      410.87      375.17     41.62 o 
  -2  11   2     1708.78     1646.69     33.25 o 
  -1  11   2     5240.05     5223.79     74.50 o 
   0  11   2     6579.97     6649.29     92.01 o 
   1  11   2    18675.29    18532.54    233.53 o 
   2  11   2    13905.08    13900.26    178.40 o 
   3  11   2    14481.68    14353.41    183.56 o 
   4  11   2     1547.91     1574.28     47.84 o 
   5  11   2     2253.94     2135.11     39.82 o 
   6  11   2     1306.66     1300.32     34.32 o 
   7  11   2     6144.59     6077.99     86.66 o 
   8  11   2      373.13      395.30     18.66 o 
   9  11   2     4220.11     4301.30     61.01 o 
  10  11   2      191.18      195.08     15.63 o 
  11  11   2      967.36      927.36     27.83 o 
  12  11   2        4.75       -3.94     16.18 o 
 -12  12   2       42.16      -14.76     29.87 o 
 -11  12   2      122.00      129.37     38.75 o 
 -10  12   2     2134.19     2054.76     66.89 o 
  -9  12   2       74.06       63.12     27.20 o 
  -8  12   2      119.89       89.14     24.83 o 
  -7  12   2     1026.53      974.73     47.47 o 
  -6  12   2     6539.95     6884.53    192.83 o 
  -5  12   2      153.43      142.53     17.75 o 
  -4  12   2      796.46      767.12     26.11 o 
  -3  12   2     3238.34     3270.29     53.79 o 
  -2  12   2     3314.27     3393.44     66.07 o 
  -1  12   2     4440.08     4631.85     69.27 o 
   0  12   2      627.94      669.16     25.22 o 
   1  12   2     2238.27     2228.49     41.30 o 
   2  12   2        3.57       25.01     12.72 o 
   3  12   2     5273.81     5467.49     79.76 o 
   4  12   2     3129.56     3142.91     54.34 o 
   5  12   2       17.32       15.26     14.03 o 
   6  12   2      735.60      719.05     26.79 o 
   7  12   2       15.30        8.41     12.51 o 
   8  12   2      235.33      240.06     15.50 o 
   9  12   2     1335.20     1302.55     31.15 o 
  10  12   2     4758.23     4948.11     70.06 o 
  11  12   2       66.63       81.11     17.72 o 
  12  12   2      989.27     1005.55     36.28 o 
 -11  13   2      874.73      953.89     57.96 o 
 -10  13   2       76.74       63.19     29.87 o 
  -9  13   2      304.14      284.09     32.48 o 
  -8  13   2      434.02      384.54     34.89 o 
  -7  13   2     1655.13     1564.03    131.56 o 
  -6  13   2     3733.50     3707.07    223.47 o 
  -5  13   2        9.81       -5.94     22.39 o 
  -4  13   2      161.31      154.70     22.89 o 
  -3  13   2      399.78      329.59     24.97 o 
  -2  13   2     5750.82     5806.09     84.85 o 
  -1  13   2     1600.60     1633.02     35.72 o 
   0  13   2     1519.87     1460.62     34.51 o 
   1  13   2     1463.45     1498.51     55.15 o 
   2  13   2        8.65       49.60     18.99 o 
   3  13   2     2414.76     2335.68     43.29 o 
   4  13   2      751.36      708.27     29.39 o 
   5  13   2     5058.41     4842.37     73.34 o 
   6  13   2      916.82      945.02     29.23 o 
   7  13   2      779.18      759.04     29.91 o 
   8  13   2     1127.92     1176.95     33.13 o 
   9  13   2      754.07      744.91     26.94 o 
  10  13   2      148.30      131.16     19.65 o 
  11  13   2       79.84       49.60     18.68 o 
  12  13   2      267.65      234.29     22.74 o 
  13  13   2      818.93      890.28     73.89 o 
 -10  14   2        0.39      -11.46     31.18 o 
  -9  14   2      974.78      953.65     56.67 o 
  -8  14   2     1477.22     1361.19     60.04 o 
  -7  14   2       78.20       50.33     25.00 o 
  -6  14   2      542.31      522.10     36.69 o 
  -5  14   2     1787.63     1815.60     96.42 o 
  -4  14   2      339.01      285.02     20.19 o 
  -3  14   2       57.00       78.21     16.52 o 
  -2  14   2     2218.27     2305.49     46.51 o 
  -1  14   2     3715.52     3776.66     87.40 o 
   0  14   2        7.64        8.40     15.01 o 
   1  14   2        8.86        3.92     14.82 o 
   2  14   2      274.36      262.88     18.53 o 
   3  14   2      572.50      598.23     25.60 o 
   4  14   2      352.90      347.76     21.85 o 
   5  14   2      129.56      104.18     16.11 o 
   6  14   2      194.16      202.79     18.06 o 
   7  14   2     5039.35     5081.89     78.78 o 
   8  14   2      427.91      416.81     23.68 o 
   9  14   2        9.60      -17.31     17.31 o 
  10  14   2      112.41      100.43     20.09 o 
  11  14   2     2250.01     2285.22     52.67 o 
  12  14   2       14.46       35.31     20.43 o 
  13  14   2      276.88      324.39     54.07 o 
  -8  15   2      322.72      308.38     37.45 o 
  -7  15   2       45.32        2.27     28.98 o 
  -6  15   2       20.56      -10.81     26.85 o 
  -5  15   2      636.81      665.47     47.97 o 
  -4  15   2      500.95      429.11     27.01 o 
  -3  15   2      956.91     1008.51     34.99 o 
  -2  15   2     1393.92     1345.80     38.31 o 
  -1  15   2     2938.50     3055.76     60.61 o 
   0  15   2     1128.92     1173.82     35.71 o 
   1  15   2      585.03      545.98     28.62 o 
   2  15   2     3532.78     3558.94     61.35 o 
   3  15   2       15.39       -3.06     15.77 o 
   4  15   2      773.30      703.01     46.35 o 
   5  15   2     1816.67     1763.83     49.28 o 
   6  15   2     3562.04     3724.06     64.79 o 
   7  15   2      554.21      535.67     28.87 o 
   8  15   2      392.86      385.83     27.52 o 
   9  15   2     1374.29     1253.85     38.96 o 
  10  15   2     1085.75     1053.27     39.93 o 
  11  15   2        5.42       18.75     20.43 o 
  12  15   2        2.00       -0.26     21.23 o 
  -7  16   2      353.02      391.12     40.01 o 
  -6  16   2      464.11      345.33     37.19 o 
  -5  16   2       95.54       75.49     27.65 o 
  -4  16   2     1310.63     1324.06     47.46 o 
  -3  16   2       49.95       30.44     19.40 o 
  -2  16   2      965.49     1032.00     36.60 o 
  -1  16   2      277.32      271.64     22.63 o 
   0  16   2     1520.87     1422.23     40.46 o 
   1  16   2       71.45      100.78     17.98 o 
   2  16   2       38.53       11.68     16.61 o 
   3  16   2      787.87      771.58     34.60 o 
   4  16   2      181.55      160.75     24.97 o 
   5  16   2     4975.05     4742.93     76.96 o 
   6  16   2      149.76      140.86     18.92 o 
   7  16   2        2.71        5.16     21.21 o 
   8  16   2        0.86       -6.39     21.15 o 
   9  16   2     2655.72     2761.43     59.91 o 
  10  16   2      542.27      542.03     32.38 o 
  11  16   2      244.78      282.62     26.72 o 
  -5  17   2      398.95      308.74     38.73 o 
  -4  17   2        9.59        1.80     30.74 o 
  -3  17   2     1821.61     1910.23     49.24 o 
  -2  17   2      207.76      148.37     23.41 o 
  -1  17   2      339.75      320.60     24.71 o 
   0  17   2     2675.11     2722.35     58.27 o 
   1  17   2      128.88      129.23     21.87 o 
   2  17   2      722.13      676.62     41.59 o 
   3  17   2       45.68       37.31     19.23 o 
   4  17   2     6749.70     6942.59    126.25 o 
   5  17   2      200.91      170.87     26.05 o 
   6  17   2       37.15       29.41     23.70 o 
   7  17   2      293.41      221.82     43.79 o 
   8  17   2      666.82      645.60     58.29 o 
   9  17   2      272.17      289.65     26.53 o 
  10  17   2        3.56       -4.47     34.24 o 
  -3  18   2      623.94      575.10     36.61 o 
  -2  18   2      478.50      406.47     29.75 o 
  -1  18   2      674.10      572.30     33.43 o 
   0  18   2       96.18       66.24     21.57 o 
   1  18   2       71.45       35.41     20.76 o 
   2  18   2        2.13       19.63     20.27 o 
   3  18   2      300.17      289.74     27.31 o 
   4  18   2      826.95      829.31     43.90 o 
   5  18   2      702.98      671.37     40.99 o 
   6  18   2       19.55        4.64     24.07 o 
   7  18   2        0.43      -21.70     28.57 o 
   8  18   2        1.46       -3.24     26.99 o 
   1  19   2      253.20      239.04     29.86 o 
   2  19   2      331.36      296.93     31.79 o 
   3  19   2      478.09      428.51     43.25 o 
   4  19   2      426.53      440.03     71.19 o 
  -4 -17   3       26.44        6.42     31.18 o 
  -3 -17   3      246.99      211.08     34.64 o 
  -2 -17   3       37.36       27.47     64.88 o 
  -1 -17   3     1794.06     2008.14     73.18 o 
   0 -17   3        0.39      -28.58     30.28 o 
  -8 -16   3      409.54      427.12     52.26 o 
  -7 -16   3      287.93      240.76     34.33 o 
  -6 -16   3      836.43      908.87     46.38 o 
  -5 -16   3      173.94      128.52     30.45 o 
  -4 -16   3     1013.92      962.92     42.95 o 
  -3 -16   3       11.34      -22.28     22.28 o 
  -2 -16   3      420.84      384.13     31.72 o 
  -1 -16   3       42.12       23.13     24.50 o 
   0 -16   3     1323.16     1326.77     50.54 o 
   1 -16   3      313.24      325.43     29.04 o 
   2 -16   3      290.77      297.40     30.20 o 
   3 -16   3      425.53      356.20     31.22 o 
   4 -16   3      136.80      117.49     24.22 o 
  -9 -15   3     1168.79     1209.53     49.50 o 
  -8 -15   3       17.08       -0.21     24.65 o 
  -7 -15   3      652.93      610.54     58.95 o 
  -6 -15   3      188.52      166.24     25.32 o 
  -5 -15   3     2638.28     2641.90     61.04 o 
  -4 -15   3      225.89      206.23     26.95 o 
  -3 -15   3      851.58      905.04     41.89 o 
  -2 -15   3      113.49      108.93     22.70 o 
  -1 -15   3      276.03      265.44     26.17 o 
   0 -15   3     1372.11     1414.94     45.57 o 
   1 -15   3      810.24      896.18     42.58 o 
   2 -15   3      150.47      115.66     27.96 o 
   3 -15   3      553.28      470.90     27.28 o 
   4 -15   3     2499.32     2687.86     58.50 o 
   5 -15   3      132.56      133.66     22.78 o 
   6 -15   3       40.03       21.08     28.57 o 
 -11 -14   3      635.95      606.56     46.86 o 
 -10 -14   3      322.86      286.70     29.25 o 
  -9 -14   3      222.18      200.80     26.49 o 
  -8 -14   3     2263.07     2275.09     59.72 o 
  -7 -14   3      854.69      794.96     38.82 o 
  -6 -14   3      398.63      342.34     27.25 o 
  -5 -14   3     1466.82     1510.41     47.62 o 
  -4 -14   3     2089.75     2115.75     53.52 o 
  -3 -14   3     1893.49     1897.68     49.65 o 
  -2 -14   3      103.11       68.19     20.15 o 
  -1 -14   3     3320.71     3462.01     71.19 o 
   0 -14   3      123.27      132.53     22.87 o 
   1 -14   3        2.42      -17.21     17.21 o 
   2 -14   3      116.38       63.86     18.48 o 
   3 -14   3      936.49      991.26     36.38 o 
   4 -14   3     2835.24     3011.69     79.93 o 
   5 -14   3       34.00       12.32     18.54 o 
   6 -14   3      565.51      526.27     43.33 o 
   7 -14   3        4.91       32.84     44.15 o 
   8 -14   3      222.72      236.09     43.25 o 
 -12 -13   3      251.04      218.06     43.25 o 
 -11 -13   3      337.35      351.84     82.90 o 
 -10 -13   3     1861.10     1979.85     54.55 o 
  -9 -13   3      628.44      611.59     37.84 o 
  -8 -13   3     2774.42     2798.48     62.81 o 
  -7 -13   3      796.05      749.40     35.50 o 
  -6 -13   3       83.15      100.29     21.94 o 
  -5 -13   3        7.73       -5.87     19.27 o 
  -4 -13   3      286.26      291.00     40.15 o 
  -3 -13   3      990.89     1035.05     37.92 o 
  -2 -13   3       18.48       16.14     16.97 o 
  -1 -13   3     1934.87     2005.98     53.06 o 
   0 -13   3      153.06      159.30     18.47 o 
   1 -13   3       79.37       48.49     15.92 o 
   2 -13   3      398.37      367.40     22.28 o 
   3 -13   3      991.50      925.89     33.30 o 
   4 -13   3      262.83      241.47     20.11 o 
   5 -13   3     1132.36     1137.05     47.34 o 
   6 -13   3       54.70       30.89     21.30 o 
   7 -13   3      313.69      329.59     32.03 o 
   8 -13   3      783.94      783.76     50.20 o 
   9 -13   3       79.82       64.88     48.66 o 
 -13 -12   3        3.64       66.68     36.04 o 
 -12 -12   3        2.52       19.82     28.83 o 
 -11 -12   3       22.82        8.54     26.40 o 
 -10 -12   3      249.95      245.39     23.56 o 
  -9 -12   3      742.98      742.66     79.40 o 
  -8 -12   3      132.99      126.23     21.17 o 
  -7 -12   3     1572.55     1538.81     51.46 o 
  -6 -12   3        3.82       -0.08     16.91 o 
  -5 -12   3     5888.78     5838.02     98.86 o 
  -4 -12   3       36.12       12.90     16.44 o 
  -3 -12   3     2994.59     2965.58     59.02 o 
  -2 -12   3     1305.38     1254.05     48.49 o 
  -1 -12   3     4030.64     3998.09     72.80 o 
   0 -12   3     3340.23     3547.51     59.06 o 
   1 -12   3     2395.16     2415.78     45.98 o 
   2 -12   3     2152.60     2202.32     43.37 o 
   3 -12   3      699.49      630.87     28.09 o 
   4 -12   3      950.85      922.22     31.27 o 
   5 -12   3       82.22       31.47     16.21 o 
   6 -12   3     1209.14     1173.15     34.68 o 
   7 -12   3      342.75      269.66     24.00 o 
   8 -12   3      689.19      767.80     46.76 o 
   9 -12   3     1128.61     1120.96     88.31 o 
  10 -12   3       62.77       50.46     48.66 o 
 -14 -11   3      673.01      744.30     66.68 o 
 -13 -11   3      306.87      255.91     41.45 o 
 -12 -11   3      225.03      200.04     37.85 o 
 -11 -11   3       66.35       31.87     25.55 o 
 -10 -11   3    10064.28    10347.30    162.92 o 
  -9 -11   3       92.85      131.72     36.14 o 
  -8 -11   3      488.00      477.70     26.27 o 
  -7 -11   3      853.48      830.54     32.36 o 
  -6 -11   3    13309.95    13497.07    202.81 o 
  -5 -11   3      346.91      282.87     20.00 o 
  -4 -11   3        5.18      -12.67     13.89 o 
  -3 -11   3     4407.45     4277.65     75.05 o 
  -2 -11   3        5.31        5.38     13.92 o 
  -1 -11   3      789.41      740.19     47.88 o 
   0 -11   3     1297.74     1218.30     29.87 o 
   1 -11   3     8790.35     8737.27    118.08 o 
   2 -11   3      716.50      678.39     24.64 o 
   3 -11   3     1129.40     1125.53     30.67 o 
   4 -11   3      217.48      175.95     16.65 o 
   5 -11   3      272.31      293.03     19.77 o 
   6 -11   3     1223.76     1297.66     34.91 o 
   7 -11   3     1195.58     1267.30     45.96 o 
   8 -11   3      512.25      509.69     45.96 o 
   9 -11   3     1947.95     2070.71    100.92 o 
  10 -11   3     1653.10     1668.82     90.11 o 
  11 -11   3      705.20      632.57     66.68 o 
 -14 -10   3        2.72       25.23     36.04 o 
 -13 -10   3       46.06       73.89     34.24 o 
 -12 -10   3      392.40      378.46     41.45 o 
 -11 -10   3     4071.48     3944.98    122.55 o 
 -10 -10   3      310.10      227.88     22.23 o 
  -9 -10   3     1937.09     1955.43     45.90 o 
  -8 -10   3      871.65      784.34     30.76 o 
  -7 -10   3      403.10      440.77     25.85 o 
  -6 -10   3      220.60      261.04     18.21 o 
  -5 -10   3     3318.48     3288.77     60.88 o 
  -4 -10   3     1482.64     1531.63     39.56 o 
  -3 -10   3     2122.78     2079.08     44.56 o 
  -2 -10   3    11248.64    11027.57    143.99 o 
  -1 -10   3      696.43      687.48     26.41 o 
   0 -10   3     1588.18     1529.23     32.70 o 
   1 -10   3     4058.82     4009.57     60.30 o 
   2 -10   3     7358.88     7533.62    102.80 o 
   3 -10   3     1127.25     1146.43     28.87 o 
   4 -10   3      350.64      374.36     18.83 o 
   5 -10   3     2479.14     2576.70     45.58 o 
   6 -10   3      540.39      513.89     24.47 o 
   7 -10   3      297.35      259.63     24.24 o 
   8 -10   3      142.25      175.04     34.24 o 
   9 -10   3     1008.39      962.37     75.69 o 
  10 -10   3      782.21      794.76     79.30 o 
  11 -10   3       34.91      -37.85     45.05 o 
  12 -10   3      230.14      164.00     54.07 o 
 -15  -9   3      728.35      776.74     64.88 o 
 -14  -9   3      172.43      165.80     37.85 o 
 -13  -9   3       51.37       79.30     32.44 o 
 -12  -9   3     3020.08     3004.24    104.53 o 
 -11  -9   3       91.33      106.33     30.64 o 
 -10  -9   3     1203.86     1258.25     43.95 o 
  -9  -9   3        4.80       15.97     14.57 o 
  -8  -9   3     7762.82     7864.17    123.94 o 
  -7  -9   3      251.58      182.21     16.70 o 
  -6  -9   3     1094.92     1023.33     30.36 o 
  -5  -9   3     4193.28     3975.82     68.13 o 
  -4  -9   3     5552.21     5740.49     92.76 o 
  -3  -9   3     7793.75     7478.57    175.58 o 
  -2  -9   3     3426.12     3361.30     51.69 o 
  -1  -9   3     5892.40     5979.53     95.15 o 
   0  -9   3      209.74      221.53     14.20 o 
   1  -9   3     2991.05     3004.84     65.03 o 
   2  -9   3      215.38      221.39     13.66 o 
   3  -9   3       82.76       64.65     12.97 o 
   4  -9   3      509.31      464.61     21.99 o 
   5  -9   3        2.84       10.31     12.23 o 
   6  -9   3     2016.99     2104.88     39.54 o 
   7  -9   3     1824.41     1720.94     59.83 o 
   8  -9   3     1138.53     1200.82     43.04 o 
   9  -9   3       61.48       38.93     20.99 o 
  10  -9   3      408.72      378.46     50.46 o 
  11  -9   3      894.01      819.99     81.10 o 
  12  -9   3      174.65      194.64     52.26 o 
  13  -9   3      393.32      436.13     63.08 o 
 -15  -8   3       73.89       86.50     34.24 o 
 -14  -8   3      400.76      427.12     43.25 o 
 -13  -8   3     2666.22     2609.56     95.52 o 
 -12  -8   3     1103.51     1086.72     61.27 o 
 -11  -8   3      215.61      266.72     34.24 o 
 -10  -8   3      161.42      134.15     19.72 o 
  -9  -8   3     4295.33     4267.18     92.51 o 
  -8  -8   3      344.94      348.92     27.87 o 
  -7  -8   3       56.89       41.85     12.89 o 
  -6  -8   3       11.78        3.07     10.98 o 
  -5  -8   3     1812.38     1930.03     43.73 o 
  -4  -8   3    21036.37    20598.12    255.84 o 
  -3  -8   3      550.32      600.43     33.56 o 
  -2  -8   3     2590.02     2585.05     47.40 o 
  -1  -8   3     9439.78     9630.46    207.81 o 
   0  -8   3     9610.89     9533.13    144.52 o 
   1  -8   3     2308.61     2296.98     54.37 o 
   2  -8   3     5691.60     5587.73     78.82 o 
   3  -8   3     7060.46     7115.58     95.38 o 
   4  -8   3        7.43        1.35     11.29 o 
   5  -8   3     8349.91     8515.96    112.93 o 
   6  -8   3     8062.33     8268.67    110.68 o 
   7  -8   3     8304.69     8315.95    127.00 o 
   8  -8   3      885.20      981.80     37.29 o 
   9  -8   3     2926.08     3026.63     73.89 o 
  10  -8   3      532.41      540.65     59.47 o 
  11  -8   3       36.00       -3.60     41.45 o 
  12  -8   3      345.69      291.95     50.46 o 
  13  -8   3      556.89      418.11     61.27 o 
 -16  -7   3       10.41        3.12     21.13 o 
 -15  -7   3      141.87      171.18     23.01 o 
 -14  -7   3       28.34       15.22     22.52 o 
 -13  -7   3      139.69      172.12     37.85 o 
 -12  -7   3      904.74      827.95     39.76 o 
 -11  -7   3     9387.71     9581.34    181.32 o 
 -10  -7   3       50.74       45.92     15.59 o 
  -9  -7   3     5552.22     5423.97    105.77 o 
  -8  -7   3      695.03      715.92     26.54 o 
  -7  -7   3     9163.63     9378.44    140.92 o 
  -6  -7   3      301.33      313.64     17.52 o 
  -5  -7   3     3317.91     3173.90     46.29 o 
  -4  -7   3    35475.70    35498.65    433.83 o 
  -3  -7   3     1195.72     1179.12     23.09 o 
  -2  -7   3     1350.07     1266.62     28.74 o 
  -1  -7   3        4.75       24.79      9.88 o 
   0  -7   3    42307.13    42503.61    611.91 o 
   1  -7   3     9461.74     9276.70    119.24 o 
   2  -7   3     9627.85     9433.52    121.04 o 
   3  -7   3     3325.45     3400.39     57.23 o 
   4  -7   3       23.72       22.46     10.05 o 
   5  -7   3     4814.51     4758.51     67.03 o 
   6  -7   3      815.45      802.07     24.71 o 
   7  -7   3     8906.27     8780.24    116.07 o 
   8  -7   3       38.04      101.05     36.99 o 
   9  -7   3      410.81      407.59     88.31 o 
  10  -7   3     2714.18     2923.14    113.54 o 
  11  -7   3       13.96      -12.62     41.45 o 
  12  -7   3      884.73      794.76     79.30 o 
  13  -7   3      106.47       99.12     41.45 o 
  14  -7   3      711.60      848.83     91.91 o 
 -16  -6   3     2740.85     2916.24     82.59 o 
 -15  -6   3      111.22      109.22     21.13 o 
 -14  -6   3        9.71      -12.30     19.89 o 
 -13  -6   3      412.58      403.02     32.48 o 
 -12  -6   3     2486.04     2453.86     64.65 o 
 -11  -6   3     1122.75     1092.36     45.05 o 
 -10  -6   3     1534.47     1452.51     43.84 o 
  -9  -6   3    10637.75    10442.05    136.48 o 
  -8  -6   3      462.34      422.41     21.44 o 
  -7  -6   3      461.93      377.29     19.06 o 
  -6  -6   3      821.32      805.34     27.31 o 
  -5  -6   3    24768.56    24223.29    297.28 o 
  -4  -6   3     2331.64     2326.35     31.37 o 
  -3  -6   3     7748.46     7726.43     89.21 o 
  -2  -6   3     2348.09     2453.97     44.22 o 
  -1  -6   3     2168.75     2014.80     31.47 o 
   0  -6   3     5478.28     5234.86     80.30 o 
   1  -6   3     1571.49     1393.13     27.94 o 
   2  -6   3     2311.72     2118.57     33.59 o 
   3  -6   3      613.34      709.26     20.26 o 
   4  -6   3    16460.47    16877.75    188.23 o 
   5  -6   3      889.36      902.59     19.11 o 
   6  -6   3     2998.41     3001.91     40.85 o 
   7  -6   3     4987.96     4976.28     62.88 o 
   8  -6   3     5148.07     5241.35     86.53 o 
   9  -6   3        7.08       27.89     20.59 o 
  10  -6   3      401.26      343.81     27.26 o 
  11  -6   3     3316.91     3529.16     87.12 o 
  12  -6   3      124.02      111.80     27.26 o 
  13  -6   3      517.76      524.68     63.08 o 
  14  -6   3      329.04      351.52     62.18 o 
  15  -6   3      244.94      182.08     38.73 o 
 -16  -5   3        5.67       -4.51     26.76 o 
 -15  -5   3     1201.52     1152.94     50.03 o 
 -14  -5   3      183.12      165.05     26.94 o 
 -13  -5   3     3632.32     3757.75     70.10 o 
 -12  -5   3        8.23       12.36     27.03 o 
 -11  -5   3        5.47        6.93     19.82 o 
 -10  -5   3     3430.06     3312.28     74.34 o 
  -9  -5   3    21372.61    21056.62    306.69 o 
  -8  -5   3     7126.77     7276.56    114.27 o 
  -7  -5   3     8662.68     8694.53     99.40 o 
  -6  -5   3    17325.34    17512.42    209.48 o 
  -5  -5   3    10137.86    10451.35    131.63 o 
  -4  -5   3     1337.84     1347.43     22.83 o 
  -3  -5   3     1863.93     1925.43     26.22 o 
  -2  -5   3    44693.99    44513.72   1052.24 o 
  -1  -5   3     1843.18     2079.45     35.65 o 
   0  -5   3    11454.38    11627.31    167.59 o 
   1  -5   3    11337.82    11975.53    172.76 o 
   2  -5   3    11359.53    11764.06    165.96 o 
   3  -5   3     4289.13     4516.90     54.22 o 
   4  -5   3     8250.96     8221.30     94.51 o 
   5  -5   3     9867.61     9882.15    112.86 o 
   6  -5   3       83.70       83.78      8.56 o 
   7  -5   3     1601.95     1766.46     28.37 o 
   8  -5   3     3373.92     3458.91     53.16 o 
   9  -5   3      287.93      289.57     33.39 o 
  10  -5   3      744.95      667.22     38.11 o 
  11  -5   3       42.08       -1.20     22.00 o 
  12  -5   3     4391.63     4894.64    112.05 o 
  13  -5   3     1307.40     1296.22     54.75 o 
  14  -5   3        5.68        2.12     28.57 o 
  15  -5   3      109.84      146.80     35.41 o 
 -16  -4   3       77.33      126.15     48.66 o 
 -15  -4   3      117.32      111.42     25.95 o 
 -14  -4   3     6363.84     6471.46    134.43 o 
 -13  -4   3      671.17      629.58     42.33 o 
 -12  -4   3      293.92      205.47     17.30 o 
 -11  -4   3     5699.06     5457.46    241.49 o 
 -10  -4   3     4560.50     4412.37    101.82 o 
  -9  -4   3       52.24       29.35     13.34 o 
  -8  -4   3      121.43      123.71      7.85 o 
  -7  -4   3    23597.68    23772.92    268.07 o 
  -6  -4   3     1001.45      914.12     15.98 o 
  -5  -4   3        6.91        8.60      5.03 o 
  -4  -4   3     1039.31      910.66     19.71 o 
  -3  -4   3     6189.62     6387.30     81.90 o 
  -2  -4   3      841.37      818.76     22.94 o 
  -1  -4   3     1888.91     1798.73     38.73 o 
   0  -4   3     3433.88     3335.89     44.96 o 
   1  -4   3     1715.36     1734.07     50.04 o 
   2  -4   3    23537.63    24336.60    297.00 o 
   3  -4   3     4538.76     4161.16     49.89 o 
   4  -4   3      273.53      339.91     13.63 o 
   5  -4   3    17350.85    17727.58    196.60 o 
   6  -4   3     7810.97     7901.95     91.57 o 
   7  -4   3     1018.92      959.05     19.60 o 
   8  -4   3     8853.52     8965.96    104.76 o 
   9  -4   3     1620.15     1582.10     33.88 o 
  10  -4   3      584.54      559.91     36.37 o 
  11  -4   3      582.28      619.57     40.24 o 
  12  -4   3     5653.61     5991.14    231.58 o 
  13  -4   3     1961.09     2006.97     65.62 o 
  14  -4   3       17.03      -18.02     28.15 o 
  15  -4   3      247.74      256.17     36.69 o 
  16  -4   3      202.36      152.47     37.98 o 
 -17  -3   3      265.83      209.05     55.87 o 
 -16  -3   3      100.89      109.93     48.66 o 
 -15  -3   3      795.46      707.38     45.87 o 
 -14  -3   3       10.89       36.53     22.94 o 
 -13  -3   3     1859.94     2010.75     59.25 o 
 -12  -3   3      753.10      744.64     29.13 o 
 -11  -3   3        5.33        1.64     22.55 o 
 -10  -3   3     6056.61     6039.55    118.90 o 
  -9  -3   3       28.40       20.58     10.72 o 
  -8  -3   3     4679.52     4516.04     82.91 o 
  -7  -3   3      192.46      194.10      8.66 o 
  -6  -3   3     9275.54     9086.23    103.70 o 
  -5  -3   3    19397.19    19584.47    260.12 o 
  -4  -3   3      865.92      875.45     22.94 o 
  -3  -3   3    14299.44    14952.97    211.62 o 
  -2  -3   3      207.23      296.57     11.35 o 
  -1  -3   3     8558.41     8585.53    123.25 o 
   0  -3   3    19110.20    19348.59    271.82 o 
   1  -3   3    15556.09    16113.07    227.17 o 
   2  -3   3    25949.63    27119.43    329.84 o 
   3  -3   3     9685.78    10316.05    115.28 o 
   4  -3   3     4062.49     4287.01     51.02 o 
   5  -3   3      695.11      672.67     13.97 o 
   6  -3   3    11007.67    11336.74    128.14 o 
   7  -3   3    10499.60    10705.74    122.33 o 
   8  -3   3      271.96      258.33     14.48 o 
   9  -3   3     1465.71     1367.02     29.35 o 
  10  -3   3      124.32      135.16     21.55 o 
  11  -3   3     3565.32     3524.32     84.68 o 
  12  -3   3      763.60      708.09     41.40 o 
  13  -3   3      701.66      776.85    102.72 o 
  14  -3   3      301.64      267.67     33.61 o 
  15  -3   3      203.80      189.64     32.90 o 
  16  -3   3      856.87      819.38     62.09 o 
 -17  -2   3      172.17      182.02     55.87 o 
 -16  -2   3     1044.26      877.66     75.69 o 
 -15  -2   3      334.80      331.90     31.59 o 
 -14  -2   3      132.02       71.52     37.85 o 
 -13  -2   3      651.02      719.54     40.70 o 
 -12  -2   3     2693.20     2581.09     65.68 o 
 -11  -2   3       42.49       37.56     13.76 o 
 -10  -2   3    16303.24    15883.30    198.66 o 
  -9  -2   3     1943.27     2013.37     38.24 o 
  -8  -2   3       27.44       21.12      9.50 o 
  -7  -2   3     4736.47     4606.39     62.50 o 
  -6  -2   3    10432.31    10476.25    132.55 o 
  -5  -2   3      126.97      103.84      7.59 o 
  -4  -2   3     5879.09     5944.26    106.95 o 
  -2  -2   3    27469.43    29035.59    537.95 o 
  -1  -2   3    60997.35    61001.80   1047.11 o 
   0  -2   3    17212.82    17417.68    500.11 o 
   1  -2   3     7715.24     7724.03    253.21 o 
   2  -2   3    22492.87    23633.42    333.09 o 
   3  -2   3    38938.41    39573.59    431.91 o 
   4  -2   3    14006.59    14711.65    162.76 o 
   5  -2   3       99.10      129.93     13.53 o 
   6  -2   3    43742.11    44006.66    479.67 o 
   7  -2   3     5583.66     5297.09     63.69 o 
   8  -2   3       17.39       19.04      7.67 o 
   9  -2   3     1963.44     1764.68     45.26 o 
  10  -2   3    19926.45    20635.02    373.37 o 
  11  -2   3      127.60      133.38     23.34 o 
  12  -2   3      182.57      242.07     29.74 o 
  13  -2   3     1904.31     1931.57     68.48 o 
  14  -2   3     1059.12     1062.02     50.23 o 
  15  -2   3       96.79       55.39     31.05 o 
  16  -2   3       50.07       20.60     30.28 o 
 -17  -1   3      637.69      585.71     66.68 o 
 -16  -1   3     1138.55     1126.36     91.91 o 
 -15  -1   3       52.61        5.98     39.65 o 
 -14  -1   3      258.47      236.29     27.26 o 
 -13  -1   3      700.92      648.53     38.53 o 
 -12  -1   3      150.13      170.48     17.63 o 
 -11  -1   3      622.51      649.39     26.07 o 
 -10  -1   3     2225.81     2168.26     44.47 o 
  -9  -1   3    23797.28    23763.94    291.17 o 
  -8  -1   3     3080.50     2762.55     41.55 o 
  -7  -1   3     7684.70     7519.12     87.13 o 
  -6  -1   3    15972.21    15765.45    195.79 o 
  -5  -1   3        2.82       38.03      6.75 o 
  -3  -1   3    92101.63    92086.30   3334.04 o 
  -2  -1   3   166700.16   158624.44   3708.89 o 
  -1  -1   3   187811.52   179400.83   3074.80 o 
   0  -1   3    21666.03    22521.90    385.93 o 
   1  -1   3   162361.67   163967.92   4143.22 o 
   2  -1   3   134724.88   138180.36   2430.59 o 
   3  -1   3    12620.54    13269.52    192.78 o 
   4  -1   3     6559.37     6859.99     87.21 o 
   5  -1   3    28766.45    29075.09    317.65 o 
   6  -1   3     8106.27     8450.65     96.22 o 
   7  -1   3    12638.15    13338.68    186.49 o 
   8  -1   3     7113.44     6619.06    126.00 o 
   9  -1   3     8480.31     8000.79    181.57 o 
  10  -1   3     6103.98     6108.94    100.92 o 
  11  -1   3     3340.41     3615.60     84.08 o 
  12  -1   3     1038.38     1025.47     45.12 o 
  13  -1   3      165.32      136.11     25.39 o 
  14  -1   3     1223.47     1195.63     53.88 o 
  15  -1   3       18.11       -6.85     28.65 o 
  16  -1   3       72.40       62.82     30.74 o 
  17  -1   3      124.91      120.75     52.26 o 
 -17   0   3        1.22      -48.66     48.66 o 
 -16   0   3       32.56        9.01     41.45 o 
 -15   0   3     3127.44     3209.33     84.36 o 
 -14   0   3      142.48      124.18     24.24 o 
 -13   0   3       91.75       77.40     18.50 o 
 -12   0   3    10861.95    10856.51    165.51 o 
 -11   0   3      142.62      113.00     15.54 o 
 -10   0   3      390.33      374.17     30.00 o 
  -9   0   3      577.52      572.71     23.45 o 
  -8   0   3    43296.50    42034.98    590.44 o 
  -7   0   3     3110.66     3050.29     67.40 o 
  -6   0   3    24506.41    25032.89    250.47 o 
  -5   0   3       87.40      109.44      5.80 o 
  -4   0   3    44304.05    44391.93    939.90 o 
  -3   0   3     5656.27     6118.41    156.79 o 
  -2   0   3    13132.47    14390.09    203.99 o 
  -1   0   3    37400.07    38579.31    906.50 o 
   0   0   3     3214.47     3753.94     99.12 o 
   1   0   3      721.65      751.51     27.03 o 
   2   0   3    30499.86    31001.13    789.36 o 
   3   0   3    32001.73    31937.29    396.10 o 
   4   0   3    10430.48    10460.37    132.89 o 
   5   0   3       46.38       46.50      4.38 o 
   6   0   3     3683.08     3569.14     49.00 o 
   7   0   3     9963.95    10280.52    131.13 o 
   8   0   3    18782.33    19154.92    239.38 o 
   9   0   3     8894.89     9144.44    130.01 o 
  10   0   3      289.70      272.05     17.95 o 
  11   0   3     4509.33     4596.66     98.12 o 
  12   0   3      770.42      774.55     41.28 o 
  13   0   3     2548.34     2663.60     73.27 o 
  14   0   3      913.23      868.50     47.97 o 
  15   0   3        7.22      -12.94     27.95 o 
  16   0   3       50.55       83.80     33.06 o 
  17   0   3      200.24      251.16     39.44 o 
 -16   1   3      103.20       64.88     48.66 o 
 -15   1   3       29.66       72.99     25.11 o 
 -14   1   3      607.23      557.42     32.45 o 
 -13   1   3     8455.08     8368.71    133.63 o 
 -12   1   3        2.93       -0.99     15.33 o 
 -11   1   3       43.84       40.38     16.32 o 
 -10   1   3     1453.97     1336.90     33.86 o 
  -9   1   3     7947.00     7722.57    119.41 o 
  -8   1   3     3375.45     3237.93     55.37 o 
  -7   1   3     1540.66     1470.20     30.07 o 
  -6   1   3     4922.11     5243.64     79.95 o 
  -4   1   3    22299.48    23089.34    323.97 o 
  -3   1   3    15158.90    14774.29    349.62 o 
  -2   1   3    18848.69    19690.37    238.65 o 
   0   1   3    12480.84    13745.24    347.82 o 
   1   1   3    15782.55    15738.45    400.08 o 
   2   1   3     6460.49     6296.82    165.80 o 
   3   1   3    28218.87    30475.92    378.75 o 
   6   1   3    15243.11    15832.91    176.28 o 
   7   1   3     4580.23     4915.97     59.33 o 
   8   1   3     4281.10     4316.82     53.66 o 
   9   1   3     1023.70     1012.01     22.26 o 
  10   1   3     1049.27     1008.46     29.25 o 
  11   1   3      510.78      442.16     34.89 o 
  12   1   3      151.02      145.94     22.06 o 
  13   1   3      978.97      948.45     52.26 o 
  14   1   3        0.06      -14.70     24.11 o 
  15   1   3      771.34      802.42     52.20 o 
  16   1   3      401.52      469.09     39.44 o 
  17   1   3      817.84      813.56     60.52 o 
 -16   2   3      109.92       88.31     50.46 o 
 -15   2   3      680.43      689.61     44.90 o 
 -14   2   3     1466.43     1506.94     44.86 o 
 -13   2   3     2125.22     1926.85     48.74 o 
 -12   2   3      624.87      606.00     30.42 o 
 -11   2   3     6939.13     6511.04    143.09 o 
 -10   2   3     5664.27     5607.66     91.77 o 
  -9   2   3       81.50       63.81     13.70 o 
  -8   2   3     3761.63     3657.72     61.63 o 
  -7   2   3     2039.66     1992.50     37.34 o 
  -6   2   3    16120.73    16319.90    233.53 o 
  -5   2   3     2216.04     2722.13     45.33 o 
  -4   2   3    44660.49    43613.62    610.16 o 
  -3   2   3     7857.43     7861.12    191.03 o 
  -2   2   3       44.95       24.90      4.12 o 
   0   2   3     5396.05     6960.03    183.82 o 
   1   2   3       29.29       16.22      7.21 o 
   2   2   3     8116.35     9018.12    234.28 o 
   3   2   3      556.86      527.34     13.31 o 
   4   2   3    18085.52    17832.29    222.96 o 
   5   2   3    12536.23    13463.34    170.27 o 
   6   2   3     3406.81     3349.80     41.23 o 
   7   2   3      744.54      789.51     14.84 o 
   8   2   3     4915.17     4858.36     59.47 o 
   9   2   3    19168.19    19275.53    216.21 o 
  10   2   3      288.41      270.11     15.39 o 
  11   2   3     2152.82     2067.13     57.35 o 
  12   2   3    10046.58    10077.12    193.69 o 
  13   2   3     4376.46     4503.27    100.65 o 
  14   2   3        0.85      -10.81     20.39 o 
  15   2   3     1561.10     1532.91     61.17 o 
  16   2   3     3037.75     3334.66    130.66 o 
  17   2   3      610.74      742.78     58.62 o 
 -16   3   3       62.54       95.52     50.46 o 
 -15   3   3     1591.65     1669.75     51.65 o 
 -14   3   3      558.91      607.12     66.64 o 
 -13   3   3       27.17        4.03     19.06 o 
 -12   3   3       25.11        6.62     16.39 o 
 -11   3   3     3513.34     3502.53     65.70 o 
 -10   3   3     5243.01     5146.16     86.55 o 
  -9   3   3      503.92      527.52     29.19 o 
  -8   3   3     1560.81     1619.67     35.37 o 
  -7   3   3     1243.46     1308.02     29.25 o 
  -6   3   3      517.02      541.50     18.95 o 
  -5   3   3     2538.93     3037.85     60.59 o 
  -4   3   3    13407.26    13849.18    171.76 o 
  -3   3   3    64501.55    65790.34    993.11 o 
  -2   3   3    10242.45    10347.72    115.96 o 
  -1   3   3     3293.95     3211.38    192.88 o 
   0   3   3   103285.90    99271.45   1417.52 o 
   1   3   3    42230.50    38482.71   1525.55 o 
   2   3   3     1604.28     1643.40     36.17 o 
   3   3   3     5065.71     5040.81     67.02 o 
   4   3   3    90293.41    90550.59   1137.84 o 
   5   3   3    12081.83    12230.96    125.60 o 
   6   3   3       10.03       27.96      5.54 o 
   7   3   3    27285.02    27569.96    303.80 o 
   8   3   3    19837.65    19501.31    196.82 o 
   9   3   3     1879.99     1952.15     29.70 o 
  10   3   3      188.64      153.60     13.17 o 
  11   3   3     6685.25     6591.11    107.85 o 
  12   3   3     1004.74      887.03     77.49 o 
  13   3   3     2059.61     2068.79     61.80 o 
  14   3   3        2.31       13.69     23.55 o 
  15   3   3     1796.42     1862.90    102.72 o 
  16   3   3       76.04       92.33     46.86 o 
  17   3   3      327.41      315.30     38.85 o 
 -16   4   3      113.58       65.02     33.06 o 
 -15   4   3      499.53      558.40     34.24 o 
 -14   4   3      168.59      123.54     31.67 o 
 -13   4   3     2882.14     2798.92     61.80 o 
 -12   4   3       92.95       86.45     18.24 o 
 -11   4   3       44.69       33.65     16.39 o 
 -10   4   3       13.75       -0.19     15.09 o 
  -9   4   3    12095.06    12169.66    181.90 o 
  -8   4   3     8525.84     8219.04    126.10 o 
  -7   4   3     9108.27     9267.00    138.92 o 
  -6   4   3    11308.01    11148.63    141.59 o 
  -5   4   3    12726.30    13216.59    165.48 o 
  -4   4   3    35134.10    36011.71    507.44 o 
  -3   4   3     1713.39     1662.68     34.34 o 
  -2   4   3    44908.84    45556.82    561.37 o 
  -1   4   3     3870.73     3514.62     53.71 o 
   0   4   3     3807.50     3638.98     68.41 o 
   1   4   3     8382.08     8411.89    149.31 o 
   2   4   3     9414.24     9950.56    208.62 o 
   3   4   3    76124.30    75685.56    993.84 o 
   4   4   3     2762.23     2848.46     44.25 o 
   5   4   3     1332.88     1485.58     23.19 o 
   6   4   3      360.39      337.58      9.19 o 
   7   4   3    20988.89    20626.08    230.76 o 
   8   4   3     4831.17     4708.16     57.99 o 
   9   4   3       52.79       59.36      8.46 o 
  10   4   3      376.12      405.44     20.72 o 
  11   4   3     2064.70     1999.42     38.26 o 
  12   4   3     2206.62     2174.43     49.59 o 
  13   4   3     2549.85     2605.72     56.87 o 
  14   4   3     3427.72     3629.73     89.18 o 
  15   4   3      811.97      862.62     47.67 o 
  16   4   3        0.41      -23.23     28.65 o 
  17   4   3      397.61      361.18     38.23 o 
 -16   5   3       31.24       10.61     36.94 o 
 -15   5   3       35.40       18.64     23.84 o 
 -14   5   3     2626.42     2674.23     63.93 o 
 -13   5   3       61.74        8.50     20.93 o 
 -12   5   3     2118.95     2045.44     50.26 o 
 -11   5   3      618.83      619.49     30.03 o 
 -10   5   3        4.96       -5.33     18.67 o 
  -9   5   3     1279.79     1280.44     36.30 o 
  -8   5   3     2523.42     2542.08     49.50 o 
  -7   5   3    14341.95    14529.06    212.76 o 
  -6   5   3        6.67        8.36      6.59 o 
  -5   5   3    25079.61    25858.65    319.65 o 
  -4   5   3    10739.36    10409.51    151.86 o 
  -3   5   3     7611.31     7069.72    104.72 o 
  -2   5   3    74510.33    70875.71   1004.82 o 
  -1   5   3    17418.80    16994.82    242.44 o 
   0   5   3     8651.97     8624.79    126.05 o 
   1   5   3     6238.50     6833.71    101.03 o 
   2   5   3   127262.95   126108.97   1562.86 o 
   3   5   3     1030.71     1085.39     19.18 o 
   4   5   3     1056.42     1059.73     16.75 o 
   5   5   3      249.45      233.31      8.34 o 
   6   5   3    43787.94    43919.27    483.51 o 
   7   5   3    12718.88    12384.31    129.21 o 
   8   5   3     2405.05     2412.54     31.32 o 
   9   5   3    25054.61    24713.51    253.08 o 
  10   5   3      190.84      169.98     10.92 o 
  11   5   3     1202.58     1242.41     29.46 o 
  12   5   3     2822.32     2908.80     80.26 o 
  13   5   3     2415.79     2469.26     54.77 o 
  14   5   3      268.13      267.94     42.19 o 
  15   5   3      204.48      152.71     28.65 o 
  16   5   3        4.21       -0.97     25.91 o 
  17   5   3      396.52      397.43     40.01 o 
 -15   6   3      207.66      201.61     36.17 o 
 -14   6   3       76.21       51.12     22.74 o 
 -13   6   3     1479.48     1486.87     46.61 o 
 -12   6   3       44.66       -2.25     18.81 o 
 -11   6   3     3917.47     4003.86    111.58 o 
 -10   6   3     3039.23     2988.35     60.28 o 
  -9   6   3     4981.95     4919.82     83.81 o 
  -8   6   3      602.03      576.38     25.97 o 
  -7   6   3    16492.86    15858.28    231.18 o 
  -6   6   3    15234.04    15237.45    192.50 o 
  -5   6   3    20262.87    19736.60    282.81 o 
  -4   6   3     4428.89     4141.00     65.53 o 
  -3   6   3    22713.16    22508.31    320.50 o 
  -2   6   3     3401.82     3333.74     45.93 o 
  -1   6   3      592.47      692.96     56.29 o 
   0   6   3    42900.73    43486.11    748.58 o 
   1   6   3     9569.45     9943.36    145.37 o 
   2   6   3    69763.84    66333.20   1642.12 o 
   3   6   3     6081.20     5906.34     69.70 o 
   4   6   3     1651.92     1483.46     25.41 o 
   5   6   3     7699.77     8173.31     95.69 o 
   6   6   3     1759.54     1734.96     26.45 o 
   7   6   3     1411.46     1437.16     23.46 o 
   8   6   3       78.31      104.96      9.94 o 
   9   6   3     3601.53     3579.90     44.15 o 
  10   6   3     7646.70     7568.36     84.46 o 
  11   6   3     2252.13     2238.40     40.88 o 
  12   6   3     3416.31     3288.90     63.10 o 
  13   6   3     1477.77     1506.71     45.01 o 
  14   6   3     1932.80     1866.02     49.55 o 
  15   6   3     1474.85     1565.90     48.16 o 
  16   6   3      816.11      887.27     52.78 o 
  17   6   3      770.44      845.08     77.49 o 
 -15   7   3      151.24       72.09     48.66 o 
 -14   7   3      443.73      475.59     31.11 o 
 -13   7   3       81.97       58.96     22.74 o 
 -12   7   3     2462.93     2595.73     60.46 o 
 -11   7   3       37.07       30.71     17.47 o 
 -10   7   3     4144.05     4202.68     76.23 o 
  -9   7   3     3765.11     3716.75     68.56 o 
  -8   7   3       36.87       28.06     23.55 o 
  -7   7   3     1663.35     1669.09     56.14 o 
  -6   7   3      223.61      182.94     14.03 o 
  -5   7   3    10051.92     9825.23    125.14 o 
  -4   7   3     1644.81     1665.85     27.54 o 
  -3   7   3     2000.95     1959.03     29.89 o 
  -2   7   3     4704.44     5082.75     74.67 o 
  -1   7   3     2276.46     2322.00     40.55 o 
   0   7   3     4455.04     4491.96     70.97 o 
   1   7   3       51.19       92.60      8.72 o 
   3   7   3    18998.30    19285.98    239.09 o 
   4   7   3     1271.36     1405.60     27.36 o 
   5   7   3      228.13      194.10     10.81 o 
   6   7   3     7379.35     7705.74    103.09 o 
   7   7   3     5636.81     5750.12     71.08 o 
   8   7   3      605.09      584.31     16.92 o 
   9   7   3      549.71      522.45     16.23 o 
  10   7   3    16718.78    16640.29    174.73 o 
  11   7   3      168.22      145.42     12.83 o 
  12   7   3      389.59      324.92     20.44 o 
  13   7   3      564.17      564.42     31.55 o 
  14   7   3     4296.37     4430.43    106.89 o 
  15   7   3      348.45      346.81     27.05 o 
  16   7   3      133.62      127.14     31.20 o 
  17   7   3      621.07      533.45     61.27 o 
 -14   8   3       27.25        7.01     30.64 o 
 -13   8   3        9.83        2.79     25.11 o 
 -12   8   3      490.01      435.53     27.65 o 
 -11   8   3      130.02      114.01     19.71 o 
 -10   8   3      479.95      536.29     31.35 o 
  -9   8   3      462.85      496.12     29.03 o 
  -8   8   3      489.33      525.33     45.96 o 
  -7   8   3     7033.25     7212.27    196.44 o 
  -6   8   3       27.50       13.34     18.92 o 
  -5   8   3      175.88      171.40     15.87 o 
  -4   8   3      792.87      698.12     18.15 o 
  -3   8   3     8956.09     8918.46    102.46 o 
  -2   8   3    14591.43    14663.68    164.13 o 
  -1   8   3    12328.46    12803.71    161.36 o 
   0   8   3     6851.08     6771.27    149.84 o 
   1   8   3     9226.95     9797.30    145.70 o 
   2   8   3     7215.16     7067.81    107.61 o 
   3   8   3     1152.05     1179.62     21.08 o 
   4   8   3     4796.12     4777.96     65.01 o 
   5   8   3     1604.10     1807.68     27.43 o 
   6   8   3     2738.93     2904.42     40.37 o 
   7   8   3     7280.07     7224.20     99.12 o 
   8   8   3      351.38      358.97     14.98 o 
   9   8   3     8282.58     8503.56     93.93 o 
  10   8   3     1196.57     1188.63     23.63 o 
  11   8   3     1330.72     1247.36     27.80 o 
  12   8   3      658.48      674.64     24.23 o 
  13   8   3     2862.86     2845.29     65.50 o 
  14   8   3     3962.36     4195.99     80.06 o 
  15   8   3      233.72      187.55     23.13 o 
  16   8   3        0.11       10.81     39.65 o 
 -14   9   3      503.05      375.40     37.45 o 
 -13   9   3      467.29      463.95     35.68 o 
 -12   9   3     3044.39     3184.17     82.19 o 
 -11   9   3      637.78      526.90     37.98 o 
 -10   9   3        7.47       -5.30     22.06 o 
  -9   9   3      107.22      118.66     25.23 o 
  -8   9   3     7221.91     7128.93    140.11 o 
  -7   9   3       47.75       21.88     17.30 o 
  -6   9   3      958.44      952.54     38.73 o 
  -5   9   3     1326.32     1329.97     40.34 o 
  -4   9   3      161.52      130.46     10.16 o 
  -3   9   3     3631.47     3503.92     45.85 o 
  -2   9   3     5470.73     5482.37     66.34 o 
  -1   9   3     1752.85     1782.59     39.54 o 
   0   9   3     7739.10     7620.22    100.35 o 
   1   9   3    20886.71    21230.89    306.05 o 
   2   9   3      923.40      972.31     25.39 o 
   3   9   3     1823.48     1793.70     52.13 o 
   4   9   3    13549.89    13667.84    173.31 o 
   5   9   3    20814.24    20939.22    262.20 o 
   6   9   3       26.03       12.45     11.19 o 
   7   9   3    15395.13    15896.72    182.76 o 
   8   9   3    31475.18    31654.66    397.52 o 
   9   9   3     7601.74     7806.39     96.65 o 
  10   9   3      208.42      177.76     11.90 o 
  11   9   3      391.81      368.92     18.95 o 
  12   9   3     6301.43     6272.01    105.57 o 
  13   9   3      365.19      311.53     27.55 o 
  14   9   3      795.53      849.19     36.70 o 
  15   9   3     1703.24     1780.56     91.91 o 
  16   9   3      323.68      236.09     48.66 o 
 -13  10   3      699.81      638.36     44.55 o 
 -12  10   3      147.11      129.10     79.30 o 
 -11  10   3     3620.59     3715.32     91.65 o 
 -10  10   3      326.07      271.11     28.65 o 
  -9  10   3      390.31      330.55     29.74 o 
  -8  10   3     2008.50     1954.42     58.57 o 
  -7  10   3     8169.89     8103.29    156.07 o 
  -6  10   3        0.61       20.73     17.84 o 
  -5  10   3     2090.67     2022.54     43.19 o 
  -4  10   3    11713.45    11469.59    148.34 o 
  -3  10   3      948.28     1045.27     52.02 o 
  -2  10   3      567.77      528.36     26.53 o 
  -1  10   3     9038.95     8726.69    114.96 o 
   0  10   3    29048.01    28514.09    352.36 o 
   1  10   3    12774.60    12841.67    164.88 o 
   2  10   3      828.43      770.96     24.36 o 
   3  10   3    13419.14    12744.39    189.28 o 
   4  10   3     3452.92     3397.00     92.20 o 
   5  10   3        9.97        2.70     11.13 o 
   6  10   3     1570.86     1544.01     44.29 o 
   7  10   3     5238.92     5490.21     80.04 o 
   8  10   3     1510.31     1478.54     33.05 o 
   9  10   3      351.02      375.05     19.72 o 
  10  10   3      210.70      228.37     16.55 o 
  11  10   3      572.77      578.52     20.21 o 
  12  10   3        3.05       28.46     14.20 o 
  13  10   3      282.99      292.59     23.51 o 
  14  10   3        8.68       14.42     36.04 o 
  15  10   3      115.76      133.36     43.25 o 
  16  10   3     1437.74     1436.34     95.52 o 
 -12  11   3      311.34      284.91     37.85 o 
 -11  11   3       85.94       67.47     26.10 o 
 -10  11   3     2994.19     3058.09     82.13 o 
  -9  11   3      137.99      106.85     24.21 o 
  -8  11   3      563.04      537.58     38.11 o 
  -7  11   3        0.60      -17.04     20.77 o 
  -6  11   3     4565.00     4809.55    102.58 o 
  -5  11   3     2825.86     2780.73     55.45 o 
  -4  11   3     3697.96     3681.65     87.14 o 
  -3  11   3     1070.57     1114.49     27.25 o 
  -2  11   3      715.98      689.60     23.26 o 
  -1  11   3     7831.91     7730.18    104.62 o 
   0  11   3       38.63       51.02     11.48 o 
   1  11   3      255.46      254.08     15.41 o 
   2  11   3       22.62       28.05     10.35 o 
   3  11   3       89.97       81.63     12.66 o 
   4  11   3     1545.76     1549.33     75.74 o 
   5  11   3     4555.27     4485.05     76.92 o 
   6  11   3     4010.33     4014.04    120.93 o 
   7  11   3       14.26       17.49     11.95 o 
   8  11   3      197.73      205.42     16.11 o 
   9  11   3     5232.59     5375.32     81.78 o 
  10  11   3     2211.15     2194.71     44.42 o 
  11  11   3     1468.62     1580.81     33.73 o 
  12  11   3     2904.40     2976.96     67.82 o 
 -12  12   3       49.84      -17.54     30.74 o 
 -11  12   3      399.81      332.77     35.41 o 
 -10  12   3       70.53       48.58     39.65 o 
  -9  12   3      981.75      972.13     49.05 o 
  -8  12   3      463.42      365.75     51.36 o 
  -7  12   3      280.81      264.77     28.65 o 
  -6  12   3     4158.49     4233.08     94.93 o 
  -5  12   3       12.69      -21.63     21.63 o 
  -4  12   3       20.40        9.46     12.62 o 
  -3  12   3      779.69      779.13     25.21 o 
  -2  12   3     4324.36     4530.04     68.20 o 
  -1  12   3     9454.64     9308.90    124.88 o 
   0  12   3     1282.66     1357.56     31.65 o 
   1  12   3     5149.10     4979.82     73.47 o 
   2  12   3       40.17        7.84     12.06 o 
   3  12   3     9219.99     9078.79    122.35 o 
   4  12   3    13525.03    13515.52    175.39 o 
   5  12   3     4804.77     4744.56     70.91 o 
   6  12   3     6738.72     7009.26    113.57 o 
   7  12   3      466.00      484.51     23.14 o 
   8  12   3     1353.21     1480.47     35.50 o 
   9  12   3      385.70      427.45     23.76 o 
  10  12   3     1813.30     1946.39     42.86 o 
  11  12   3      121.92      125.44     17.73 o 
  12  12   3      215.79      182.88     25.97 o 
  13  12   3     3133.51     3270.96    120.75 o 
 -11  13   3      211.53      181.96     35.14 o 
 -10  13   3       13.08        2.16     45.96 o 
  -9  13   3      607.49      563.93     43.10 o 
  -8  13   3      380.96      311.32     32.33 o 
  -7  13   3      567.19      450.59     34.34 o 
  -6  13   3     5173.01     5578.26    119.10 o 
  -5  13   3      197.82      171.41     25.11 o 
  -4  13   3     1039.63      926.45     29.28 o 
  -3  13   3        3.32      -13.05     13.47 o 
  -2  13   3     8610.79     8721.53    119.26 o 
  -1  13   3       54.57       52.92     14.21 o 
   0  13   3        2.05        1.85     13.29 o 
   1  13   3     2005.25     1934.72     39.12 o 
   2  13   3      549.83      568.72     23.27 o 
   3  13   3     1411.46     1440.28     33.82 o 
   4  13   3     1839.35     1789.91     38.23 o 
   5  13   3     9745.85     9352.31    126.97 o 
   6  13   3      926.71      866.73     28.30 o 
   7  13   3     1195.12     1229.71     32.18 o 
   8  13   3     3534.50     3643.48     55.88 o 
   9  13   3       29.26       15.72     14.06 o 
  10  13   3      397.43      343.10     20.12 o 
  11  13   3     3811.64     3944.96     70.11 o 
  12  13   3     1663.06     1831.56     57.90 o 
  13  13   3     1998.70     2049.08    100.92 o 
 -10  14   3       37.60       12.42     53.16 o 
  -9  14   3        3.56      -28.98     28.98 o 
  -8  14   3       14.59      -11.96     54.07 o 
  -7  14   3     1458.87     1437.52     56.67 o 
  -6  14   3       16.05        7.57     25.11 o 
  -5  14   3     3548.56     3450.49    109.93 o 
  -4  14   3      408.63      351.10     24.44 o 
  -3  14   3      378.17      352.97     20.82 o 
  -2  14   3     3316.11     3353.69     58.25 o 
  -1  14   3     3874.69     3887.70     64.31 o 
   0  14   3     1341.11     1288.29     37.98 o 
   1  14   3      197.98      160.23     16.74 o 
   2  14   3     7122.24     7129.36    101.79 o 
   3  14   3       18.27       23.72     16.91 o 
   4  14   3     1252.87     1268.28     33.46 o 
   5  14   3      816.70      808.04     28.19 o 
   6  14   3     5610.65     5382.73     81.70 o 
   7  14   3        2.10       26.12     17.17 o 
   8  14   3      338.86      315.19     19.03 o 
   9  14   3     2365.05     2447.42     51.73 o 
  10  14   3      984.13      971.68     38.67 o 
  11  14   3     1179.50     1191.91     40.17 o 
  12  14   3      389.53      448.79     33.81 o 
  13  14   3      406.14      391.16     41.28 o 
  -9  15   3      469.78      413.56     47.76 o 
  -8  15   3      325.17      344.47     53.16 o 
  -7  15   3       64.44       30.22     27.38 o 
  -6  15   3     1353.34     1260.39     56.96 o 
  -5  15   3      137.08      107.06     25.95 o 
  -4  15   3     1681.89     1600.71     46.75 o 
  -3  15   3        3.78      -16.21     16.21 o 
  -2  15   3      147.91      143.26     18.94 o 
  -1  15   3     1827.58     1849.94     44.22 o 
   0  15   3      286.40      280.57     20.74 o 
   1  15   3     1074.90     1010.62     34.08 o 
   2  15   3      374.47      331.39     20.31 o 
   3  15   3      544.40      542.74     34.34 o 
   4  15   3      791.87      747.57     47.34 o 
   5  15   3     3849.06     3918.51     66.17 o 
   6  15   3     1928.98     1991.93     44.18 o 
   7  15   3      713.38      777.90     32.08 o 
   8  15   3      168.92      171.44     17.80 o 
   9  15   3      658.49      664.82     33.44 o 
  10  15   3     3036.40     3059.88     61.50 o 
  11  15   3     1321.99     1342.29     43.32 o 
  12  15   3      107.58      100.92     29.13 o 
  13  15   3      159.18      210.12     32.26 o 
  -7  16   3      286.55      175.30     39.65 o 
  -6  16   3       82.33       42.25     28.65 o 
  -5  16   3      764.43      747.79     52.32 o 
  -4  16   3        1.78      -23.99     23.99 o 
  -3  16   3      886.87      892.90     41.88 o 
  -2  16   3      123.09       96.52     20.08 o 
  -1  16   3     1707.62     1674.71     43.70 o 
   0  16   3     4657.43     4776.18     77.80 o 
   1  16   3     1199.94     1237.38     44.22 o 
   2  16   3      413.80      443.34     25.53 o 
   3  16   3     3056.02     3162.04     58.45 o 
   4  16   3     3513.83     3501.81     62.68 o 
   5  16   3       53.43       56.62     17.68 o 
   6  16   3     1259.71     1172.12     48.64 o 
   7  16   3      858.53      867.11     37.72 o 
   8  16   3      164.16      202.89     21.77 o 
   9  16   3      424.56      405.27     27.37 o 
  10  16   3     2309.06     2423.73     56.88 o 
  11  16   3      981.51     1041.64     42.38 o 
  12  16   3        4.84      -16.59     28.77 o 
  -6  17   3       25.65       -1.04     32.48 o 
  -5  17   3      498.26      391.78     38.11 o 
  -4  17   3      565.88      476.57     45.96 o 
  -3  17   3      711.04      639.30     37.34 o 
  -2  17   3      537.69      473.83     28.55 o 
  -1  17   3      580.46      507.77     28.20 o 
   0  17   3     1344.70     1303.55     41.67 o 
   1  17   3       33.36       12.36     19.39 o 
   2  17   3       62.60       47.94     18.70 o 
   3  17   3      125.50       98.80     19.47 o 
   4  17   3     2027.89     2150.05     50.48 o 
   5  17   3      147.38      140.00     20.46 o 
   6  17   3       78.36       31.87     18.71 o 
   7  17   3       64.60       60.50     23.59 o 
   8  17   3       70.18       57.87     21.65 o 
   9  17   3     1565.66     1555.25     48.41 o 
  10  17   3      344.93      313.92     28.31 o 
  -4  18   3       40.13      -14.42     32.48 o 
  -3  18   3      134.79      151.37     35.07 o 
  -2  18   3        3.42      -21.53     21.53 o 
  -1  18   3     1037.45     1021.74     69.19 o 
   0  18   3      104.28       73.34     22.48 o 
   1  18   3     1539.44     1650.00     63.73 o 
   2  18   3      501.91      498.19     28.28 o 
   3  18   3       40.81       26.19     20.89 o 
   4  18   3     1384.91     1429.78     52.21 o 
   5  18   3      947.87      912.03     39.54 o 
   6  18   3       16.51      -16.82     23.93 o 
   7  18   3       33.33        9.92     24.45 o 
   8  18   3     1980.58     2085.69     74.03 o 
  -1  19   3      575.56      522.63     57.67 o 
   0  19   3      669.13      645.11     36.69 o 
   1  19   3      145.56      137.42     41.10 o 
   2  19   3      895.27      835.86     47.30 o 
   3  19   3      121.85      100.55     27.52 o 
   4  19   3       22.89       -6.54     26.05 o 
   5  19   3      901.58      959.66     59.75 o 
  -6 -16   4        6.30        2.39     28.00 o 
  -5 -16   4     1228.84     1185.93     60.62 o 
  -4 -16   4       32.67       32.96     31.33 o 
  -3 -16   4      127.39      168.83     34.33 o 
  -2 -16   4      165.81      128.69     26.55 o 
  -1 -16   4       55.20       38.65     33.37 o 
   0 -16   4      510.11      555.27     56.77 o 
   1 -16   4      380.37      444.55     40.01 o 
   2 -16   4      255.55      296.11     69.38 o 
  -8 -15   4      992.10     1077.56     48.42 o 
  -7 -15   4      844.36      721.47     38.84 o 
  -6 -15   4      117.29      114.20     26.41 o 
  -5 -15   4      179.73      158.54     25.49 o 
  -4 -15   4      893.97      941.63     67.33 o 
  -3 -15   4      106.99       92.88     22.29 o 
  -2 -15   4     1001.32     1043.77     42.76 o 
  -1 -15   4      951.41      978.58     42.77 o 
   0 -15   4      306.97      282.22     26.59 o 
   1 -15   4      121.59       87.96     25.01 o 
   2 -15   4       25.88        8.78     25.54 o 
   3 -15   4      386.46      374.51     31.01 o 
   4 -15   4     1498.70     1611.65     53.14 o 
   5 -15   4      945.08     1056.83     41.74 o 
 -10 -14   4        1.08       -2.71     24.24 o 
  -9 -14   4      176.40      188.70     27.75 o 
  -8 -14   4     1668.42     1702.50     82.70 o 
  -7 -14   4       60.49       35.67     27.10 o 
  -6 -14   4      137.10       97.50     23.94 o 
  -5 -14   4      481.54      374.58     27.14 o 
  -4 -14   4      389.19      347.02     26.34 o 
  -3 -14   4      273.46      240.40     23.56 o 
  -2 -14   4      232.21      228.30     23.56 o 
  -1 -14   4     2436.42     2458.51     57.86 o 
   0 -14   4      199.13      222.18     24.13 o 
   1 -14   4     2024.80     2009.40     53.98 o 
   2 -14   4       26.68       -9.30     30.65 o 
   3 -14   4       14.21       -7.19     24.97 o 
   4 -14   4      637.16      647.56     39.45 o 
   5 -14   4      492.49      426.73     26.20 o 
   6 -14   4      436.93      429.25     29.74 o 
   7 -14   4      192.60      198.82     32.84 o 
 -11 -13   4     1220.24     1242.76     57.72 o 
 -10 -13   4        3.96        2.88     35.93 o 
  -9 -13   4      915.31      902.21     42.03 o 
  -8 -13   4      187.69      181.76     35.62 o 
  -7 -13   4      213.38      151.43     22.43 o 
  -6 -13   4       58.37       56.29     20.26 o 
  -5 -13   4     1994.82     2007.00     50.52 o 
  -4 -13   4     5023.02     5265.25     93.15 o 
  -3 -13   4      893.31      896.92     36.84 o 
  -2 -13   4      174.42      136.31     20.73 o 
  -1 -13   4     1314.44     1288.12     40.67 o 
   0 -13   4     4322.93     4328.09     97.45 o 
   1 -13   4      562.35      495.44     32.04 o 
   2 -13   4      449.58      452.21     40.58 o 
   3 -13   4     2864.11     2855.01     76.89 o 
   4 -13   4      285.34      238.39     20.71 o 
   5 -13   4       25.82        8.34     19.51 o 
   6 -13   4      438.20      406.77     24.47 o 
   7 -13   4     1823.82     2016.40     54.39 o 
   8 -13   4      329.05      268.53     52.26 o 
 -12 -12   4      131.39       95.52     34.24 o 
 -11 -12   4      139.25      126.15     34.24 o 
 -10 -12   4     6683.38     6904.63    141.38 o 
  -9 -12   4      643.50      662.84     36.92 o 
  -8 -12   4      123.30       73.79     21.17 o 
  -7 -12   4      142.15      118.41     19.62 o 
  -6 -12   4     4275.89     4293.93     79.15 o 
  -5 -12   4     2974.34     3025.10     97.03 o 
  -4 -12   4      327.44      306.81     23.02 o 
  -3 -12   4     5902.68     5910.31    100.59 o 
  -2 -12   4      334.24      328.11     23.24 o 
  -1 -12   4      113.97       83.85     18.71 o 
   0 -12   4       79.84       71.96     18.05 o 
   1 -12   4     4473.20     4465.38     70.11 o 
   2 -12   4      325.31      305.53     19.58 o 
   3 -12   4      238.22      206.33     18.70 o 
   4 -12   4     1426.31     1487.95     40.84 o 
   5 -12   4      403.62      367.83     22.89 o 
   6 -12   4      539.33      538.35     38.09 o 
   7 -12   4      347.84      318.93     24.80 o 
   8 -12   4      980.50     1009.22     82.90 o 
   9 -12   4      833.59      843.42     84.70 o 
 -13 -11   4        4.33        7.21     34.24 o 
 -12 -11   4       12.36        3.60     28.83 o 
 -11 -11   4     1791.03     1694.05     81.10 o 
 -10 -11   4       46.15       42.62     25.11 o 
  -9 -11   4      379.91      347.86     24.13 o 
  -8 -11   4      553.23      475.11     32.01 o 
  -7 -11   4       67.10       52.44     16.03 o 
  -6 -11   4     1118.86     1124.02     36.06 o 
  -5 -11   4       44.78       10.91     15.86 o 
  -4 -11   4     2093.81     1980.72     45.57 o 
  -3 -11   4       35.85       26.62     14.81 o 
  -2 -11   4     2042.84     2035.75     45.61 o 
  -1 -11   4      729.13      683.08     28.27 o 
   0 -11   4      144.46      140.55     17.49 o 
   1 -11   4      762.48      775.34     27.04 o 
   2 -11   4     2009.83     2031.17     40.96 o 
   3 -11   4      425.18      465.22     23.54 o 
   4 -11   4     4888.38     4993.46     75.54 o 
   5 -11   4      921.45     1017.22     31.50 o 
   6 -11   4        5.59       -9.71     14.89 o 
   7 -11   4      156.66      129.39     28.37 o 
   8 -11   4      369.45      322.59     48.66 o 
   9 -11   4       71.41       41.45     43.25 o 
  10 -11   4      199.41       99.12     50.46 o 
  11 -11   4      596.73      565.89     66.68 o 
 -14 -10   4      494.47      583.91     63.08 o 
 -13 -10   4      502.42      501.01     50.46 o 
 -12 -10   4     1119.74     1081.31     66.68 o 
 -11 -10   4      265.02      236.09     34.24 o 
 -10 -10   4       17.72      -20.62     22.52 o 
  -9 -10   4        5.47        1.04     16.35 o 
  -8 -10   4     3803.61     3661.80     69.57 o 
  -7 -10   4     2646.06     2607.89     53.97 o 
  -6 -10   4     2608.90     2522.93     52.60 o 
  -5 -10   4      251.94      226.22     18.31 o 
  -4 -10   4        0.05      -14.47     14.47 o 
  -3 -10   4     1361.46     1368.68     35.59 o 
  -2 -10   4     1919.57     1869.07     43.38 o 
  -1 -10   4      357.16      347.39     19.04 o 
   0 -10   4     1315.62     1282.66     35.36 o 
   1 -10   4      710.05      741.79     25.29 o 
   2 -10   4      492.34      514.36     23.30 o 
   3 -10   4     1417.97     1493.60     33.39 o 
   4 -10   4      265.97      270.11     20.03 o 
   5 -10   4     1578.98     1664.55     36.44 o 
   6 -10   4        0.11       12.96     13.81 o 
   7 -10   4     3103.41     3107.89     57.75 o 
   8 -10   4       69.55       49.07     24.24 o 
   9 -10   4       20.71        3.60     36.04 o 
  10 -10   4      501.85      499.20     54.07 o 
  11 -10   4     1102.28     1101.13     90.11 o 
  12 -10   4      470.10      410.90     55.87 o 
 -14  -9   4      200.87      154.99     37.85 o 
 -13  -9   4     2643.63     2614.97     99.12 o 
 -12  -9   4      353.82      335.21     41.45 o 
 -11  -9   4      449.13      396.48     45.05 o 
 -10  -9   4      244.67      230.68     25.39 o 
  -9  -9   4        4.00       -5.51     15.54 o 
  -8  -9   4      507.52      528.02     27.35 o 
  -7  -9   4       10.92       18.84     14.98 o 
  -6  -9   4      266.25      248.61     18.80 o 
  -5  -9   4    14198.64    14500.05    213.98 o 
  -4  -9   4       59.17       71.84     16.51 o 
  -3  -9   4      369.81      421.21     51.71 o 
  -2  -9   4     1898.96     2022.15     43.19 o 
  -1  -9   4     2594.04     2579.81     52.28 o 
   0  -9   4      924.71      912.02     27.84 o 
   1  -9   4      564.28      543.64     21.53 o 
   2  -9   4    18649.25    19267.80    242.09 o 
   3  -9   4      966.21      955.37     31.73 o 
   4  -9   4     1406.56     1388.23     31.50 o 
   5  -9   4     1950.19     1971.62     38.15 o 
   6  -9   4    11703.75    12055.53    175.63 o 
   7  -9   4       12.91        6.37     12.83 o 
   8  -9   4      135.19      119.53     18.40 o 
   9  -9   4     3168.50     3177.25    115.34 o 
  10  -9   4      234.68      171.21     41.45 o 
  11  -9   4       67.97       39.65     46.86 o 
  12  -9   4      122.57       54.07     50.46 o 
 -15  -8   4      979.61     1061.49     70.29 o 
 -14  -8   4        0.36        5.41     32.44 o 
 -13  -8   4       16.77       43.25     30.64 o 
 -12  -8   4      442.21      437.93     43.25 o 
 -11  -8   4     2485.45     2577.12     91.91 o 
 -10  -8   4     3565.85     3292.59    104.53 o 
  -9  -8   4      954.05      968.02     30.96 o 
  -8  -8   4     4666.05     4474.01     97.89 o 
  -7  -8   4     2175.17     2150.75     45.38 o 
  -6  -8   4     3872.01     3816.40     66.78 o 
  -5  -8   4     2741.93     2755.96     57.67 o 
  -4  -8   4    19100.27    18636.39    269.08 o 
  -3  -8   4    12051.98    11851.29    175.19 o 
  -2  -8   4       82.28       77.52     10.94 o 
  -1  -8   4      635.39      633.92     20.26 o 
   0  -8   4     3992.20     3927.49     82.53 o 
   1  -8   4    22327.55    22317.36    277.19 o 
   2  -8   4      249.35      230.13     13.99 o 
   3  -8   4     8139.91     8248.64    109.34 o 
   4  -8   4       18.95       26.00     11.25 o 
   5  -8   4     1755.28     1642.63     33.69 o 
   6  -8   4      318.97      314.17     17.99 o 
   7  -8   4     2474.06     2391.42     54.11 o 
   8  -8   4     1610.72     1561.97     91.63 o 
   9  -8   4       93.01       97.32     39.65 o 
  10  -8   4     1263.47     1171.42     73.89 o 
  11  -8   4      216.52      115.34     46.86 o 
  12  -8   4      416.97      371.25     50.46 o 
  13  -8   4      144.53      122.55     54.07 o 
 -15  -7   4       81.67       50.97     24.83 o 
 -14  -7   4      101.13       68.48     30.64 o 
 -13  -7   4     1121.30     1005.62     61.27 o 
 -12  -7   4     1735.95     1778.75     75.69 o 
 -11  -7   4       13.04        1.80     25.23 o 
 -10  -7   4       18.39       39.65     25.23 o 
  -9  -7   4     7291.40     7454.16    139.54 o 
  -8  -7   4      831.83      840.49     27.49 o 
  -7  -7   4     5633.64     5742.43     91.79 o 
  -6  -7   4     2251.28     2262.29     44.34 o 
  -5  -7   4     3740.76     3494.97     60.28 o 
  -4  -7   4      197.78      195.65     14.27 o 
  -3  -7   4     1886.25     1921.35     38.50 o 
  -2  -7   4       11.80       19.16      9.30 o 
  -1  -7   4      600.34      650.41     18.49 o 
   0  -7   4    12680.22    12772.31    161.31 o 
   1  -7   4       10.69       28.04     10.26 o 
   2  -7   4     3191.97     3229.16     47.86 o 
   3  -7   4       49.36       59.14     10.47 o 
   4  -7   4    13917.62    14307.83    181.32 o 
   5  -7   4      110.34       96.85     12.58 o 
   6  -7   4      873.56      818.22     30.95 o 
   7  -7   4     2642.55     2744.98     45.51 o 
   8  -7   4     1980.06     2192.73     47.04 o 
   9  -7   4      659.88      701.05     57.67 o 
  10  -7   4     2471.99     2461.78    106.33 o 
  11  -7   4     1355.12     1643.59     93.71 o 
  12  -7   4       98.50       90.11     46.86 o 
  13  -7   4       85.33       34.24     50.46 o 
  14  -7   4        0.94      -50.46     50.46 o 
 -16  -6   4        1.61       25.23     36.04 o 
 -15  -6   4      769.52      813.69     44.60 o 
 -14  -6   4       63.69       47.68     34.24 o 
 -13  -6   4     1997.64     2201.48     64.65 o 
 -12  -6   4     2699.15     2707.49     69.78 o 
 -11  -6   4      448.23      412.70     43.25 o 
 -10  -6   4      123.61      102.72     25.23 o 
  -9  -6   4     4620.81     4677.73     93.03 o 
  -8  -6   4    15770.10    15988.56    279.04 o 
  -7  -6   4     8783.77     8886.26    133.70 o 
  -6  -6   4     3955.05     3966.00     78.30 o 
  -5  -6   4     7068.73     6865.92    122.52 o 
  -4  -6   4        2.42       10.40      6.44 o 
  -3  -6   4     1850.34     1869.75     45.69 o 
  -2  -6   4     6684.61     6415.31    168.74 o 
  -1  -6   4    17824.26    18038.60    235.93 o 
   0  -6   4    11996.58    11562.04    146.03 o 
   1  -6   4     1477.88     1433.58     31.21 o 
   2  -6   4     1997.17     1969.24     27.94 o 
   3  -6   4     2380.55     2376.69     32.98 o 
   4  -6   4     5403.36     5533.44     67.07 o 
   5  -6   4      317.31      281.56     13.46 o 
   6  -6   4       26.07        2.99      8.47 o 
   7  -6   4     3592.14     3686.29     49.55 o 
   8  -6   4     3193.48     3091.53     44.15 o 
   9  -6   4      290.28      288.47     20.07 o 
  10  -6   4       54.05       83.93     22.06 o 
  11  -6   4     2561.33     2612.87     81.10 o 
  12  -6   4     1117.55     1212.11     56.18 o 
  13  -6   4      279.71      235.46     36.94 o 
  14  -6   4      792.41      719.07     77.49 o 
 -16  -5   4      188.37      205.45     41.45 o 
 -15  -5   4       74.36       50.96     26.85 o 
 -14  -5   4     4192.47     4263.84     79.77 o 
 -13  -5   4      992.69      882.83     37.75 o 
 -12  -5   4     2839.04     2889.46     72.34 o 
 -11  -5   4     2430.15     2313.23     60.28 o 
 -10  -5   4      130.20      112.71     18.99 o 
  -9  -5   4       11.77      -14.28     14.28 o 
  -8  -5   4     2045.41     1996.49     53.60 o 
  -7  -5   4    13704.24    13409.27    333.40 o 
  -6  -5   4       65.37       42.22     12.98 o 
  -5  -5   4    12015.69    12151.13    176.27 o 
  -4  -5   4      288.16      330.67     13.10 o 
  -3  -5   4      295.48      212.77     10.76 o 
  -2  -5   4     5580.87     5815.40    167.27 o 
  -1  -5   4      153.68      151.98      9.28 o 
   0  -5   4     2060.11     2040.99     31.19 o 
   1  -5   4    32809.86    32934.32    530.68 o 
   2  -5   4      813.52      900.88     16.16 o 
   3  -5   4      319.77      283.73     10.89 o 
   4  -5   4      256.29      246.39     12.67 o 
   5  -5   4     8196.98     8040.80     93.64 o 
   6  -5   4     1832.08     1725.24     28.24 o 
   7  -5   4     3375.66     3419.47     45.78 o 
   8  -5   4    11086.47    10901.07    126.18 o 
   9  -5   4        5.48      -10.05     14.27 o 
  10  -5   4        6.84       -2.51     19.64 o 
  11  -5   4        2.17        1.91     32.44 o 
  12  -5   4     7010.03     7518.51    156.68 o 
  13  -5   4      319.80      244.23     32.03 o 
  14  -5   4      516.33      424.06     38.95 o 
  15  -5   4      343.77      262.67     39.76 o 
 -16  -4   4        0.66        1.16     50.46 o 
 -15  -4   4       80.28       67.85     31.54 o 
 -14  -4   4       23.72       32.67     24.24 o 
 -13  -4   4      165.46      120.95     18.80 o 
 -12  -4   4     1470.27     1485.58     38.62 o 
 -11  -4   4      522.70      484.80     73.89 o 
 -10  -4   4     1023.85      984.77     37.98 o 
  -9  -4   4     7588.59     7241.09    137.91 o 
  -8  -4   4      193.79      174.70     11.83 o 
  -7  -4   4      720.59      718.08     21.49 o 
  -6  -4   4     3287.77     3495.93     48.35 o 
  -5  -4   4     9585.08    10020.86    175.19 o 
  -4  -4   4    24163.98    23541.64    288.71 o 
  -3  -4   4      562.94      624.16     14.38 o 
  -2  -4   4     1668.97     1713.23     37.46 o 
  -1  -4   4      146.65      131.07     22.63 o 
   0  -4   4    36532.15    36331.21    441.25 o 
   1  -4   4        5.45       31.45      7.63 o 
   2  -4   4    34790.54    35968.95    392.25 o 
   3  -4   4    31998.67    33215.18    363.10 o 
   4  -4   4      218.63      221.72     13.34 o 
   5  -4   4      230.27      283.29     13.30 o 
   6  -4   4      397.61      480.53     18.68 o 
   7  -4   4    18190.22    18257.02    204.29 o 
   8  -4   4      801.31      721.68     19.05 o 
   9  -4   4     2346.06     2272.07     47.80 o 
  10  -4   4     1686.26     1728.42     52.78 o 
  11  -4   4     2670.60     2661.81     74.79 o 
  12  -4   4     2647.48     2705.23     74.48 o 
  13  -4   4      468.55      431.55     35.03 o 
  14  -4   4      101.43       15.19     26.67 o 
  15  -4   4       83.60       92.73     34.61 o 
 -16  -3   4      962.81      915.59     51.51 o 
 -15  -3   4       10.57        7.97     24.64 o 
 -14  -3   4     4263.54     4249.28    192.83 o 
 -13  -3   4       50.86       60.27     22.52 o 
 -12  -3   4      621.80      546.84     26.77 o 
 -11  -3   4      640.80      639.55     27.45 o 
 -10  -3   4    10193.15     9965.51    185.02 o 
  -9  -3   4        9.19       -6.16     15.13 o 
  -8  -3   4     3735.60     3647.09     71.24 o 
  -7  -3   4      924.10      948.58     17.51 o 
  -6  -3   4     2833.91     3061.93     37.67 o 
  -5  -3   4     1822.43     1959.90     34.34 o 
  -4  -3   4     3777.20     3848.23    189.23 o 
  -3  -3   4    16646.04    16927.71    208.59 o 
  -2  -3   4      756.01      740.84     15.08 o 
  -1  -3   4    19390.97    21020.71    295.05 o 
   0  -3   4       13.76       12.85      6.54 o 
   1  -3   4      462.55      628.37     15.86 o 
   2  -3   4    17382.82    18060.32    198.84 o 
   3  -3   4    52352.35    53234.45    580.43 o 
   4  -3   4      243.80      295.56      9.96 o 
   5  -3   4    21308.69    21123.41    233.10 o 
   6  -3   4    13805.54    13943.04    156.62 o 
   7  -3   4     9365.24     9216.78    106.50 o 
   8  -3   4     1029.29     1088.79     21.65 o 
   9  -3   4     1589.29     1506.58     37.68 o 
  10  -3   4     7833.53     7755.68    289.25 o 
  11  -3   4      123.03      134.84     24.24 o 
  12  -3   4     1522.96     1389.56     54.40 o 
  13  -3   4     1336.30     1343.72     79.30 o 
  14  -3   4      857.47      972.32     54.90 o 
  15  -3   4       99.37       76.90     44.15 o 
  16  -3   4     1028.84     1027.10     58.45 o 
 -16  -2   4      371.37      429.58     35.91 o 
 -15  -2   4     1320.95     1186.50     66.68 o 
 -14  -2   4       29.36        3.21     22.94 o 
 -13  -2   4     4453.33     4315.52     97.50 o 
 -12  -2   4       37.91       17.46     19.92 o 
 -11  -2   4      514.73      533.99     25.22 o 
 -10  -2   4     1058.14      981.74     28.89 o 
  -9  -2   4     9430.77     9576.29    236.09 o 
  -8  -2   4       12.58       11.98      9.99 o 
  -7  -2   4     2181.10     2246.67     30.59 o 
  -6  -2   4    29396.70    29595.00    359.88 o 
  -5  -2   4     7771.93     7809.17    128.63 o 
  -4  -2   4       82.25       70.51     10.67 o 
  -3  -2   4    14856.83    15431.11    230.46 o 
  -2  -2   4   109161.98   105941.76   1543.31 o 
  -1  -2   4    16312.05    16466.54    464.58 o 
   0  -2   4     3570.63     3848.73     85.13 o 
   1  -2   4     8811.07     8953.77    111.53 o 
   2  -2   4    34583.11    34923.57    380.20 o 
   3  -2   4       46.34       63.14      4.57 o 
   4  -2   4        7.03       11.00      5.97 o 
   5  -2   4    37086.81    36254.47    395.75 o 
   6  -2   4     8841.55     8880.49    101.52 o 
   7  -2   4      192.98      182.85     14.85 o 
   8  -2   4     3365.42     3301.20     43.92 o 
   9  -2   4     6888.93     6748.05     92.91 o 
  10  -2   4      220.86      263.26     19.06 o 
  11  -2   4      293.71      264.00     25.91 o 
  12  -2   4       54.16       36.20     22.27 o 
  13  -2   4      917.20      889.58     49.50 o 
  14  -2   4      851.58      948.54     61.27 o 
  15  -2   4       24.60       24.86     30.27 o 
  16  -2   4       21.42       -1.18     31.20 o 
 -16  -1   4      167.20      122.98     28.15 o 
 -15  -1   4     1080.73     1091.98     49.75 o 
 -14  -1   4     1754.00     1891.97     72.99 o 
 -13  -1   4      936.65      963.89     43.25 o 
 -12  -1   4     9471.57     9090.08    215.36 o 
 -11  -1   4     1094.88     1208.66     69.38 o 
 -10  -1   4     1182.52     1189.23     35.63 o 
  -9  -1   4     2481.13     2527.57     40.80 o 
  -8  -1   4    25052.38    25033.95    327.49 o 
  -7  -1   4    18544.73    18104.94    317.81 o 
  -6  -1   4     4372.35     4316.41     57.79 o 
  -5  -1   4      998.33     1038.53     28.83 o 
  -4  -1   4      183.76      120.18      8.92 o 
  -3  -1   4    30555.19    31066.80    438.64 o 
  -2  -1   4    19745.72    20150.16    405.49 o 
  -1  -1   4    61768.22    62400.50   2583.94 o 
   0  -1   4       64.87       86.44      8.65 o 
   1  -1   4     4840.23     4849.71     62.24 o 
   3  -1   4     1486.17     1595.61     24.43 o 
   4  -1   4    13933.76    13523.45    149.83 o 
   5  -1   4      240.18      223.53      8.42 o 
   6  -1   4     3528.54     3492.34     43.33 o 
   7  -1   4    20082.62    20840.81    230.67 o 
   8  -1   4      449.61      476.59     14.52 o 
   9  -1   4     2646.04     2809.48     53.37 o 
  10  -1   4       23.95       -2.35     15.24 o 
  11  -1   4     1720.84     1765.23     53.52 o 
  12  -1   4     3012.43     2692.16     70.05 o 
  13  -1   4     1417.19     1518.53     57.89 o 
  14  -1   4     1988.44     2034.98    115.34 o 
  15  -1   4       18.10        6.82     28.98 o 
  16  -1   4       20.09       -1.00     29.93 o 
 -16   0   4        1.42       47.67     36.94 o 
 -15   0   4        0.49      -16.46     23.34 o 
 -14   0   4      365.35      328.00     30.74 o 
 -13   0   4     2805.21     2915.42     80.20 o 
 -12   0   4       73.69      117.83     22.52 o 
 -11   0   4       47.44       47.74     14.49 o 
 -10   0   4     2776.49     2649.73     51.39 o 
  -9   0   4        2.96        6.91     10.86 o 
  -8   0   4     3790.77     3688.75     61.84 o 
  -7   0   4      500.90      497.36     15.46 o 
  -6   0   4       10.72       19.38      7.16 o 
  -5   0   4    11128.86    12299.69    175.74 o 
  -4   0   4    26195.38    26164.07    449.76 o 
  -3   0   4    10671.99    10675.07    322.59 o 
  -2   0   4        7.91        6.72      4.99 o 
  -1   0   4     1766.86     1637.60     28.27 o 
   0   0   4    15840.23    16884.44    358.63 o 
   1   0   4    10030.07    10482.05    189.21 o 
   2   0   4    15312.83    16022.89    199.99 o 
   3   0   4    37590.85    38754.80    426.49 o 
   4   0   4     1429.80     1571.20     58.48 o 
   6   0   4    17723.38    18357.21    185.54 o 
   7   0   4     1077.30     1144.73     26.53 o 
   8   0   4     3302.87     3359.57     66.24 o 
   9   0   4      165.01      214.94     16.22 o 
  10   0   4       19.14      -15.03     16.85 o 
  11   0   4     4361.46     4463.19     97.43 o 
  12   0   4      103.60       95.19     21.22 o 
  13   0   4     3406.88     3535.29    159.49 o 
  14   0   4        1.14      -23.55     23.55 o 
  15   0   4     2254.90     2280.33     93.71 o 
  16   0   4       55.48       29.78     29.23 o 
  17   0   4        1.09       29.42     35.03 o 
 -16   1   4     1069.41     1088.99     71.19 o 
 -15   1   4     2079.45     2258.06     72.60 o 
 -14   1   4       14.26       -2.34     22.94 o 
 -13   1   4     1097.82     1086.02     46.19 o 
 -12   1   4     1477.91     1387.20     59.36 o 
 -11   1   4     6863.71     6940.22    119.79 o 
 -10   1   4     1366.95     1369.04     35.25 o 
  -9   1   4     8100.75     8186.99    124.98 o 
  -8   1   4    21460.84    21207.96    337.25 o 
  -7   1   4      136.81      114.64     11.19 o 
  -6   1   4     1728.94     1696.59     33.31 o 
  -5   1   4     1223.50     1197.10     28.65 o 
  -4   1   4   101687.45    99275.23   1705.09 o 
  -3   1   4     5736.82     6127.69     87.22 o 
  -1   1   4      214.77      201.78     17.12 o 
   0   1   4    19359.13    18959.59   1210.16 o 
   1   1   4     7548.55     7759.70    141.43 o 
   2   1   4    20380.92    20561.91    295.42 o 
   3   1   4    49151.64    50019.40    625.21 o 
   4   1   4    17730.49    17998.02    199.96 o 
   5   1   4     4024.68     4166.92     61.47 o 
   6   1   4    18564.98    18580.29    234.02 o 
   7   1   4     5008.30     5247.56     63.16 o 
   8   1   4       80.76       42.29      7.55 o 
   9   1   4     6216.28     6109.90     97.81 o 
  10   1   4     5865.16     5869.47    119.73 o 
  11   1   4     6151.20     6269.75    128.07 o 
  12   1   4     1312.17     1341.77     48.37 o 
  13   1   4     7522.39     7654.51    156.10 o 
  14   1   4     2298.55     2341.89     70.65 o 
  15   1   4     2035.33     2062.15     69.23 o 
  16   1   4      456.04      393.97     35.68 o 
  17   1   4     1589.03     1946.90     77.09 o 
 -16   2   4     1108.38     1111.19     54.90 o 
 -15   2   4     1454.39     1456.65     59.47 o 
 -14   2   4      311.02      291.39     30.74 o 
 -13   2   4     1598.47     1892.84     48.51 o 
 -12   2   4     1244.79     1175.67     37.77 o 
 -11   2   4      645.19      665.17     28.70 o 
 -10   2   4       96.23      106.82     15.80 o 
  -9   2   4     7969.02     7599.36    117.39 o 
  -8   2   4      565.24      514.08     33.45 o 
  -7   2   4    14387.87    14313.79    207.15 o 
  -6   2   4     1546.22     1673.84     32.16 o 
  -5   2   4       95.99      131.58     11.47 o 
  -4   2   4     3487.11     3756.25     69.44 o 
  -3   2   4    48374.61    48491.26    830.43 o 
  -2   2   4     9202.46     9399.30    164.15 o 
  -1   2   4     9055.56     8840.07    387.73 o 
   0   2   4    19691.89    19361.94   1002.01 o 
   1   2   4     9808.59    10892.36    195.58 o 
   2   2   4      619.37      642.87     26.22 o 
   3   2   4     4418.68     4415.72     88.70 o 
   4   2   4   106768.45   103845.96   1292.27 o 
   5   2   4      486.83      591.23     13.68 o 
   6   2   4    12899.73    12680.11    161.94 o 
   7   2   4     5910.84     6116.96     72.14 o 
   8   2   4    17365.85    17540.72    196.69 o 
   9   2   4     9296.63     9249.28    122.99 o 
  10   2   4     2879.67     2861.95     49.19 o 
  11   2   4     3477.46     3374.28     62.75 o 
  12   2   4       53.67       42.21     19.48 o 
  13   2   4      690.22      775.94     96.42 o 
  14   2   4      111.72       91.07     41.45 o 
  15   2   4     1146.12     1099.26     52.60 o 
  16   2   4       36.95       68.01     46.86 o 
  17   2   4       44.43       49.11     33.06 o 
 -16   3   4      101.69      144.96     32.48 o 
 -15   3   4      140.26      137.11     29.44 o 
 -14   3   4       48.47       15.42     20.00 o 
 -13   3   4     3431.27     3272.77     66.74 o 
 -12   3   4     3048.65     3090.92     67.16 o 
 -11   3   4      125.29       69.74     16.28 o 
 -10   3   4      193.83      156.26     16.97 o 
  -9   3   4     5241.99     4951.09     81.64 o 
  -8   3   4    22042.58    22287.59    319.39 o 
  -7   3   4     1553.16     1538.60     41.82 o 
  -6   3   4    23317.77    23021.50    326.75 o 
  -5   3   4    11114.10    11337.87    198.08 o 
  -4   3   4      899.57      980.39     34.24 o 
  -3   3   4      143.52      229.30     15.61 o 
  -2   3   4    20548.79    22198.49    248.44 o 
  -1   3   4    83495.26    80935.31   2858.49 o 
   0   3   4     1588.23     1481.16     45.52 o 
   1   3   4      205.55      280.16     17.67 o 
   2   3   4    10578.12    10341.44    152.87 o 
   3   3   4    18032.71    18645.33    270.09 o 
   4   3   4     5090.14     4980.31     76.95 o 
   5   3   4        4.58        9.52      5.03 o 
   6   3   4     1540.18     1420.39     42.68 o 
   7   3   4      308.17      296.66      8.65 o 
   8   3   4     1460.52     1331.95     22.09 o 
   9   3   4     4550.68     4498.49     65.32 o 
  10   3   4     1782.76     1767.63     34.21 o 
  11   3   4      179.37      179.84     15.36 o 
  12   3   4      289.50      276.95     21.80 o 
  13   3   4     6416.40     6375.80    132.53 o 
  14   3   4        7.56       -8.11     40.55 o 
  15   3   4     2222.00     2254.46     69.95 o 
  16   3   4       15.82       41.45     30.58 o 
  17   3   4      550.94      552.84     63.08 o 
 -15   4   4       10.42      -23.93     26.85 o 
 -14   4   4     1444.89     1392.38     45.33 o 
 -13   4   4       20.34        0.16     19.42 o 
 -12   4   4      797.03      654.41     33.93 o 
 -11   4   4     5761.54     5721.93     96.92 o 
 -10   4   4      245.59      207.87     20.96 o 
  -9   4   4      577.37      593.71     38.84 o 
  -8   4   4      406.78      392.96     22.35 o 
  -7   4   4     5898.18     5814.37     93.58 o 
  -6   4   4     1839.75     1752.03     40.78 o 
  -5   4   4    12412.07    12038.09    150.88 o 
  -4   4   4      507.28      457.21     26.53 o 
  -3   4   4    13799.32    14136.20    157.84 o 
  -2   4   4    17348.13    17339.41    192.77 o 
  -1   4   4    13062.86    13393.28    166.73 o 
   0   4   4      261.67      237.45     13.92 o 
   1   4   4    18192.60    18099.70    201.03 o 
   2   4   4    45928.63    44466.38   1268.26 o 
   3   4   4     1015.44      883.03     20.40 o 
   4   4   4    15597.43    15921.20    235.40 o 
   5   4   4      739.63      714.61     13.16 o 
   6   4   4    14332.91    13844.46    235.47 o 
   7   4   4      816.49      890.17     21.28 o 
   8   4   4    27801.56    28525.57    315.52 o 
   9   4   4     6693.61     6675.97     97.48 o 
  10   4   4     1371.69     1328.56     29.03 o 
  11   4   4     1134.74     1147.83     28.58 o 
  12   4   4     3172.64     3270.64     63.78 o 
  13   4   4        8.65       18.54     16.22 o 
  14   4   4      162.45      155.01     22.94 o 
  15   4   4      514.89      563.61     43.25 o 
  16   4   4      341.45      347.75     44.15 o 
  17   4   4      743.31      733.50     56.70 o 
 -15   5   4       65.49       18.44     56.77 o 
 -14   5   4      345.84      323.87     27.39 o 
 -13   5   4      140.92      162.38     27.65 o 
 -12   5   4        4.44       16.52     18.50 o 
 -11   5   4      649.45      676.63     31.18 o 
 -10   5   4    13673.72    13352.49    200.62 o 
  -9   5   4     3491.36     3474.12     64.01 o 
  -8   5   4      760.02      690.85     27.33 o 
  -7   5   4     3764.53     3501.88     60.65 o 
  -6   5   4    16616.84    16259.58    284.04 o 
  -5   5   4     8884.11     9269.79    135.91 o 
  -4   5   4      395.31      378.90     14.76 o 
  -3   5   4    35665.16    34862.52    483.31 o 
  -2   5   4     5691.70     5606.68     73.42 o 
  -1   5   4     5297.28     5504.50     83.15 o 
   1   5   4    33303.77    31853.73    494.44 o 
   2   5   4    58137.15    56428.54    695.55 o 
   3   5   4     7855.68     7701.93     94.49 o 
   4   5   4      441.13      450.30     10.66 o 
   5   5   4     1412.78     1414.59     21.36 o 
   6   5   4     2844.76     2801.00     37.09 o 
   7   5   4    11715.19    11960.31    125.25 o 
   8   5   4      452.87      441.09     12.66 o 
   9   5   4    12026.81    12090.92    138.97 o 
  10   5   4     1087.82     1073.55     26.52 o 
  11   5   4      302.18      237.48     15.98 o 
  12   5   4     3371.24     3293.23     64.49 o 
  13   5   4     1073.39     1038.09     34.30 o 
  14   5   4       77.25       60.07     33.42 o 
  15   5   4       50.57       50.46     26.76 o 
  16   5   4     2951.74     3017.78     86.63 o 
  17   5   4      460.83      494.45     58.57 o 
 -15   6   4      232.49      231.00     32.33 o 
 -14   6   4     1167.07     1241.91     56.44 o 
 -13   6   4       48.98       61.48     28.41 o 
 -12   6   4      114.69      121.77     21.44 o 
 -11   6   4      939.10      859.64     34.38 o 
 -10   6   4     3859.07     3922.18     72.35 o 
  -9   6   4      708.29      684.72     30.03 o 
  -8   6   4      256.73      204.12     21.00 o 
  -7   6   4      722.81      828.92     33.75 o 
  -6   6   4      345.96      335.91     24.83 o 
  -5   6   4       81.77      137.78     13.40 o 
  -4   6   4     2211.81     2326.27     40.50 o 
  -3   6   4     5563.03     5561.06    101.45 o 
  -2   6   4      345.56      433.14     17.14 o 
  -1   6   4    30336.42    30496.79    431.57 o 
   0   6   4    21917.85    22524.15    278.52 o 
   1   6   4      128.78      110.02      6.23 o 
   2   6   4     3393.89     3678.98     84.85 o 
   3   6   4    15146.41    15103.78    208.53 o 
   4   6   4      688.44      721.72     14.31 o 
   5   6   4     2609.25     2528.47     34.05 o 
   6   6   4    17220.71    17022.14    192.02 o 
   7   6   4     1908.49     2001.85     29.72 o 
   8   6   4     4317.13     4237.87     49.67 o 
   9   6   4      215.81      202.72     10.14 o 
  10   6   4    15070.63    15261.50    198.62 o 
  11   6   4      600.57      590.89     23.09 o 
  12   6   4       40.10       34.81     13.47 o 
  13   6   4      944.01      963.56     36.39 o 
  14   6   4      945.84     1017.38     39.88 o 
  15   6   4     2506.26     2506.41     60.67 o 
  16   6   4       36.70       26.13     28.04 o 
  17   6   4      332.06      271.35     36.30 o 
 -15   7   4       50.81       39.57     28.98 o 
 -14   7   4        2.20      -20.88     25.91 o 
 -13   7   4     1884.46     1873.18     63.07 o 
 -12   7   4      297.71      250.16     27.38 o 
 -11   7   4      930.36     1021.98     45.82 o 
 -10   7   4       72.27       43.36     21.00 o 
  -9   7   4      433.02      406.44     28.04 o 
  -8   7   4     1332.17     1272.09     43.95 o 
  -7   7   4    13288.44    13292.57    238.87 o 
  -6   7   4    13263.00    13390.51    238.21 o 
  -5   7   4    12488.44    12257.70    179.59 o 
  -4   7   4      552.43      561.25     15.27 o 
  -3   7   4    15234.18    15656.97    194.46 o 
  -2   7   4    30706.64    30700.88    377.65 o 
  -1   7   4     1928.14     1921.21     30.80 o 
   0   7   4    11556.09    10933.79    138.81 o 
   1   7   4     4622.59     4619.90     64.77 o 
   2   7   4     8167.21     8568.80    108.84 o 
   3   7   4     4420.50     4338.54     53.78 o 
   4   7   4     9759.74     9907.20    129.00 o 
   5   7   4    11221.43    11650.71    150.59 o 
   6   7   4      810.27      758.45     16.22 o 
   7   7   4    10594.37    10426.02    121.91 o 
   8   7   4      210.41      195.14     10.71 o 
   9   7   4     4606.81     4507.42     89.03 o 
  10   7   4     5468.18     5517.93     72.85 o 
  11   7   4     1759.98     1757.74     33.54 o 
  12   7   4     1730.01     1645.12     36.70 o 
  13   7   4      127.16      116.64     18.73 o 
  14   7   4     8628.61     8725.22    142.88 o 
  15   7   4       72.26       40.25     20.81 o 
  16   7   4      125.26      139.83     24.57 o 
  17   7   4        0.68        2.84     29.93 o 
 -14   8   4       26.49        8.19     27.69 o 
 -13   8   4      307.64      197.78     30.50 o 
 -12   8   4     8618.44     9089.39    178.35 o 
 -11   8   4      414.42      342.85     29.93 o 
 -10   8   4      327.34      316.17     40.55 o 
  -9   8   4      167.19      133.65     21.22 o 
  -8   8   4     4232.68     4259.11     91.05 o 
  -7   8   4     1980.25     1959.29     54.15 o 
  -6   8   4       40.52       42.65     17.17 o 
  -5   8   4    17758.55    17442.19    252.67 o 
  -4   8   4     3539.11     3543.91     45.40 o 
  -3   8   4      390.36      497.58     13.79 o 
  -2   8   4     2137.71     2131.00     33.71 o 
  -1   8   4     6126.16     5812.54     77.88 o 
   0   8   4       83.81      104.60     20.57 o 
   1   8   4     3625.81     3587.48     50.88 o 
   2   8   4     5480.52     5590.80     88.84 o 
   3   8   4    16460.40    16995.06    273.51 o 
   4   8   4     5998.06     5739.45     69.92 o 
   5   8   4    20019.42    19579.31    221.31 o 
   6   8   4     3072.71     2979.95     47.12 o 
   7   8   4    33351.80    33403.50    372.49 o 
   8   8   4     3571.94     3501.85     48.10 o 
   9   8   4    13154.98    12752.87    136.21 o 
  10   8   4       28.16       46.21     11.24 o 
  11   8   4      666.64      607.97     22.18 o 
  12   8   4     1168.73     1137.40     29.12 o 
  13   8   4     1508.40     1537.89     43.68 o 
  14   8   4     3640.02     3792.31     75.91 o 
  15   8   4      181.71      154.48     22.84 o 
  16   8   4      147.18      158.22     24.83 o 
  17   8   4        1.58       78.90     54.07 o 
 -14   9   4       32.81       43.88     48.66 o 
 -13   9   4      742.31      711.14     49.50 o 
 -12   9   4       83.62      130.98     29.23 o 
 -11   9   4     3167.26     3092.37     80.25 o 
 -10   9   4      493.72      409.31     37.85 o 
  -9   9   4       63.14       87.03     21.22 o 
  -8   9   4     2055.90     2025.79     57.97 o 
  -7   9   4      544.22      597.39     35.41 o 
  -6   9   4      736.71      803.23     34.61 o 
  -5   9   4       91.53      101.36     10.86 o 
  -4   9   4    31503.22    31790.39    349.99 o 
  -3   9   4     4506.87     4530.46     68.51 o 
  -2   9   4     3939.54     3862.70     49.42 o 
  -1   9   4     1072.66     1195.15     26.01 o 
   0   9   4    20103.99    19580.77    245.05 o 
   1   9   4     2834.50     3080.01     45.41 o 
   2   9   4    16419.51    16182.60    203.57 o 
   3   9   4     8282.34     8485.88    168.21 o 
   4   9   4      421.47      437.81     13.45 o 
   5   9   4       71.30       50.18      7.84 o 
   6   9   4     3858.49     3777.43     50.33 o 
   7   9   4     5581.62     5805.60     83.07 o 
   8   9   4      307.42      336.20     20.58 o 
   9   9   4     3377.39     3413.52     49.19 o 
  10   9   4      202.54      216.84     14.64 o 
  11   9   4       28.34       28.10     11.94 o 
  12   9   4     2035.91     1953.98     37.85 o 
  13   9   4     1661.71     1673.00     63.00 o 
  14   9   4      355.46      289.03     24.22 o 
  15   9   4     1334.51     1367.27     49.14 o 
  16   9   4      315.05      298.99     27.94 o 
 -13  10   4       13.72       -6.23     30.64 o 
 -12  10   4       44.40       39.16     27.69 o 
 -11  10   4      387.14      326.02     30.58 o 
 -10  10   4     2590.94     2641.42    109.93 o 
  -9  10   4      871.59      826.27     41.40 o 
  -8  10   4     2457.63     2521.36     67.50 o 
  -7  10   4       57.36       73.86     20.77 o 
  -6  10   4       18.17       10.93     19.48 o 
  -5  10   4     2762.99     2765.60     53.63 o 
  -4  10   4      537.46      585.51     20.15 o 
  -3  10   4       44.69       66.66     10.96 o 
  -2  10   4     6831.86     6885.63     93.18 o 
  -1  10   4       97.65      126.46     19.51 o 
   0  10   4      119.49      196.86     26.24 o 
   1  10   4     3698.78     3641.78     91.23 o 
   2  10   4       55.85       44.21     10.86 o 
   3  10   4     1191.19     1154.71     28.86 o 
   4  10   4      593.35      675.40     38.75 o 
   5  10   4    24771.61    25119.12    283.16 o 
   6  10   4       41.43       30.09     12.31 o 
   7  10   4     3265.29     3150.67     50.50 o 
   8  10   4      650.38      671.08     20.80 o 
   9  10   4     8572.40     8513.81    117.75 o 
  10  10   4      354.63      384.02     18.11 o 
  11  10   4     2862.90     2699.35     45.41 o 
  12  10   4     4124.32     4340.61     64.04 o 
  13  10   4       93.57       57.32     18.36 o 
  14  10   4      535.50      489.70     34.52 o 
  15  10   4       14.29       10.32     20.44 o 
  16  10   4     1083.17     1115.55     84.70 o 
 -13  11   4        5.11      -12.62     36.04 o 
 -12  11   4       58.02       70.94     26.67 o 
 -11  11   4       30.89       48.57     37.85 o 
 -10  11   4      102.90       90.07     27.20 o 
  -9  11   4      912.28      923.68     45.23 o 
  -8  11   4       25.04       25.18     22.83 o 
  -7  11   4     7171.09     7379.06    255.91 o 
  -6  11   4     3418.52     3361.17    106.33 o 
  -5  11   4      495.45      547.17     35.41 o 
  -4  11   4      474.16      462.73     20.64 o 
  -3  11   4     2615.39     2634.29     49.31 o 
  -2  11   4     3932.52     3724.94     57.16 o 
  -1  11   4     3772.53     3831.24     58.28 o 
   0  11   4    21601.36    21671.47    271.37 o 
   1  11   4     3558.80     3403.44     62.08 o 
   2  11   4     1259.19     1193.82     31.41 o 
   3  11   4     4491.74     4440.20     75.97 o 
   4  11   4    26514.64    26369.10    380.01 o 
   5  11   4     3896.21     3688.18     65.47 o 
   6  11   4     2109.91     2132.80     43.44 o 
   7  11   4     3984.35     4028.43     64.00 o 
   8  11   4      241.25      188.22     14.88 o 
   9  11   4     1075.04     1156.60     38.50 o 
  10  11   4     1158.66     1185.93     31.97 o 
  11  11   4     2067.65     2202.97     47.24 o 
  12  11   4      277.09      245.65     21.10 o 
  13  11   4     2729.29     2787.39     64.56 o 
  14  11   4       96.80       77.68     24.11 o 
 -12  12   4      428.12      430.31     51.36 o 
 -11  12   4      232.82      164.66     32.44 o 
 -10  12   4       53.30       50.13     27.69 o 
  -9  12   4      639.21      670.89     92.81 o 
  -8  12   4      190.82      145.27     27.20 o 
  -7  12   4     2301.02     2507.12     93.71 o 
  -6  12   4     8805.04     8927.21    171.98 o 
  -5  12   4     2258.17     2210.77     61.01 o 
  -4  12   4       48.30       40.76     15.29 o 
  -3  12   4      274.44      283.84     16.74 o 
  -2  12   4     6121.28     5893.60     90.92 o 
  -1  12   4     7982.13     8024.83    109.54 o 
   0  12   4      135.61      122.07     13.94 o 
   1  12   4     5946.54     5857.30     83.87 o 
   2  12   4      645.95      707.29     29.13 o 
   3  12   4     3126.87     3058.61     58.02 o 
   5  12   4     9682.88     9425.88    146.50 o 
   6  12   4      107.37       96.67     13.47 o 
   7  12   4      164.41      116.21     15.12 o 
   8  12   4     3749.09     3784.99     64.77 o 
   9  12   4      712.39      781.78     29.09 o 
  10  12   4      702.93      698.19     29.13 o 
  11  12   4     1178.90     1274.82     46.64 o 
  12  12   4     2914.57     2929.03     57.94 o 
  13  12   4     1903.54     2012.21     48.11 o 
 -11  13   4     1048.09     1114.30     60.53 o 
 -10  13   4       63.74       19.82     28.04 o 
  -9  13   4      932.93      820.46    102.72 o 
  -8  13   4      256.99      177.56     28.04 o 
  -7  13   4      508.40      490.60     37.19 o 
  -6  13   4      391.92      410.79     32.48 o 
  -5  13   4     5981.54     6087.66    126.75 o 
  -4  13   4       84.59       58.69     16.28 o 
  -3  13   4      227.04      192.37     16.18 o 
  -2  13   4     3028.83     2967.67     65.81 o 
  -1  13   4     1325.81     1367.16     44.54 o 
   0  13   4     3124.86     3192.26     53.84 o 
   1  13   4      254.91      249.42     28.82 o 
   2  13   4    11003.46    11099.37    149.31 o 
   3  13   4      378.13      354.09     22.62 o 
   4  13   4      262.09      271.42     17.23 o 
   5  13   4     2261.94     2183.86     50.21 o 
   6  13   4     8153.86     7963.30    113.37 o 
   7  13   4     1160.82     1244.23     33.73 o 
   8  13   4     1692.85     1771.23     40.82 o 
   9  13   4      580.76      562.78     27.33 o 
  10  13   4        0.37      -11.84     14.52 o 
  11  13   4     3395.16     3631.61     79.59 o 
  12  13   4      397.01      368.01     24.32 o 
  13  13   4        2.36       16.70     24.22 o 
 -10  14   4     1833.99     1759.61     70.30 o 
  -9  14   4      566.99      555.46     42.00 o 
  -8  14   4      562.18      511.07     38.85 o 
  -7  14   4       22.16      -25.11     25.11 o 
  -6  14   4      499.83      600.71     41.55 o 
  -5  14   4       29.99       40.06     24.63 o 
  -4  14   4     2758.25     2650.59     85.28 o 
  -3  14   4     1325.10     1228.08     34.55 o 
  -2  14   4     4356.93     4327.24     69.09 o 
  -1  14   4     1025.09     1026.09     31.46 o 
   0  14   4        1.66      -13.64     13.64 o 
   1  14   4     2031.73     1999.92     40.92 o 
   2  14   4      229.83      213.72     17.92 o 
   3  14   4      635.89      669.72     25.90 o 
   4  14   4     2951.28     2932.31     51.97 o 
   5  14   4       18.40        3.76     14.63 o 
   6  14   4     7358.57     7256.42    117.06 o 
   7  14   4      450.18      386.15     26.80 o 
   8  14   4     1738.08     1802.08     38.53 o 
   9  14   4      845.67      863.35     28.90 o 
  10  14   4     1780.55     1752.64     41.35 o 
  11  14   4     2748.35     2946.85     62.10 o 
  12  14   4      279.28      313.38     31.18 o 
  13  14   4      571.29      786.74     53.29 o 
  -9  15   4     1442.78     1388.14     65.17 o 
  -8  15   4     1162.28     1154.47     60.81 o 
  -7  15   4       34.89      -16.22     27.69 o 
  -6  15   4       90.13       99.59     28.57 o 
  -5  15   4        0.69      -24.63     24.63 o 
  -4  15   4      134.48      116.34     23.81 o 
  -3  15   4      320.61      267.84     20.53 o 
  -2  15   4      913.25      826.74     45.00 o 
  -1  15   4    10635.29    10652.92    145.82 o 
   0  15   4      873.99      803.28     31.78 o 
   1  15   4     1824.77     1750.83     41.67 o 
   2  15   4       59.22       65.17     16.60 o 
   3  15   4     3143.97     3155.55     60.87 o 
   4  15   4     1040.93      971.05     31.67 o 
   5  15   4     1330.99     1343.42     37.72 o 
   6  15   4     7428.80     7392.49    107.71 o 
   7  15   4      174.70      150.98     17.33 o 
   8  15   4      134.90      133.41     17.64 o 
   9  15   4        0.59       17.52     16.48 o 
  10  15   4     6122.20     6265.90     87.74 o 
  11  15   4       21.91       31.06     27.31 o 
  12  15   4      152.02      161.85     29.47 o 
  13  15   4      141.22      149.87     29.82 o 
  -8  16   4      508.57      465.40     40.01 o 
  -7  16   4      805.48      783.50     56.67 o 
  -6  16   4      728.58      753.75     79.30 o 
  -5  16   4      273.30      240.61     34.12 o 
  -4  16   4        1.22      -19.44     26.40 o 
  -3  16   4       21.57      -19.62     19.62 o 
  -2  16   4     1597.32     1571.94     41.53 o 
  -1  16   4      631.45      532.85     28.26 o 
   0  16   4     2576.33     2648.11     53.72 o 
   1  16   4      480.91      412.40     24.10 o 
   2  16   4      175.61      201.25     20.66 o 
   3  16   4       11.72       19.18     17.44 o 
   4  16   4        8.01        9.89     17.44 o 
   5  16   4     3081.92     3089.39     58.19 o 
   6  16   4      178.36      145.77     19.72 o 
   7  16   4     1695.95     1552.24     37.24 o 
   8  16   4      651.22      654.20     36.04 o 
   9  16   4      927.21      998.24     34.49 o 
  10  16   4      448.56      478.05     32.00 o 
  11  16   4      199.02      131.50     31.18 o 
  12  16   4       42.85       63.72     28.27 o 
  -6  17   4      373.92      352.54     38.11 o 
  -5  17   4      610.57      536.02     41.28 o 
  -4  17   4       91.68      135.40     30.65 o 
  -3  17   4     1072.47     1099.82     74.79 o 
  -2  17   4        8.61      -17.89     17.89 o 
  -1  17   4      148.53      121.79     21.84 o 
   0  17   4      125.03      105.49     19.72 o 
   1  17   4     3698.13     3755.10     67.68 o 
   2  17   4        4.45       -6.13     18.83 o 
   3  17   4      811.11      849.24     43.32 o 
   4  17   4     2584.35     2768.54     59.31 o 
   5  17   4     1275.91     1335.12     47.34 o 
   6  17   4      480.03      404.51     24.82 o 
   7  17   4      267.00      229.20     20.16 o 
   8  17   4     1962.54     1916.76     44.89 o 
   9  17   4        1.61      -11.70     25.75 o 
  10  17   4        2.81       26.13     21.55 o 
  11  17   4      167.06      214.46     61.27 o 
  -4  18   4     3081.15     3298.99     96.73 o 
  -3  18   4      626.05      577.90     45.40 o 
  -2  18   4       34.70      -12.56     21.57 o 
  -1  18   4      877.50      862.46     39.21 o 
   0  18   4      905.38      852.22     44.42 o 
   1  18   4        5.47      -20.01     20.01 o 
   2  18   4      532.34      493.92     29.36 o 
   3  18   4      896.62      818.63     40.71 o 
   4  18   4      474.09      509.85     28.96 o 
   5  18   4      587.77      648.29     34.13 o 
   6  18   4      170.05      187.01     23.63 o 
   7  18   4      311.32      270.66     23.31 o 
   8  18   4      141.49      150.11     33.66 o 
   9  18   4      152.36      110.49     31.97 o 
  -1  19   4        8.58      -24.71     24.71 o 
   0  19   4      190.05      163.42     25.99 o 
   1  19   4        9.42      -12.66     22.33 o 
   2  19   4      220.59      226.26     25.02 o 
   3  19   4        4.73      -14.95     21.99 o 
   4  19   4      553.53      478.14     33.75 o 
   5  19   4     1424.00     1515.17     57.24 o 
   6  19   4       16.07       -5.42     25.15 o 
  -3 -16   5        4.94       14.27     60.37 o 
  -2 -16   5      724.54      726.50     51.83 o 
  -1 -16   5      169.90      205.34     36.66 o 
   0 -16   5      501.21      443.06     37.99 o 
  -7 -15   5      107.60       85.16     29.44 o 
  -6 -15   5        2.96      -21.86     21.86 o 
  -5 -15   5     1470.81     1578.12     53.77 o 
  -4 -15   5      312.16      327.90     33.96 o 
  -3 -15   5      778.16      856.36     41.27 o 
  -2 -15   5       61.57       31.63     44.41 o 
  -1 -15   5      414.69      385.63     46.29 o 
   0 -15   5      271.86      259.70     36.58 o 
   1 -15   5     1294.79     1277.76     47.69 o 
   2 -15   5      401.11      405.84     37.46 o 
   3 -15   5      189.83      180.42     33.51 o 
   4 -15   5      145.26      102.82     31.93 o 
  -9 -14   5      183.88      138.66     27.62 o 
  -8 -14   5     1065.87      992.27     45.28 o 
  -7 -14   5      149.61      130.22     25.86 o 
  -6 -14   5        7.29      -21.03     21.03 o 
  -5 -14   5        0.59      -10.88     20.93 o 
  -4 -14   5     5295.16     5297.06    128.39 o 
  -3 -14   5      223.52      186.09     24.65 o 
  -2 -14   5      227.23      219.01     25.86 o 
  -1 -14   5      229.54      211.60     25.65 o 
   0 -14   5     1401.25     1426.17     45.60 o 
   1 -14   5       26.79       -1.14     20.80 o 
   2 -14   5       91.48      117.88     29.14 o 
   3 -14   5     2463.61     2588.52     62.92 o 
   4 -14   5      250.45      181.41     26.61 o 
   5 -14   5        9.95      -23.46     32.72 o 
   6 -14   5       22.18       -1.20     32.26 o 
 -11 -13   5      662.00      753.31     70.29 o 
 -10 -13   5     1026.35     1030.84     55.68 o 
  -9 -13   5     2855.92     2958.84     67.62 o 
  -8 -13   5       25.66       33.53     22.09 o 
  -7 -13   5       36.98        8.76     19.91 o 
  -6 -13   5      579.03      516.78     32.01 o 
  -5 -13   5     1806.71     1842.13     48.31 o 
  -4 -13   5     1472.26     1567.46     45.30 o 
  -3 -13   5     1763.09     1754.34     49.78 o 
  -2 -13   5      371.78      346.12     31.88 o 
  -1 -13   5       44.30       24.08     23.52 o 
   0 -13   5      302.21      321.68     24.83 o 
   1 -13   5        8.63      -11.69     17.20 o 
   2 -13   5     1587.98     1576.79     47.43 o 
   3 -13   5      431.92      508.44     31.65 o 
   4 -13   5      966.41      943.04     35.49 o 
   5 -13   5      802.02      707.75     37.46 o 
   6 -13   5       20.00      -18.46     18.46 o 
   7 -13   5        1.00      -27.95     27.95 o 
 -12 -12   5       99.75       66.68     39.65 o 
 -11 -12   5      206.82      189.23     43.25 o 
 -10 -12   5      137.43      121.14     38.75 o 
  -9 -12   5        4.83       -0.15     20.92 o 
  -8 -12   5      935.30      853.95     37.92 o 
  -7 -12   5       11.37       -9.65     19.62 o 
  -6 -12   5      546.24      542.12     32.81 o 
  -5 -12   5     1219.41     1156.31     40.94 o 
  -4 -12   5       17.21       12.94     17.52 o 
  -3 -12   5       12.82        7.14     18.04 o 
  -2 -12   5     2884.30     2844.02     59.18 o 
  -1 -12   5       19.38      -21.99     21.99 o 
   0 -12   5     4395.02     4250.41     78.38 o 
   1 -12   5       66.77       81.38     20.26 o 
   2 -12   5       64.96       45.00     23.35 o 
   3 -12   5      909.35      961.79     32.78 o 
   4 -12   5     1682.15     1650.19     40.19 o 
   5 -12   5      119.39       98.49     18.27 o 
   6 -12   5      643.26      573.09     33.29 o 
   7 -12   5      520.45      409.82     35.61 o 
   8 -12   5       33.20       59.47     45.05 o 
   9 -12   5        1.93      -34.24     46.86 o 
 -13 -11   5      329.96      337.01     46.86 o 
 -12 -11   5      263.55      266.72     39.65 o 
 -11 -11   5      724.87      688.43     57.67 o 
 -10 -11   5      580.84      566.43     38.73 o 
  -9 -11   5      568.80      509.12     31.22 o 
  -8 -11   5        6.00      -17.16     17.16 o 
  -7 -11   5     4274.17     4237.35     81.03 o 
  -6 -11   5     5238.51     5278.13     91.77 o 
  -5 -11   5      926.08      935.52     36.20 o 
  -4 -11   5      118.50      108.16     18.81 o 
  -3 -11   5       23.30       29.84     17.67 o 
  -2 -11   5      402.33      434.34     25.29 o 
  -1 -11   5      375.93      350.14     23.17 o 
   0 -11   5        9.90       14.27     16.04 o 
   1 -11   5     7689.31     7801.53    124.89 o 
   2 -11   5       85.53       76.39     15.54 o 
   3 -11   5     1514.57     1552.35     36.45 o 
   4 -11   5       18.73       30.21     19.51 o 
   5 -11   5     1833.66     1932.57     42.08 o 
   6 -11   5        0.42       -9.97     15.53 o 
   7 -11   5      911.56      916.40     39.08 o 
   8 -11   5     2455.53     2571.21     75.75 o 
   9 -11   5      643.61      585.71     61.27 o 
  10 -11   5       15.04      -46.86     46.86 o 
 -13 -10   5      730.02      832.61     66.68 o 
 -12 -10   5      150.86      115.34     36.04 o 
 -11 -10   5      829.59      713.66     61.27 o 
 -10 -10   5      201.78      186.40     25.55 o 
  -9 -10   5     1080.61     1110.68     37.84 o 
  -8 -10   5       26.21        1.44     17.90 o 
  -7 -10   5     1960.51     1905.24     46.75 o 
  -6 -10   5      109.08       75.89     17.13 o 
  -5 -10   5     3998.03     3980.24     72.64 o 
  -4 -10   5     1623.97     1742.31     74.43 o 
  -3 -10   5      255.60      239.80     20.00 o 
  -2 -10   5     2882.63     3000.15     58.76 o 
  -1 -10   5     2207.11     2086.36     45.73 o 
   0 -10   5      675.60      661.92     27.96 o 
   1 -10   5     1011.70     1080.49     38.04 o 
   2 -10   5    17556.10    17459.26    294.72 o 
   3 -10   5      877.96      864.96     27.80 o 
   4 -10   5      647.80      679.98     25.84 o 
   5 -10   5       75.60       61.50     14.63 o 
   6 -10   5     5561.75     5592.06     82.49 o 
   7 -10   5      854.32      848.51     36.99 o 
   8 -10   5      898.13     1025.12     50.03 o 
   9 -10   5     2435.85     2690.66    113.54 o 
  10 -10   5       17.21      -27.03     45.05 o 
  11 -10   5       23.32       43.25     43.25 o 
 -14  -9   5      495.35      607.34     63.08 o 
 -13  -9   5      151.39      183.82     34.24 o 
 -12  -9   5       55.72       75.69     30.64 o 
 -11  -9   5      275.13      191.03     32.44 o 
 -10  -9   5     4315.30     4323.43    133.36 o 
  -9  -9   5      233.35      215.65     20.40 o 
  -8  -9   5     2188.08     2111.25     47.70 o 
  -7  -9   5     1667.16     1706.56     42.25 o 
  -6  -9   5     2185.23     2204.73     48.11 o 
  -5  -9   5     2683.59     2719.01     54.28 o 
  -4  -9   5      433.21      459.91     23.84 o 
  -3  -9   5    17371.10    16537.40    242.03 o 
  -2  -9   5      144.26      145.17     15.54 o 
  -1  -9   5       34.81       19.82     15.72 o 
   0  -9   5      291.18      300.37     16.94 o 
   1  -9   5     9907.38     9971.46    151.90 o 
   2  -9   5       16.90       32.63     12.37 o 
   3  -9   5     1159.69     1171.14     28.86 o 
   4  -9   5      724.06      712.29     24.88 o 
   5  -9   5       10.51        4.53     12.89 o 
   6  -9   5      216.23      192.04     15.72 o 
   7  -9   5       14.40        5.50     14.76 o 
   8  -9   5     1140.31     1180.22     52.20 o 
   9  -9   5       58.40       45.05     41.45 o 
  10  -9   5      916.42      919.11     81.10 o 
  11  -9   5      889.71      832.61     84.70 o 
  12  -9   5        0.20      -48.66     48.66 o 
 -14  -8   5        8.24      -23.43     32.44 o 
 -13  -8   5     1700.58     1495.81     75.69 o 
 -12  -8   5      957.87     1020.03     64.88 o 
 -11  -8   5      670.78      655.99     54.07 o 
 -10  -8   5      353.24      268.53     32.44 o 
  -9  -8   5     3589.62     3507.36     78.36 o 
  -8  -8   5       84.26       70.26     15.54 o 
  -7  -8   5     4728.87     4669.78     79.34 o 
  -6  -8   5      527.51      483.57     24.58 o 
  -5  -8   5      479.49      500.36     23.59 o 
  -4  -8   5     1343.45     1367.48     34.90 o 
  -3  -8   5     2549.15     2511.93     50.10 o 
  -2  -8   5     5659.78     5664.16     91.07 o 
  -1  -8   5     3048.26     2976.70     46.74 o 
   0  -8   5     3395.05     3277.26     50.46 o 
   1  -8   5       86.81       84.04     13.36 o 
   2  -8   5      289.33      337.64     18.88 o 
   3  -8   5      464.50      440.42     20.15 o 
   4  -8   5     4662.71     4630.98     67.82 o 
   5  -8   5      624.37      625.03     24.19 o 
   6  -8   5    10585.74    10410.52    136.98 o 
   7  -8   5      233.68      265.03     16.93 o 
   8  -8   5      718.89      737.40     44.55 o 
   9  -8   5       97.49       43.97     28.83 o 
  10  -8   5     1818.49     1820.20     95.52 o 
  11  -8   5       33.11      -43.25     43.25 o 
  12  -8   5      316.81      264.92     55.87 o 
  13  -8   5      330.14      225.27     57.67 o 
 -15  -7   5      253.74      209.05     29.31 o 
 -14  -7   5        6.06       50.46     34.24 o 
 -13  -7   5       78.57       99.12     34.24 o 
 -12  -7   5     3843.08     4004.45    126.15 o 
 -11  -7   5      888.01      926.32     57.67 o 
 -10  -7   5      648.74      565.89     43.25 o 
  -9  -7   5        0.88        3.05     18.18 o 
  -8  -7   5     9494.32     9867.37    149.99 o 
  -7  -7   5     3429.98     3549.79     63.08 o 
  -6  -7   5     2421.06     2399.73     47.46 o 
  -5  -7   5     5893.38     5584.57     89.02 o 
  -4  -7   5       27.61       44.80     13.31 o 
  -3  -7   5     1540.56     1440.80     60.52 o 
  -2  -7   5      531.31      627.49     26.84 o 
  -1  -7   5    28962.21    28736.37    353.25 o 
   0  -7   5     9053.64     9131.83    118.53 o 
   1  -7   5     6751.26     6870.46    105.87 o 
   2  -7   5      100.23      108.76     12.01 o 
   3  -7   5      847.95      797.40     21.81 o 
   4  -7   5      397.09      442.08     18.84 o 
   5  -7   5     1009.20     1075.21     26.55 o 
   6  -7   5     1257.11     1192.96     28.20 o 
   7  -7   5     9495.27     9769.11    144.89 o 
   8  -7   5      464.40      478.40     26.89 o 
   9  -7   5       94.09       69.38     25.11 o 
  10  -7   5        7.08       19.82     36.04 o 
  11  -7   5     2017.21     2092.33    104.53 o 
  12  -7   5        7.26      -45.05     45.05 o 
  13  -7   5       20.40       30.64     52.26 o 
 -15  -6   5      423.14      418.18     55.87 o 
 -14  -6   5      350.41      347.10     65.78 o 
 -13  -6   5     2447.14     2295.98     86.50 o 
 -12  -6   5     2197.48     2182.44     81.10 o 
 -11  -6   5      591.40      556.87     43.25 o 
 -10  -6   5      145.36      133.36     28.83 o 
  -9  -6   5       93.82       48.66     25.23 o 
  -8  -6   5     5808.68     5757.68    174.81 o 
  -7  -6   5      956.43      916.44     24.52 o 
  -6  -6   5     3138.56     3109.16     47.48 o 
  -5  -6   5     4646.62     4489.84     63.46 o 
  -4  -6   5     2865.60     2854.35     43.88 o 
  -3  -6   5     8661.55     8233.92    194.12 o 
  -2  -6   5     1502.25     1524.64     23.88 o 
  -1  -6   5     3014.59     3159.42     46.82 o 
   0  -6   5      414.06      399.12     15.00 o 
   1  -6   5    16927.95    17033.03    244.77 o 
   2  -6   5     8320.60     8220.32    107.03 o 
   3  -6   5      137.00      168.30     12.01 o 
   4  -6   5      743.31      746.32     21.01 o 
   5  -6   5      809.73      813.92     26.06 o 
   6  -6   5     4372.54     4351.77     56.50 o 
   7  -6   5     2279.06     2395.49     36.56 o 
   8  -6   5    10268.44    10218.03    136.19 o 
   9  -6   5      562.03      503.23     35.78 o 
  10  -6   5      216.19      270.33     45.05 o 
  11  -6   5       39.90       27.03     36.04 o 
  12  -6   5     1400.64     1575.11     95.52 o 
  13  -6   5     1595.83     1710.27     95.52 o 
  14  -6   5      156.81      201.84     57.67 o 
 -16  -5   5       10.64       10.81     36.04 o 
 -15  -5   5      200.86      174.81     37.85 o 
 -14  -5   5        0.17       28.83     34.24 o 
 -13  -5   5     2711.04     2670.35     68.81 o 
 -12  -5   5       63.90       73.89     28.83 o 
 -11  -5   5      556.32      529.84     46.86 o 
 -10  -5   5     1696.75     1564.29     64.88 o 
  -9  -5   5     4373.72     3912.54    113.54 o 
  -8  -5   5     6863.69     6908.65    114.48 o 
  -7  -5   5        2.31        3.13     14.61 o 
  -6  -5   5      334.21      306.46     15.58 o 
  -5  -5   5      276.88      318.12     14.45 o 
  -4  -5   5    27760.50    27735.70    340.92 o 
  -3  -5   5      103.61       82.12      8.94 o 
  -2  -5   5     5229.37     5120.62     82.84 o 
  -1  -5   5     2461.53     2733.79     35.52 o 
   0  -5   5     6874.29     7169.08     82.88 o 
   1  -5   5     1934.66     2031.61     27.98 o 
   2  -5   5     1714.56     1807.90     56.54 o 
   3  -5   5    27934.90    28283.11    311.08 o 
   4  -5   5      328.84      357.18     15.35 o 
   5  -5   5      447.30      428.71     15.02 o 
   6  -5   5     1144.61     1114.18     27.17 o 
   7  -5   5     5409.80     5651.41     70.08 o 
   8  -5   5     1480.55     1604.22     33.87 o 
   9  -5   5     5396.80     5415.02     92.57 o 
  10  -5   5       25.24        6.89     20.67 o 
  11  -5   5      254.01      239.45     45.05 o 
  12  -5   5     2161.52     2427.55    124.35 o 
  13  -5   5      191.72      209.42     30.50 o 
  14  -5   5      104.21       78.34     29.76 o 
  15  -5   5       73.15       59.79     32.33 o 
 -16  -4   5       40.23       28.83     36.04 o 
 -15  -4   5      563.55      562.28     59.47 o 
 -14  -4   5     4973.96     4919.96    149.58 o 
 -13  -4   5     1076.53      944.62     43.33 o 
 -12  -4   5       99.31      111.67     21.00 o 
 -11  -4   5      390.10      416.30     43.25 o 
 -10  -4   5     6752.81     6882.53    183.82 o 
  -9  -4   5     1800.04     1809.39     68.48 o 
  -8  -4   5      119.92       84.11     15.13 o 
  -7  -4   5    13418.42    13184.26    191.23 o 
  -6  -4   5     4426.61     4561.03     88.00 o 
  -5  -4   5     6452.57     6446.29     97.04 o 
  -4  -4   5      127.04      133.61      9.38 o 
  -3  -4   5    29304.74    28919.92    353.71 o 
  -2  -4   5     3765.18     4010.86    112.34 o 
  -1  -4   5     6938.69     6700.65     87.04 o 
   0  -4   5    14026.36    14413.53    160.37 o 
   1  -4   5     8582.80     8541.61     97.05 o 
   2  -4   5     2067.00     2109.08     32.09 o 
   3  -4   5    19755.03    19704.43    218.00 o 
   4  -4   5    15650.72    15192.98    169.84 o 
   5  -4   5    20133.15    20476.09    227.31 o 
   6  -4   5      476.74      431.48     14.31 o 
   7  -4   5     5277.30     5268.05     65.22 o 
   8  -4   5      488.26      415.94     19.53 o 
   9  -4   5     2861.96     2866.15     57.80 o 
  10  -4   5     1499.36     1518.06     40.53 o 
  11  -4   5     3430.04     3568.59     87.12 o 
  12  -4   5     5263.99     5392.47    120.30 o 
  13  -4   5       28.41        6.79     24.63 o 
  14  -4   5      291.08      332.61     76.59 o 
  15  -4   5      184.89      210.76     36.37 o 
 -16  -3   5       36.33       61.27     36.04 o 
 -15  -3   5     1515.11     1555.28     77.49 o 
 -14  -3   5      116.67      115.34     34.24 o 
 -13  -3   5     2156.28     2155.41     81.10 o 
 -12  -3   5      564.70      591.03     72.09 o 
 -11  -3   5      874.53      787.20     50.46 o 
 -10  -3   5       23.95       43.25     19.82 o 
  -9  -3   5     1208.81     1238.10     52.26 o 
  -8  -3   5     3580.82     3317.82     97.32 o 
  -7  -3   5     1184.11     1179.18     41.07 o 
  -6  -3   5    25330.71    24643.77    347.78 o 
  -5  -3   5      252.70      265.76     12.04 o 
  -4  -3   5     6210.15     6267.62     93.79 o 
  -3  -3   5      556.33      632.39     20.86 o 
  -2  -3   5    55970.04    53609.38    887.31 o 
  -1  -3   5      387.09      314.33     13.01 o 
   0  -3   5    40806.16    42208.67    512.81 o 
   1  -3   5    14230.37    14340.51    158.91 o 
   2  -3   5    11849.24    12285.70    153.15 o 
   3  -3   5     1691.08     1602.51     23.17 o 
   4  -3   5    11278.70    11265.25    126.81 o 
   5  -3   5    12907.46    12687.99    142.75 o 
   6  -3   5      113.43      124.43      8.71 o 
   7  -3   5     5077.49     5046.48     62.29 o 
   8  -3   5        8.64       11.32     11.02 o 
   9  -3   5     1617.57     1540.34     51.24 o 
  10  -3   5      199.55      189.22     19.06 o 
  11  -3   5     3592.01     3810.73     90.37 o 
  12  -3   5      268.28      256.62     53.16 o 
  13  -3   5     2140.66     2216.93     68.78 o 
  14  -3   5       11.18      -26.85     26.85 o 
  15  -3   5        4.98      -15.19     30.74 o 
 -16  -2   5      601.43      674.02     63.08 o 
 -15  -2   5      158.39      221.67     37.85 o 
 -14  -2   5      805.27      674.02     57.67 o 
 -13  -2   5     1824.74     1919.32     79.30 o 
 -12  -2   5     3205.44     3147.94     76.46 o 
 -11  -2   5     3510.58     3493.93     63.55 o 
 -10  -2   5        3.28       -2.70     15.29 o 
  -9  -2   5      405.26      407.29     37.85 o 
  -8  -2   5      243.02      308.17     28.83 o 
  -7  -2   5    20488.67    20333.76    287.87 o 
  -6  -2   5      880.36      848.97     31.47 o 
  -5  -2   5       21.40        8.00      7.13 o 
  -4  -2   5       75.27      113.15     10.40 o 
  -3  -2   5     2197.11     2253.22     38.54 o 
  -2  -2   5     7592.67     7314.86     94.03 o 
  -1  -2   5     1325.74     1491.36     34.34 o 
   0  -2   5      878.25      803.14     15.52 o 
   1  -2   5      826.72      829.18     13.39 o 
   2  -2   5     4767.53     5758.72     74.40 o 
   3  -2   5    13639.90    13990.61    155.31 o 
   4  -2   5      749.50      850.77     15.04 o 
   5  -2   5      223.73      201.71      8.70 o 
   6  -2   5      490.84      489.31     13.20 o 
   7  -2   5    14645.98    14714.90    165.41 o 
   8  -2   5     6354.02     6549.52     89.76 o 
   9  -2   5     2971.64     3133.54     50.46 o 
  10  -2   5      563.11      542.14     28.05 o 
  11  -2   5     1053.05      946.68     43.62 o 
  12  -2   5     3101.85     3064.47     77.70 o 
  13  -2   5      232.02      259.87     31.55 o 
  14  -2   5     1769.51     1829.19     64.88 o 
  15  -2   5      152.82      147.15     32.84 o 
  16  -2   5       31.86      -14.66     32.03 o 
 -16  -1   5        2.24       57.67     36.04 o 
 -15  -1   5        8.02      -30.64     30.64 o 
 -14  -1   5      565.88      580.30     54.07 o 
 -13  -1   5       85.79       72.36     24.24 o 
 -12  -1   5        7.63       16.28     29.74 o 
 -11  -1   5       19.78       22.98     31.54 o 
 -10  -1   5      362.97      344.03     27.38 o 
  -9  -1   5     2505.06     2413.17     56.07 o 
  -8  -1   5     2475.34     2452.50     61.27 o 
  -7  -1   5     1369.53     1461.07     35.41 o 
  -6  -1   5        7.46        7.90      7.64 o 
  -5  -1   5    13151.17    13096.53    375.75 o 
  -4  -1   5     6398.81     5885.68     75.62 o 
  -3  -1   5      120.72      114.44      6.71 o 
  -2  -1   5    40716.97    41377.09    503.34 o 
  -1  -1   5       26.05       14.42      9.35 o 
   0  -1   5    14826.49    15242.34    279.22 o 
   1  -1   5     2969.99     3230.47     43.57 o 
   2  -1   5    53793.71    53382.80    650.91 o 
   3  -1   5     2216.18     2093.39     27.06 o 
   4  -1   5      993.35     1151.45     17.51 o 
   5  -1   5     3121.01     3245.10     40.24 o 
   6  -1   5     2427.70     2474.87     46.27 o 
   7  -1   5      693.21      691.38     15.91 o 
   8  -1   5     1357.83     1339.88     27.58 o 
   9  -1   5    12927.64    13054.11    197.32 o 
  10  -1   5      708.29      689.52     29.47 o 
  11  -1   5     1979.53     2047.96     57.97 o 
  12  -1   5      240.93      272.20     27.95 o 
  13  -1   5      732.15      777.39     45.03 o 
  14  -1   5      217.53      218.00     30.58 o 
  15  -1   5     2013.98     2171.67     75.06 o 
  16  -1   5      127.42       92.81     33.13 o 
 -16   0   5     1461.21     1503.02     79.30 o 
 -15   0   5      652.66      663.20     59.47 o 
 -14   0   5      847.70      697.61     42.33 o 
 -13   0   5      353.84      324.87     27.95 o 
 -12   0   5      147.35      161.34     24.24 o 
 -11   0   5     5388.61     5487.69    113.62 o 
 -10   0   5     1191.24     1024.24     40.24 o 
  -9   0   5    10320.42     9794.25    147.17 o 
  -8   0   5    12680.15    12370.63    177.20 o 
  -7   0   5    14152.04    13623.88    193.14 o 
  -6   0   5      399.66      423.88     12.15 o 
  -5   0   5    20347.54    20708.02    358.23 o 
  -4   0   5    22214.10    21633.32    306.94 o 
  -3   0   5    32324.61    33123.22    466.83 o 
  -2   0   5     1551.78     1806.58     37.98 o 
  -1   0   5     3271.27     2988.23     98.07 o 
   0   0   5     1312.63     1383.49     30.34 o 
   1   0   5     3749.76     3873.51     50.98 o 
   3   0   5    51066.35    50339.32    611.20 o 
   5   0   5     2271.25     2412.08     32.53 o 
   6   0   5     8254.63     8309.31     86.97 o 
   7   0   5      114.84      113.11      9.30 o 
   8   0   5       11.10       -4.71     11.06 o 
   9   0   5      288.26      259.89     16.97 o 
  10   0   5    31026.62    30564.46    445.97 o 
  11   0   5     4333.31     4623.69     81.82 o 
  12   0   5      623.88      642.41     45.96 o 
  13   0   5     2818.44     2789.16     77.03 o 
  14   0   5     1368.72     1377.93     56.70 o 
  15   0   5      265.70      308.10     33.75 o 
  16   0   5       45.24       57.67     30.58 o 
 -16   1   5     1569.06     1760.73     86.50 o 
 -15   1   5      443.09      513.62     57.67 o 
 -14   1   5      130.25      106.33     34.24 o 
 -13   1   5     3484.18     3734.02     88.77 o 
 -12   1   5     3961.29     4015.24     92.37 o 
 -11   1   5     3411.01     2955.35     71.80 o 
 -10   1   5      817.29      731.43     28.50 o 
  -9   1   5     5128.34     5111.64     89.36 o 
  -8   1   5     1337.98     1347.91     36.89 o 
  -7   1   5    18307.09    17992.15    310.81 o 
  -6   1   5     5041.70     4974.40     91.75 o 
  -5   1   5      570.82      574.82     12.38 o 
  -4   1   5      616.95      702.58     13.54 o 
  -3   1   5     5027.59     5268.61     67.50 o 
  -2   1   5     6981.94     7138.96    104.24 o 
  -1   1   5        7.66       -4.26      6.26 o 
   0   1   5    43490.20    43981.91   1735.72 o 
   1   1   5     3120.06     3307.78     66.93 o 
   2   1   5     1796.71     1734.94     23.16 o 
   3   1   5     6389.50     6137.50     71.21 o 
   4   1   5    36044.35    35571.86    391.54 o 
   5   1   5    22625.49    23167.40    257.65 o 
   6   1   5     9913.52    10465.40    135.59 o 
   7   1   5       91.06      108.47      9.60 o 
   8   1   5      931.66      967.05     23.71 o 
   9   1   5     7616.61     7866.56    123.47 o 
  10   1   5     2311.24     2091.79     44.97 o 
  11   1   5     2437.31     2483.62     67.59 o 
  12   1   5        2.79       21.22     18.99 o 
  13   1   5       26.34       44.85     39.65 o 
  14   1   5        2.20       -2.51     26.10 o 
  15   1   5       99.80       38.81     26.85 o 
  16   1   5      550.55      604.55     70.29 o 
  17   1   5      137.30       95.99     36.17 o 
 -16   2   5      346.04      290.15     45.05 o 
 -15   2   5       40.17      142.37     36.04 o 
 -14   2   5        1.63        5.41     30.64 o 
 -13   2   5      715.11      729.63     43.73 o 
 -12   2   5     9248.16     9073.28    267.62 o 
 -11   2   5       83.94       73.56     15.35 o 
 -10   2   5     4068.11     4203.09     73.03 o 
  -9   2   5     1233.87     1110.21     30.30 o 
  -8   2   5     5638.58     5584.97    128.86 o 
  -7   2   5     5021.39     5160.73     97.48 o 
  -6   2   5    11654.98    11577.63    202.57 o 
  -5   2   5    41490.35    42044.62    711.26 o 
  -4   2   5      355.01      402.10     10.93 o 
  -3   2   5      150.07       95.73      7.70 o 
  -2   2   5     3659.03     3552.12     69.38 o 
  -1   2   5    37513.94    37362.23    723.58 o 
   1   2   5    34619.29    34789.05    618.47 o 
   2   2   5     2596.43     2569.08     35.80 o 
   3   2   5      233.93      213.25      8.83 o 
   4   2   5     8354.75     8168.13    113.08 o 
   5   2   5       65.04      100.36     15.97 o 
   6   2   5       11.32        6.95      6.21 o 
   7   2   5     2922.34     3026.49     45.71 o 
   8   2   5     7086.17     6928.45     94.15 o 
   9   2   5     7024.36     7496.68    102.27 o 
  10   2   5     1910.53     1799.00     35.80 o 
  11   2   5      905.14      890.91     31.77 o 
  12   2   5     2873.63     2832.12    128.86 o 
  13   2   5     3997.06     4148.67     96.85 o 
  14   2   5     3402.51     3723.90     93.00 o 
  15   2   5     2454.22     2667.69     79.64 o 
  16   2   5       68.61       37.57     28.98 o 
  17   2   5      256.98      222.98     36.69 o 
 -16   3   5        0.06       16.22     37.85 o 
 -15   3   5      610.13      627.16     61.27 o 
 -14   3   5      962.46      994.80     64.88 o 
 -13   3   5       18.99       25.23     30.64 o 
 -12   3   5      885.66      827.92     32.40 o 
 -11   3   5     8414.43     8169.12    129.45 o 
 -10   3   5       20.82        4.55     12.98 o 
  -9   3   5      136.66      106.18     17.17 o 
  -8   3   5      229.11      264.71     19.72 o 
  -7   3   5      254.97      209.07     16.57 o 
  -6   3   5      372.98      421.99     48.66 o 
  -5   3   5     2993.75     2952.84     58.62 o 
  -4   3   5    16327.91    17241.80    212.95 o 
  -3   3   5    56237.18    56894.06    808.98 o 
  -2   3   5      415.75      411.86     15.33 o 
  -1   3   5     1805.16     1658.61     28.98 o 
   0   3   5     1186.23     1064.49     18.09 o 
   1   3   5    34674.41    35855.29    515.32 o 
   3   3   5    13900.92    14840.54    227.16 o 
   4   3   5    47132.78    48318.32    698.43 o 
   5   3   5     9629.20     9621.95    159.72 o 
   6   3   5     1899.77     1746.15     42.14 o 
   7   3   5     9257.79     9034.92    118.68 o 
   8   3   5    66438.37    65611.88    811.94 o 
   9   3   5      307.07      269.59     15.91 o 
  10   3   5     2394.68     2313.92     41.64 o 
  11   3   5     2694.84     2679.01     47.45 o 
  12   3   5      873.48      913.33     37.89 o 
  13   3   5      283.99      238.38     27.38 o 
  14   3   5        3.66       11.00     24.11 o 
  15   3   5     2731.16     2948.70     81.53 o 
  16   3   5      317.88      301.29     36.04 o 
  17   3   5      493.94      449.09     40.72 o 
 -16   4   5      119.15       46.86     39.65 o 
 -15   4   5       10.72        9.01     34.24 o 
 -14   4   5      337.80      311.78     43.25 o 
 -13   4   5      239.64      224.52     26.10 o 
 -12   4   5      128.00       80.95     22.83 o 
 -11   4   5     1420.79     1339.90     46.50 o 
 -10   4   5    10927.38    10715.78    196.20 o 
  -9   4   5     1117.71     1160.07     39.44 o 
  -8   4   5     9416.26     9131.33    166.88 o 
  -7   4   5      219.41      197.15     28.83 o 
  -6   4   5     5818.05     5692.25    195.54 o 
  -5   4   5     1478.77     1598.13     37.58 o 
  -4   4   5    10749.63    10134.82    131.62 o 
  -3   4   5    14526.45    14188.07    168.99 o 
  -2   4   5     9281.01     9443.49    112.45 o 
  -1   4   5    16997.74    16487.99    264.54 o 
   0   4   5     8017.53     8186.30    101.90 o 
   1   4   5    26061.40    26840.47    296.49 o 
   2   4   5      200.30      140.85     16.65 o 
   3   4   5    90515.45    90682.51   1140.45 o 
   4   4   5      222.36      182.72      9.93 o 
   5   4   5     8649.52     8673.96    169.07 o 
   6   4   5     1377.19     1383.83     24.90 o 
   7   4   5     9231.83     9230.39    106.41 o 
   8   4   5      974.45      954.76     26.53 o 
   9   4   5    15204.33    15147.17    195.50 o 
  10   4   5     1144.73     1052.64     27.43 o 
  11   4   5      796.73      741.57     31.47 o 
  12   4   5     5408.88     5347.01     80.39 o 
  13   4   5      318.97      281.77     31.58 o 
  14   4   5      238.01      230.59     25.49 o 
  15   4   5        6.13      -21.49     35.14 o 
  16   4   5     3665.62     3661.66     97.48 o 
  17   4   5      197.57      210.99     36.96 o 
 -15   5   5     1013.44     1202.06     77.49 o 
 -14   5   5     1725.79     1788.45     66.68 o 
 -13   5   5      135.55      112.01     25.49 o 
 -12   5   5      554.03      484.09     41.45 o 
 -11   5   5      544.46      559.73     44.15 o 
 -10   5   5     3055.83     3199.91     73.91 o 
  -9   5   5        0.91       -6.01     17.17 o 
  -8   5   5       30.68       21.84     15.89 o 
  -7   5   5     6643.97     6544.50    123.59 o 
  -6   5   5     5781.54     5852.87    136.97 o 
  -5   5   5     4784.05     4431.59     60.88 o 
  -4   5   5     2932.22     2693.62     34.63 o 
  -3   5   5     7394.59     7909.11    121.04 o 
  -2   5   5       45.04       60.65      8.59 o 
  -1   5   5    89647.46    89070.08   1095.95 o 
   0   5   5     4406.97     4518.27     58.91 o 
   1   5   5     2658.83     2515.38     33.75 o 
   2   5   5     7888.37     8331.63    151.37 o 
   3   5   5    10046.46    10106.03    138.53 o 
   4   5   5    25400.15    26135.80    289.61 o 
   5   5   5      344.70      361.30     10.28 o 
   6   5   5     8963.13     8852.51    102.75 o 
   7   5   5     1122.76     1219.00     20.36 o 
   8   5   5      279.36      237.21     19.05 o 
   9   5   5      138.32      167.42     13.23 o 
  10   5   5     6977.94     6972.92     97.30 o 
  11   5   5     7529.92     7528.16    105.42 o 
  12   5   5     1182.92     1237.05     36.68 o 
  13   5   5      443.89      462.15     28.98 o 
  14   5   5       32.63       27.48     30.26 o 
  15   5   5     2119.52     2121.70     70.29 o 
  16   5   5       76.24       99.93     31.20 o 
  17   5   5       15.34        3.42     31.20 o 
 -15   6   5       94.21       66.68     41.45 o 
 -14   6   5       92.72       69.32     27.38 o 
 -13   6   5     2080.85     1974.33    111.74 o 
 -12   6   5       79.64       68.48     28.83 o 
 -11   6   5     1313.64     1391.57     49.70 o 
 -10   6   5     2842.41     2828.08     70.09 o 
  -9   6   5      124.59       96.67     19.72 o 
  -8   6   5     3254.96     3024.98     68.81 o 
  -7   6   5     1703.53     1666.10     68.48 o 
  -6   6   5    43884.12    43658.82    743.74 o 
  -5   6   5     2188.52     2174.40     30.23 o 
  -4   6   5      135.16       97.41      7.02 o 
  -3   6   5      549.17      549.25     12.87 o 
  -2   6   5    28194.76    29509.23    327.04 o 
  -1   6   5     2061.34     2268.61     39.51 o 
   0   6   5      257.63      187.12     13.01 o 
   1   6   5    41470.90    42605.42    723.40 o 
   2   6   5      714.14      856.59     24.09 o 
   4   6   5     1499.67     1361.96     21.46 o 
   5   6   5    27772.45    26886.91    318.46 o 
   6   6   5      242.35      292.49     15.08 o 
   7   6   5     9850.48     9425.76    110.64 o 
   8   6   5      496.69      491.50     14.36 o 
   9   6   5     1847.72     1738.23     33.48 o 
  10   6   5     7617.42     7556.80    105.16 o 
  11   6   5     4457.03     4285.67     66.65 o 
  12   6   5      411.83      341.55     21.33 o 
  13   6   5     4980.91     5093.35     91.55 o 
  14   6   5     2577.53     2733.22     61.71 o 
  15   6   5        2.64       17.37     21.49 o 
  16   6   5      620.11      655.09     55.87 o 
  17   6   5       42.69       26.31     37.85 o 
 -15   7   5      987.95     1094.14     58.25 o 
 -14   7   5       44.76       17.20     27.69 o 
 -13   7   5     1700.62     1787.98     92.81 o 
 -12   7   5     5171.15     5444.93    117.24 o 
 -11   7   5     3316.57     3262.28    128.86 o 
 -10   7   5       66.00       27.78     30.64 o 
  -9   7   5      512.98      476.45     34.41 o 
  -8   7   5      243.00      252.36     22.27 o 
  -7   7   5     7764.13     7601.13    143.98 o 
  -6   7   5      557.11      636.20     81.10 o 
  -5   7   5    16170.54    16154.36    203.54 o 
  -4   7   5     3390.78     3388.92     43.12 o 
  -3   7   5       93.85      124.82      8.52 o 
  -2   7   5     4213.58     4759.05     75.20 o 
  -1   7   5     4175.38     4166.72     58.72 o 
   0   7   5     1567.48     1659.24     61.22 o 
   1   7   5      909.13      969.69     34.43 o 
   2   7   5    28262.05    29110.19    656.29 o 
   3   7   5    40250.01    40664.52    502.77 o 
   4   7   5     2458.57     2370.08     33.34 o 
   5   7   5     8602.53     8875.58    104.18 o 
   6   7   5    18211.22    18547.09    209.67 o 
   7   7   5    14185.13    13867.90    159.11 o 
   8   7   5     3185.68     3038.67     42.41 o 
   9   7   5     8231.57     8048.12     99.60 o 
  10   7   5     1633.53     1613.72     31.60 o 
  11   7   5     1119.10     1090.35     29.42 o 
  12   7   5      105.13       54.63     14.08 o 
  13   7   5     3381.94     3523.11     69.70 o 
  14   7   5     4629.85     4661.58     87.36 o 
  15   7   5     1073.08     1056.52     40.76 o 
  16   7   5        1.37       -8.21     22.18 o 
  17   7   5       32.18       39.65     44.15 o 
 -14   8   5        2.48      -26.67     26.67 o 
 -13   8   5      259.29      284.39     63.08 o 
 -12   8   5       28.45       96.44     26.10 o 
 -11   8   5      722.48      723.21     42.68 o 
 -10   8   5     1083.13     1150.90     80.20 o 
  -9   8   5      461.90      354.18     25.39 o 
  -8   8   5     4024.01     3857.62     84.74 o 
  -7   8   5     4420.15     4464.06    100.92 o 
  -6   8   5      220.28      227.02     15.54 o 
  -5   8   5      267.66      246.42     13.68 o 
  -4   8   5    23026.75    23184.97    286.08 o 
  -3   8   5      428.02      450.40     19.15 o 
  -2   8   5    10621.89    10533.94    135.07 o 
  -1   8   5     2398.37     2615.38     77.64 o 
   0   8   5     3367.52     3392.46     49.21 o 
   1   8   5    13885.59    14017.76    164.50 o 
   2   8   5    11331.03    11598.74    200.59 o 
   3   8   5     2629.69     2720.56     41.45 o 
   4   8   5     2167.24     2177.06     36.04 o 
   5   8   5       66.13       96.04      9.40 o 
   6   8   5     1265.11     1234.62     22.42 o 
   7   8   5      353.54      339.97     13.79 o 
   8   8   5      745.44      773.71     19.60 o 
   9   8   5     2181.81     2229.23     37.60 o 
  10   8   5     1306.52     1287.67     28.74 o 
  11   8   5     4200.91     4293.40     63.56 o 
  12   8   5     1315.46     1299.40     33.51 o 
  13   8   5      589.63      555.39     32.59 o 
  14   8   5     1093.94     1163.42     49.09 o 
  15   8   5     2304.65     2431.46     59.63 o 
  16   8   5       65.93       28.43     25.16 o 
 -14   9   5      229.95      225.93     32.84 o 
 -13   9   5      469.48      376.90     39.65 o 
 -12   9   5      370.83      409.96     33.75 o 
 -11   9   5     1094.03     1027.88     47.47 o 
 -10   9   5      359.40      325.31     61.27 o 
  -9   9   5     3326.68     3270.52     77.73 o 
  -8   9   5     6134.06     6259.86    126.14 o 
  -7   9   5      275.81      234.52     17.52 o 
  -6   9   5     5143.56     5241.15     86.68 o 
  -5   9   5      368.53      372.85     27.38 o 
  -4   9   5      828.94      899.38     23.26 o 
  -3   9   5     1072.06     1027.00     20.63 o 
  -2   9   5     1823.02     1699.21     43.70 o 
  -1   9   5    22618.49    23229.33    340.50 o 
   0   9   5     1279.49     1392.27     26.40 o 
   1   9   5    13973.47    13683.88    173.63 o 
   2   9   5     2811.55     2600.90     36.61 o 
   3   9   5     4051.39     4216.96     54.55 o 
   4   9   5      645.20      724.68     17.82 o 
   5   9   5    24936.63    25089.05    282.14 o 
   6   9   5    13389.03    13423.88    238.11 o 
   7   9   5     6688.24     6774.87     94.44 o 
   8   9   5      196.90      193.55     12.06 o 
   9   9   5     6678.82     6773.57     98.34 o 
  10   9   5     8318.68     8354.06    105.01 o 
  11   9   5     2807.21     2761.95     44.96 o 
  12   9   5     2233.11     2172.37     40.59 o 
  13   9   5     1570.43     1561.12     39.36 o 
  14   9   5       65.11       34.39     20.10 o 
  15   9   5        5.95       21.63     20.81 o 
  16   9   5      527.62      548.57     34.00 o 
 -13  10   5       18.33       11.91     28.98 o 
 -12  10   5        0.37      -25.91     25.91 o 
 -11  10   5     2013.19     2088.49     64.84 o 
 -10  10   5      147.98      103.36     23.81 o 
  -9  10   5        2.33       18.67     22.83 o 
  -8  10   5      804.59      801.89     31.23 o 
  -7  10   5    12848.47    12868.36    236.26 o 
  -6  10   5        8.31        5.41     17.84 o 
  -5  10   5        2.95        4.09     13.71 o 
  -4  10   5     5274.03     5302.25     66.51 o 
  -3  10   5     6277.55     6221.83     76.17 o 
  -2  10   5       12.15       10.67      9.93 o 
  -1  10   5     1723.53     1758.29     32.07 o 
   0  10   5    58410.72    58733.53    789.21 o 
   1  10   5      218.94      200.82     25.20 o 
   2  10   5     4271.50     4315.80     61.40 o 
   3  10   5       52.14       51.99     12.28 o 
   4  10   5    36705.09    36715.88    409.24 o 
   5  10   5     1658.76     1719.33     29.10 o 
   6  10   5      266.09      248.44     13.55 o 
   7  10   5     8197.98     8419.12    109.64 o 
   8  10   5      599.11      597.89     23.18 o 
   9  10   5     2027.61     2057.33     35.99 o 
  10  10   5      389.99      353.82     22.02 o 
  11  10   5     4871.27     5008.60     70.60 o 
  12  10   5      120.17      117.54     15.54 o 
  13  10   5      310.57      274.38     18.51 o 
  14  10   5      456.53      424.40     27.39 o 
  15  10   5      124.41       83.15     22.18 o 
  16  10   5      372.48      326.86     28.35 o 
 -12  11   5     1887.06     1868.94     67.40 o 
 -11  11   5      328.58      337.01     34.34 o 
 -10  11   5      714.47      798.92     82.90 o 
  -9  11   5      672.82      726.78     72.09 o 
  -8  11   5     1137.70     1137.98     60.37 o 
  -7  11   5     2575.95     2708.97     69.95 o 
  -6  11   5     3808.28     4001.86     90.45 o 
  -5  11   5    14260.82    14484.43    262.36 o 
  -4  11   5     1496.20     1461.72     43.36 o 
  -3  11   5      210.39      185.89     14.28 o 
  -2  11   5      227.73      208.25     14.57 o 
  -1  11   5    14239.91    14085.03    180.89 o 
   0  11   5      638.42      682.12     46.09 o 
   1  11   5     9544.46     9624.50    238.92 o 
   2  11   5       33.32       41.98     11.92 o 
   3  11   5      123.22      126.24     13.71 o 
   4  11   5     1647.43     1705.75     34.65 o 
   5  11   5     4825.85     4740.93     71.35 o 
   6  11   5     3345.27     3347.07     55.48 o 
   7  11   5       30.70       25.29     12.36 o 
   8  11   5     3325.12     3535.06     58.67 o 
   9  11   5     2426.50     2453.98     46.53 o 
  10  11   5      299.85      332.27     23.79 o 
  11  11   5      609.55      560.09     24.10 o 
  12  11   5     3701.05     3885.72     60.51 o 
  13  11   5      857.97      798.27     29.97 o 
  14  11   5     1768.81     1903.70     51.28 o 
  15  11   5      632.93      551.18     46.79 o 
 -12  12   5        2.90       19.82     28.04 o 
 -11  12   5     1656.44     1625.32     64.12 o 
 -10  12   5       47.01       34.04     27.95 o 
  -9  12   5     2252.90     2277.36    104.53 o 
  -8  12   5      109.10      155.50     27.38 o 
  -7  12   5      163.99      152.85     26.10 o 
  -6  12   5      477.02      490.85     38.73 o 
  -5  12   5     5958.07     6064.53    124.81 o 
  -4  12   5     2177.14     2269.15     49.50 o 
  -3  12   5     3380.41     3413.15     54.71 o 
  -2  12   5     3326.13     3245.42     55.15 o 
  -1  12   5        8.18       18.44     12.36 o 
   0  12   5       65.98       49.37     12.42 o 
   1  12   5      143.79      145.84     16.14 o 
   2  12   5    10137.67    10342.98    159.16 o 
   3  12   5      454.34      424.81     23.32 o 
   4  12   5     3977.19     3968.35     63.07 o 
   5  12   5       29.81       17.06     12.55 o 
   6  12   5     2818.06     2730.25     48.90 o 
   7  12   5     2832.11     2767.80     53.95 o 
   8  12   5     2966.72     3020.55     53.42 o 
   9  12   5       17.12       28.83     13.24 o 
  10  12   5      971.58     1034.10     41.63 o 
  11  12   5       29.42       54.55     21.17 o 
  12  12   5       67.95       90.53     19.43 o 
  13  12   5      287.39      262.49     22.40 o 
  14  12   5      142.16      175.27     27.95 o 
  15  12   5       59.02       39.65     39.65 o 
 -11  13   5        3.95      -30.27     30.27 o 
 -10  13   5     2699.31     2579.33     79.45 o 
  -9  13   5      321.99      285.26     51.36 o 
  -8  13   5       11.52       -8.16     21.55 o 
  -7  13   5      668.01      609.33     44.15 o 
  -6  13   5       11.84       -8.76     22.83 o 
  -5  13   5      204.69      206.18     25.11 o 
  -4  13   5      152.87      136.69     22.00 o 
  -3  13   5     6886.44     6967.02    114.13 o 
  -2  13   5     2648.02     2711.48     48.35 o 
  -1  13   5       14.82       28.07     13.22 o 
   0  13   5        3.06       19.89     12.72 o 
   1  13   5      463.57      433.06     25.23 o 
   2  13   5        1.62      -14.84     14.84 o 
   3  13   5      243.52      253.88     19.35 o 
   4  13   5     1638.17     1504.23     40.07 o 
   5  13   5     4252.09     4057.05     65.11 o 
   6  13   5     1306.31     1364.81     34.57 o 
   7  13   5     1107.59     1051.49     32.07 o 
   8  13   5     1643.82     1654.01     38.75 o 
   9  13   5     3173.21     3122.93     57.75 o 
  10  13   5      726.93      855.02     41.09 o 
  11  13   5      783.73      726.92     41.63 o 
  12  13   5     5113.82     5418.41     89.74 o 
  13  13   5      149.90      145.52     21.53 o 
  14  13   5       88.22      117.20     27.95 o 
 -10  14   5      682.45      676.32     49.65 o 
  -9  14   5      377.94      354.86     37.45 o 
  -8  14   5        8.38      -24.92     44.15 o 
  -7  14   5      753.98      733.50     45.46 o 
  -6  14   5        8.17      -19.93     22.27 o 
  -5  14   5     1739.48     1657.08     56.70 o 
  -4  14   5      294.13      213.46     26.76 o 
  -3  14   5      117.65       80.30     15.84 o 
  -2  14   5     2164.09     2193.82     43.80 o 
  -1  14   5     9392.38     9138.55    126.23 o 
   0  14   5      673.35      664.39     39.54 o 
   1  14   5      612.29      623.98     24.95 o 
   2  14   5      627.28      568.01     28.61 o 
   3  14   5     2864.21     2904.08     52.22 o 
   4  14   5      893.65      910.97     33.00 o 
   5  14   5      961.93      945.65     41.88 o 
   6  14   5     7136.01     7050.83    103.32 o 
   7  14   5     1648.55     1667.64     40.91 o 
   8  14   5        5.63       17.89     15.61 o 
   9  14   5      501.15      491.37     29.39 o 
  10  14   5     2814.75     2912.49     70.91 o 
  11  14   5     1778.95     1882.11     57.44 o 
  12  14   5      182.62      195.13     26.49 o 
  13  14   5      310.52      328.78     27.31 o 
  14  14   5       53.27       70.29     48.66 o 
  -9  15   5      107.28       82.36     33.32 o 
  -8  15   5       67.34       70.82     32.33 o 
  -7  15   5       12.10      -28.59     44.15 o 
  -6  15   5     2094.81     2059.89     66.12 o 
  -5  15   5      144.71       76.66     24.63 o 
  -4  15   5     1315.47     1283.97     54.40 o 
  -3  15   5        1.39      -11.35     21.79 o 
  -2  15   5     2281.61     2184.62     47.09 o 
  -1  15   5      292.66      225.60     19.18 o 
   0  15   5     1701.52     1523.66     38.23 o 
   1  15   5     3448.95     3319.73     81.91 o 
   2  15   5      558.17      556.01     26.46 o 
   3  15   5     2027.73     2015.99     46.56 o 
   4  15   5      259.92      228.26     18.92 o 
   5  15   5     2247.76     2265.47     42.68 o 
   6  15   5     1398.40     1375.11     34.36 o 
   7  15   5     4043.23     4148.53     63.78 o 
   8  15   5      582.79      521.77     26.27 o 
   9  15   5       34.41       37.99     18.21 o 
  10  15   5     2285.57     2552.25    112.23 o 
  11  15   5      279.72      258.88     25.08 o 
  12  15   5       37.22       41.61     22.80 o 
  13  15   5        3.32        3.45     36.57 o 
  -8  16   5        8.91       29.09     30.28 o 
  -7  16   5      240.83      242.20     35.14 o 
  -6  16   5       76.54       59.13     29.87 o 
  -5  16   5     1626.28     1580.93     60.04 o 
  -4  16   5      115.23       79.41     29.44 o 
  -3  16   5     2693.66     2741.55    153.19 o 
  -2  16   5      698.07      688.31     31.27 o 
  -1  16   5       40.04       31.16     16.63 o 
   0  16   5       22.41       -3.51     17.76 o 
   1  16   5     4205.79     4226.28     84.33 o 
   2  16   5     3205.52     3251.73     73.53 o 
   3  16   5     5564.92     5745.25     91.53 o 
   4  16   5      713.40      701.97     31.16 o 
   5  16   5      784.53      782.24     29.41 o 
   6  16   5      286.72      290.04     24.50 o 
   7  16   5     1075.26     1050.55     33.30 o 
   8  16   5     1522.25     1452.92     45.27 o 
   9  16   5     1169.02     1091.46     34.38 o 
  10  16   5      781.50      796.11     38.08 o 
  11  16   5      218.78      224.24     38.72 o 
  12  16   5      138.99      129.09     30.82 o 
  -6  17   5      321.47      241.40     45.05 o 
  -5  17   5        5.39      -17.54     25.55 o 
  -4  17   5     3564.22     3588.19    145.08 o 
  -3  17   5        1.59      -15.26     25.64 o 
  -2  17   5       75.26       54.04     18.89 o 
  -1  17   5      856.38      759.35     33.71 o 
   0  17   5      489.12      402.76     28.87 o 
   1  17   5       37.97       54.73     18.12 o 
   2  17   5      337.42      269.85     23.25 o 
   3  17   5     2831.03     2734.87     83.78 o 
   4  17   5      673.22      644.52     31.82 o 
   5  17   5       56.93       77.73     18.59 o 
   6  17   5       14.82       -4.65     16.52 o 
   7  17   5      117.41       81.35     18.29 o 
   8  17   5       86.48       76.00     19.01 o 
   9  17   5        9.00        0.08     18.31 o 
  10  17   5       51.78       60.43     24.91 o 
  11  17   5     1868.87     1827.41    100.92 o 
  -4  18   5       53.60       54.69     34.20 o 
  -3  18   5      110.38       70.39     31.00 o 
  -2  18   5       74.75       24.25     21.22 o 
  -1  18   5       79.91       85.01     21.96 o 
   0  18   5       15.86        8.13     20.03 o 
   1  18   5     1586.56     1559.02     63.47 o 
   2  18   5       34.15        4.81     20.43 o 
   3  18   5       31.92       15.35     18.16 o 
   4  18   5      512.87      493.12     50.27 o 
   5  18   5     2060.61     2095.83     52.07 o 
   6  18   5      854.87      877.61     35.81 o 
   7  18   5      152.57      126.67     20.25 o 
   8  18   5       10.67        2.13     19.73 o 
   9  18   5      144.35      168.03     27.14 o 
  -2  19   5      165.12      100.17     32.90 o 
  -1  19   5       32.23       -5.79     22.64 o 
   0  19   5     2103.20     2005.14     82.98 o 
   1  19   5        2.46       12.70     20.22 o 
   2  19   5      382.52      359.93     26.81 o 
   3  19   5        0.42      -21.27     21.27 o 
   4  19   5      205.32      206.89     24.23 o 
   5  19   5       37.63       68.57     40.76 o 
   6  19   5      518.94      484.04     33.05 o 
   7  19   5      764.08      772.06     44.84 o 
  -5 -15   6      412.92      468.13     41.55 o 
  -4 -15   6     1580.36     1601.58     90.11 o 
  -3 -15   6      258.64      246.52     35.67 o 
  -2 -15   6      206.95      165.81     36.04 o 
  -1 -15   6       39.04       20.18     30.29 o 
   0 -15   6      155.88      151.20     36.94 o 
   1 -15   6       55.91        9.15     30.56 o 
   2 -15   6      411.42      397.80     65.78 o 
  -8 -14   6      116.69       59.19     25.89 o 
  -7 -14   6       48.49       23.52     24.81 o 
  -6 -14   6       72.61       92.44     26.07 o 
  -5 -14   6      252.71      231.04     28.54 o 
  -4 -14   6      592.79      568.16     44.49 o 
  -3 -14   6       14.12       22.86     28.75 o 
  -2 -14   6      747.45      765.88     40.69 o 
  -1 -14   6       14.56       16.41     21.67 o 
   0 -14   6       17.38      -15.29     20.93 o 
   1 -14   6      427.59      397.94     29.70 o 
   2 -14   6      242.64      223.65     26.85 o 
   3 -14   6      312.96      267.74     27.56 o 
   4 -14   6      232.84      235.13     35.03 o 
   5 -14   6      246.98      188.70     36.94 o 
 -10 -13   6       49.29       32.58     32.48 o 
  -9 -13   6      386.75      358.81     31.23 o 
  -8 -13   6       62.78       28.82     23.94 o 
  -7 -13   6      317.71      272.67     26.53 o 
  -6 -13   6      591.89      631.30     37.22 o 
  -5 -13   6      304.37      262.99     27.16 o 
  -4 -13   6     1510.11     1589.87     48.28 o 
  -3 -13   6      423.30      477.32     30.64 o 
  -2 -13   6       37.82       19.99     20.92 o 
  -1 -13   6      329.09      372.99     26.52 o 
   0 -13   6     2766.59     2741.37     98.18 o 
   1 -13   6       68.45       80.75     22.62 o 
   2 -13   6      631.21      658.43     34.92 o 
   3 -13   6        0.32      -18.60     21.23 o 
   4 -13   6     1479.07     1463.23     47.97 o 
   5 -13   6       30.29        8.34     22.68 o 
   6 -13   6       35.12       10.81     29.31 o 
   7 -13   6     1157.20     1112.29     61.13 o 
 -11 -12   6     1082.67     1102.94     75.69 o 
 -10 -12   6      375.31      312.47     35.90 o 
  -9 -12   6     1950.43     1973.65     55.32 o 
  -8 -12   6      938.91      999.12     42.43 o 
  -7 -12   6     1720.83     1601.40     63.47 o 
  -6 -12   6     1218.91     1146.41     42.31 o 
  -5 -12   6     1068.57     1036.03     50.60 o 
  -4 -12   6      105.61       93.65     20.44 o 
  -3 -12   6     1047.64      971.28     37.11 o 
  -2 -12   6      630.20      626.31     32.30 o 
  -1 -12   6     1272.62     1292.23     53.51 o 
   0 -12   6      618.76      602.15     32.77 o 
   1 -12   6     3086.34     3046.82     63.70 o 
   2 -12   6      526.24      533.19     30.55 o 
   3 -12   6      866.61      878.14     38.37 o 
   4 -12   6      122.04      136.91     34.39 o 
   5 -12   6      332.19      288.94     21.81 o 
   6 -12   6        0.24      -26.73     26.73 o 
   7 -12   6        1.38      -27.38     27.38 o 
   8 -12   6     3071.23     3344.85    131.56 o 
 -12 -11   6      105.96       84.70     37.85 o 
 -11 -11   6     1619.25     1724.69     86.50 o 
 -10 -11   6       88.99       38.99     26.67 o 
  -9 -11   6      945.55      954.51     49.50 o 
  -8 -11   6      163.64      166.80     23.24 o 
  -7 -11   6     1665.94     1678.12     45.18 o 
  -6 -11   6       20.77        8.16     18.50 o 
  -5 -11   6      601.84      584.58     35.95 o 
  -4 -11   6     2975.05     2887.82     65.59 o 
  -3 -11   6       13.25      -16.97     16.97 o 
  -2 -11   6     4566.77     4428.48     80.77 o 
  -1 -11   6     1129.11     1174.68     36.92 o 
   0 -11   6      739.86      760.89     32.28 o 
   1 -11   6     1617.95     1642.97     44.81 o 
   2 -11   6     4715.53     4487.46     80.89 o 
   3 -11   6     2627.84     2776.33     59.53 o 
   4 -11   6       16.55       49.70     27.87 o 
   5 -11   6       77.89       93.48     17.10 o 
   6 -11   6        6.86      -20.76     20.76 o 
   7 -11   6      849.20      809.26     40.20 o 
   8 -11   6      216.41      224.66     33.75 o 
   9 -11   6      974.30      872.26     82.90 o 
 -13 -10   6       54.60       43.25     37.85 o 
 -12 -10   6      551.55      410.90     48.66 o 
 -11 -10   6       32.06       75.69     36.04 o 
 -10 -10   6     1941.64     2000.42     86.50 o 
  -9 -10   6      202.88      178.69     36.94 o 
  -8 -10   6      350.23      318.37     23.52 o 
  -7 -10   6     2880.98     2834.37     58.84 o 
  -6 -10   6      781.45      730.64     31.25 o 
  -5 -10   6      140.39       98.13     18.13 o 
  -4 -10   6      393.25      394.20     25.56 o 
  -3 -10   6     8121.87     8040.39    127.46 o 
  -2 -10   6       29.08       29.46     16.97 o 
  -1 -10   6     2066.21     2052.04     46.78 o 
   0 -10   6      297.25      306.40     21.35 o 
   1 -10   6      463.35      487.97     25.94 o 
   2 -10   6       30.69       21.84     14.59 o 
   3 -10   6      779.67      774.84     27.86 o 
   4 -10   6      551.65      618.71     33.30 o 
   5 -10   6      720.16      616.18     26.71 o 
   6 -10   6      925.98      939.53     32.72 o 
   7 -10   6      561.84      513.33     56.85 o 
   8 -10   6       79.20       60.07     28.65 o 
   9 -10   6        1.00      -39.65     41.45 o 
  10 -10   6      442.68      391.07     57.67 o 
 -13  -9   6     1004.27     1061.49     72.09 o 
 -12  -9   6      355.86      320.79     45.05 o 
 -11  -9   6      302.84      277.54     37.85 o 
 -10  -9   6      504.31      519.03     48.66 o 
  -9  -9   6      130.41      137.94     24.63 o 
  -8  -9   6      103.97       74.60     17.67 o 
  -7  -9   6     1440.32     1521.25     40.67 o 
  -6  -9   6     1911.86     1939.27     50.10 o 
  -5  -9   6     1471.49     1488.62     39.13 o 
  -4  -9   6       48.04       35.36     15.38 o 
  -3  -9   6      109.43      137.54     16.70 o 
  -2  -9   6     5080.11     5125.60     86.50 o 
  -1  -9   6     3065.74     3131.82     59.99 o 
   0  -9   6        2.28       18.80     14.11 o 
   1  -9   6     1483.52     1510.05     38.37 o 
   2  -9   6     2566.15     2598.07     53.52 o 
   3  -9   6     2620.48     2535.34     45.65 o 
   4  -9   6      347.00      326.70     18.24 o 
   5  -9   6     2835.91     2891.73     50.13 o 
   6  -9   6     7438.67     7705.30    107.20 o 
   7  -9   6      337.68      371.07     25.61 o 
   8  -9   6        1.30      -25.23     25.23 o 
   9  -9   6        1.93      -14.42     41.45 o 
  10  -9   6      619.61      510.02     57.67 o 
  11  -9   6      165.01      117.14     50.46 o 
 -14  -8   6      104.17      185.62     41.45 o 
 -13  -8   6     1069.70     1111.95     70.29 o 
 -12  -8   6     1959.30     2004.03     86.50 o 
 -11  -8   6        8.43      -12.62     25.23 o 
 -10  -8   6     1817.18     1701.26     72.09 o 
  -9  -8   6     1068.72     1102.78     42.56 o 
  -8  -8   6     1837.64     1808.12     48.98 o 
  -7  -8   6       23.78       28.04     15.63 o 
  -6  -8   6     8990.87     8894.44    137.53 o 
  -5  -8   6     2662.99     2505.44     50.59 o 
  -4  -8   6      409.70      366.79     22.35 o 
  -3  -8   6     5357.49     5204.88     86.16 o 
  -2  -8   6    10786.27    11279.57    196.74 o 
  -1  -8   6     8128.71     8111.58    125.29 o 
   0  -8   6       58.25       72.09     14.07 o 
   1  -8   6    13533.84    13368.70    171.40 o 
   2  -8   6      334.65      367.13     21.69 o 
   3  -8   6     1285.80     1223.39     29.68 o 
   4  -8   6       10.77      -10.22     12.17 o 
   5  -8   6     1472.22     1453.05     32.41 o 
   6  -8   6     1183.19     1222.87     31.34 o 
   7  -8   6     4026.49     4040.02     88.67 o 
   8  -8   6     1595.06     1543.39     43.89 o 
   9  -8   6      107.17       81.83     26.40 o 
  10  -8   6      227.81      191.03     48.66 o 
  11  -8   6      121.82      142.37     48.66 o 
  12  -8   6      461.07      486.59     63.08 o 
 -14  -7   6      354.94      351.43     46.86 o 
 -13  -7   6      680.75      715.47     61.27 o 
 -12  -7   6     2499.00     2481.60     95.52 o 
 -11  -7   6      165.51      135.16     34.24 o 
 -10  -7   6      443.17      398.28     41.45 o 
  -9  -7   6       80.25       41.45     27.03 o 
  -8  -7   6     4530.69     4512.62    100.02 o 
  -7  -7   6     5069.02     4983.85     83.12 o 
  -6  -7   6     1957.75     1840.21     50.17 o 
  -5  -7   6     2178.46     2062.17     43.94 o 
  -4  -7   6     1011.45     1000.52     30.30 o 
  -3  -7   6    15026.54    15249.18    223.05 o 
  -2  -7   6     1066.12     1176.01     31.41 o 
  -1  -7   6     1027.93      974.51     29.00 o 
   0  -7   6        4.81        3.89     11.71 o 
   1  -7   6     1636.57     1661.58     31.29 o 
   2  -7   6    11835.85    12156.32    179.62 o 
   3  -7   6       16.91       23.94     11.57 o 
   4  -7   6     6549.08     6611.45     90.12 o 
   5  -7   6        7.39       -0.39     11.12 o 
   6  -7   6      449.87      468.22     28.25 o 
   7  -7   6      202.56      163.43     19.71 o 
   8  -7   6     2503.78     2462.94     54.26 o 
   9  -7   6     3365.28     3467.96     87.90 o 
  10  -7   6        0.14      -18.02     36.04 o 
  11  -7   6        4.43      -23.43     37.85 o 
  12  -7   6       20.70      -45.05     48.66 o 
  13  -7   6     1210.78     1290.36    100.92 o 
 -15  -6   6      435.17      427.95     35.03 o 
 -14  -6   6       37.28        8.11     35.14 o 
 -13  -6   6     1599.37     1564.29     77.49 o 
 -12  -6   6     1316.11     1223.68     66.68 o 
 -11  -6   6     1040.55     1065.09     55.87 o 
 -10  -6   6      402.74      427.12     45.05 o 
  -9  -6   6      338.15      310.69     22.27 o 
  -8  -6   6    17062.32    16911.00    298.46 o 
  -7  -6   6     3381.99     3378.15     52.68 o 
  -6  -6   6      315.31      285.73     15.76 o 
  -5  -6   6      219.55      183.23     13.16 o 
  -4  -6   6    18543.42    19248.39    276.73 o 
  -3  -6   6      741.92      767.27     34.30 o 
  -2  -6   6      579.60      537.39     21.47 o 
  -1  -6   6    13725.66    13873.39    202.21 o 
   0  -6   6     1777.99     1756.13     30.88 o 
   1  -6   6      150.53      127.49     11.14 o 
   2  -6   6      386.67      453.98     39.46 o 
   3  -6   6    20928.42    20906.24    259.59 o 
   4  -6   6      103.49       96.71     12.02 o 
   5  -6   6      645.10      607.52     23.46 o 
   6  -6   6       54.31       37.48     13.94 o 
   7  -6   6        8.05        0.08     22.96 o 
   8  -6   6      691.64      692.67     34.13 o 
   9  -6   6     1832.86     1793.00     70.29 o 
  10  -6   6      818.53      953.35     75.69 o 
  11  -6   6     2036.04     2164.42    104.53 o 
  12  -6   6      764.29      872.26     84.70 o 
  13  -6   6        5.91      -45.05     48.66 o 
  14  -6   6       19.56       -1.80     45.05 o 
 -15  -5   6      710.24      753.17     46.50 o 
 -14  -5   6     1174.59     1259.87     51.60 o 
 -13  -5   6     2237.80     2206.43     63.72 o 
 -12  -5   6      196.01      164.00     34.24 o 
 -11  -5   6      131.29      162.20     28.83 o 
 -10  -5   6     2779.24     2825.82     93.71 o 
  -9  -5   6     5434.38     5262.37    147.78 o 
  -8  -5   6     1049.12      912.15     28.05 o 
  -7  -5   6     6323.27     6364.90     99.17 o 
  -6  -5   6     3836.82     3873.59     56.73 o 
  -5  -5   6     3593.44     3406.48     50.63 o 
  -4  -5   6      628.91      639.58     19.74 o 
  -3  -5   6     2635.09     2437.13     61.13 o 
  -2  -5   6      446.42      393.53     15.61 o 
  -1  -5   6        4.91       -7.08      8.28 o 
   0  -5   6    15145.60    15381.68    171.81 o 
   1  -5   6      294.15      327.83     14.05 o 
   2  -5   6       87.82       76.22      8.44 o 
   3  -5   6      135.82      145.11      9.42 o 
   4  -5   6    16339.56    16502.41    185.27 o 
   5  -5   6     7219.04     7745.95     91.82 o 
   6  -5   6     1720.27     1759.79     51.10 o 
   7  -5   6     2561.30     2521.32     44.42 o 
   8  -5   6       78.01       85.46     15.56 o 
   9  -5   6     1373.95     1505.96     34.76 o 
  10  -5   6      158.34      169.22     19.55 o 
  11  -5   6     3465.97     3733.96     91.05 o 
  12  -5   6     3102.85     3198.63     84.56 o 
  13  -5   6      765.05      808.45     54.55 o 
  14  -5   6        3.17       -8.31     29.67 o 
 -15  -4   6     1364.54     1513.83     79.30 o 
 -14  -4   6        3.11        9.84     36.04 o 
 -13  -4   6      215.31      215.55     26.76 o 
 -12  -4   6     1015.45     1131.45     79.30 o 
 -11  -4   6       99.90       72.09     28.83 o 
 -10  -4   6     1114.97     1075.90     55.87 o 
  -9  -4   6       72.89       37.85     23.43 o 
  -8  -4   6     5740.09     5527.29    151.38 o 
  -7  -4   6     4374.45     4429.32    107.43 o 
  -6  -4   6    10082.90    10200.82    150.41 o 
  -5  -4   6     1768.25     1755.22     30.62 o 
  -4  -4   6     8232.60     8628.94    111.65 o 
  -3  -4   6     1348.23     1411.48     30.25 o 
  -2  -4   6     2118.70     2085.89     38.80 o 
  -1  -4   6     7006.50     7038.55     91.97 o 
   0  -4   6    16627.06    16888.81    187.25 o 
   1  -4   6      271.13      291.27     12.37 o 
   2  -4   6      564.00      605.55     19.25 o 
   3  -4   6      764.06      879.09     36.29 o 
   4  -4   6    16104.25    15815.72    177.06 o 
   5  -4   6      104.47       95.35      8.60 o 
   6  -4   6      911.88      966.76     20.40 o 
   7  -4   6     6362.97     6426.88     89.77 o 
   8  -4   6     1364.36     1278.03     30.88 o 
   9  -4   6     1584.68     1462.64     38.76 o 
  10  -4   6       55.50       74.76     16.70 o 
  11  -4   6      722.40      744.31     41.82 o 
  12  -4   6       13.30      -25.00     25.00 o 
  13  -4   6     2113.78     2226.58     72.60 o 
  14  -4   6      256.68      213.46     33.29 o 
  15  -4   6       13.78      -20.99     43.25 o 
 -16  -3   6      270.25      281.14     45.05 o 
 -15  -3   6       66.03       43.25     34.24 o 
 -14  -3   6      244.41      268.53     39.65 o 
 -13  -3   6     1717.79     1674.23     75.69 o 
 -12  -3   6      189.82      200.64     39.65 o 
 -11  -3   6     5478.69     5488.01    109.59 o 
 -10  -3   6      784.38      684.83     46.86 o 
  -9  -3   6     2314.40     2038.27     73.89 o 
  -8  -3   6     2326.72     2126.57     73.89 o 
  -7  -3   6     5181.28     4998.21     78.35 o 
  -6  -3   6     1096.07     1149.97     22.94 o 
  -5  -3   6      561.43      581.65     16.88 o 
  -4  -3   6      169.52      140.94      8.94 o 
  -3  -3   6    10684.82    11279.83    142.42 o 
  -2  -3   6     2981.77     2941.09     79.08 o 
  -1  -3   6     6685.85     6415.90     84.12 o 
   0  -3   6     1159.86     1162.77     18.59 o 
   1  -3   6     4332.38     4441.60     53.39 o 
   2  -3   6     2713.49     2777.90     39.88 o 
   3  -3   6    22237.20    22798.28    251.30 o 
   4  -3   6    19280.73    19983.69    221.32 o 
   5  -3   6     1326.16     1326.94     21.87 o 
   6  -3   6       42.14       12.90      7.14 o 
   7  -3   6     3105.26     3279.10     51.00 o 
   8  -3   6    18627.69    19210.40    244.71 o 
   9  -3   6     1487.27     1463.40     32.98 o 
  10  -3   6     1568.83     1672.80     43.48 o 
  11  -3   6     1301.99     1321.43     49.50 o 
  12  -3   6      731.99      705.57     46.33 o 
  13  -3   6      115.60      126.93     28.57 o 
  14  -3   6      720.09      775.73     50.23 o 
  15  -3   6     1183.59     1141.05     62.30 o 
 -16  -2   6        2.72       30.64     39.65 o 
 -15  -2   6        4.89        9.01     32.44 o 
 -14  -2   6      150.94      169.41     32.44 o 
 -13  -2   6     1030.43      983.99     61.27 o 
 -12  -2   6      298.88      313.58     36.04 o 
 -11  -2   6     1041.26      887.69     68.48 o 
 -10  -2   6      428.32      365.32     26.76 o 
  -9  -2   6     7604.59     7441.21    194.64 o 
  -8  -2   6     1728.86     1740.91     64.88 o 
  -7  -2   6      739.98      654.19     36.04 o 
  -6  -2   6     3916.15     3628.47     51.09 o 
  -5  -2   6    22526.52    22719.50    283.79 o 
  -4  -2   6       17.46       30.18      8.19 o 
  -3  -2   6    23744.07    24870.12    305.10 o 
  -2  -2   6   123824.88   119061.27   1873.63 o 
  -1  -2   6    21345.75    21743.41    519.72 o 
   0  -2   6     1374.10     1313.71     22.63 o 
   1  -2   6     3076.88     2941.99     36.72 o 
   2  -2   6    50387.80    52419.77    636.82 o 
   3  -2   6     6788.11     6986.67     96.02 o 
   4  -2   6      185.04      212.11     11.95 o 
   5  -2   6    20258.69    20378.32    225.50 o 
   6  -2   6     1712.02     1624.00     25.42 o 
   7  -2   6      607.19      631.99     20.31 o 
   8  -2   6     1312.89     1387.02     30.25 o 
   9  -2   6    16635.34    16803.20    215.89 o 
  10  -2   6       23.93       23.79     16.39 o 
  11  -2   6      425.76      380.78     42.35 o 
  12  -2   6      626.71      683.81     54.07 o 
  13  -2   6       74.66       68.32     27.93 o 
  14  -2   6      132.40      187.02     31.55 o 
  15  -2   6      342.47      389.64     39.26 o 
  16  -2   6     1269.54     1396.72     69.53 o 
 -16  -1   6      175.98      272.13     43.25 o 
 -15  -1   6      125.69      144.17     37.85 o 
 -14  -1   6     2324.87     2382.48     93.71 o 
 -13  -1   6       44.51       14.42     25.23 o 
 -12  -1   6      282.94      282.94     34.24 o 
 -11  -1   6     3013.32     3083.53    100.92 o 
 -10  -1   6    17621.03    16484.45    286.73 o 
  -9  -1   6    14012.40    14086.67    246.58 o 
  -8  -1   6       47.30       41.53     18.92 o 
  -7  -1   6    27760.66    28905.19    686.63 o 
  -6  -1   6     7369.00     7320.61     94.75 o 
  -5  -1   6     1186.45     1088.57     23.40 o 
  -4  -1   6       51.03       64.41      7.31 o 
  -3  -1   6    31361.20    32303.52    450.12 o 
  -2  -1   6     4648.75     4951.60     65.19 o 
  -1  -1   6     5748.77     5420.82    147.49 o 
   0  -1   6     6322.40     5824.01    128.50 o 
   1  -1   6    13629.84    14195.44    157.10 o 
   2  -1   6     3167.84     3072.31     42.29 o 
   3  -1   6     2528.83     2516.69     32.20 o 
   4  -1   6    11815.76    12438.85    139.02 o 
   5  -1   6       64.55       86.90      6.45 o 
   6  -1   6    19778.74    19830.95    249.01 o 
   7  -1   6       61.34       67.45     10.37 o 
   8  -1   6      215.52      208.66     13.60 o 
   9  -1   6      505.60      436.27     21.48 o 
  10  -1   6    12156.81    13007.30    199.40 o 
  11  -1   6       74.16       38.93     17.44 o 
  12  -1   6     1648.16     1721.24     58.45 o 
  13  -1   6      543.48      464.08     35.68 o 
  14  -1   6      271.19      232.44     32.84 o 
  15  -1   6       14.23       47.59     36.94 o 
  16  -1   6      624.32      680.97     61.27 o 
 -16   0   6     2244.96     2562.70    104.53 o 
 -15   0   6      590.08      683.03     61.27 o 
 -14   0   6      576.45      675.82     59.47 o 
 -13   0   6     1371.05     1317.40     63.08 o 
 -12   0   6     1352.54     1479.59     64.88 o 
 -11   0   6     7565.61     7484.46    200.04 o 
 -10   0   6       39.95       -7.21     23.43 o 
  -9   0   6      524.29      360.44     39.65 o 
  -8   0   6      382.66      413.65     25.49 o 
  -7   0   6     3991.25     3996.91     79.01 o 
  -6   0   6     4629.93     4647.92     61.23 o 
  -5   0   6      564.61      605.71     18.22 o 
  -4   0   6    16818.85    17360.63    370.67 o 
  -3   0   6       31.88       19.18     10.93 o 
  -2   0   6      243.27      276.02     11.35 o 
  -1   0   6     7702.34     7603.23    117.63 o 
   0   0   6    14890.71    15609.96    329.73 o 
   1   0   6     5540.40     6089.41     77.94 o 
   2   0   6     5442.71     5380.68     62.23 o 
   3   0   6     4611.28     4591.61     55.07 o 
   4   0   6      275.07      348.92     17.41 o 
   5   0   6    17174.42    17753.44    199.31 o 
   6   0   6    10408.62    10664.29    123.71 o 
   7   0   6     1016.69     1066.20     23.35 o 
   8   0   6     3339.89     3303.11     59.29 o 
   9   0   6      116.04      110.33     16.14 o 
  10   0   6      453.16      521.77     28.63 o 
  11   0   6        0.87        2.25     14.89 o 
  12   0   6       15.50       41.67     21.00 o 
  13   0   6      669.53      627.17     44.90 o 
  14   0   6        4.73       12.13     28.48 o 
  15   0   6     1447.69     1445.88     91.01 o 
  16   0   6       77.41       51.89     33.61 o 
 -16   1   6     1140.86     1209.26     77.49 o 
 -15   1   6      101.65       48.66     34.24 o 
 -14   1   6       49.07       48.66     34.24 o 
 -13   1   6       77.09       50.46     30.64 o 
 -12   1   6     6327.30     6078.76    171.21 o 
 -11   1   6      210.87      185.62     30.64 o 
 -10   1   6       59.45       30.64     21.63 o 
  -9   1   6     1481.58     1513.83     61.27 o 
  -8   1   6     2131.22     2145.03     97.32 o 
  -7   1   6     5864.28     5677.68    105.13 o 
  -6   1   6     1730.21     1801.22     75.69 o 
  -5   1   6    26231.62    25952.68    282.78 o 
  -3   1   6      361.06      346.49     15.87 o 
  -2   1   6     6665.08     7087.93    104.89 o 
  -1   1   6      269.55      253.92      9.60 o 
   0   1   6      519.03      640.23     64.25 o 
   1   1   6     1696.37     1541.08     20.90 o 
   2   1   6        3.90       12.97      5.29 o 
   3   1   6    16323.90    16358.75    182.55 o 
   4   1   6       47.10       72.91      6.20 o 
   5   1   6      214.37      195.23      9.37 o 
   6   1   6        0.29        0.72     10.52 o 
   7   1   6    12327.06    12380.97    160.37 o 
   8   1   6     5749.35     5679.93     79.96 o 
   9   1   6     4655.80     4865.67     82.19 o 
  10   1   6     8953.37     8827.53    139.07 o 
  11   1   6      139.40      113.18     17.63 o 
  12   1   6      980.58      939.86     42.05 o 
  13   1   6      380.06      390.59     32.48 o 
  14   1   6     8598.98     9108.73    213.56 o 
  15   1   6      390.01      485.11     91.01 o 
  16   1   6        0.63       -1.48     28.65 o 
 -16   2   6      464.89      654.19     66.68 o 
 -15   2   6      177.00      218.06     41.45 o 
 -14   2   6      163.29      173.01     37.85 o 
 -13   2   6      439.85      349.62     41.45 o 
 -12   2   6     4271.93     4595.56    138.77 o 
 -11   2   6     3559.44     3696.27    115.34 o 
 -10   2   6      248.14      243.29     28.83 o 
  -9   2   6     1549.40     1481.87     42.00 o 
  -8   2   6       46.40       47.80     13.34 o 
  -7   2   6     1678.35     1621.52     39.44 o 
  -6   2   6      558.36      576.88     22.27 o 
  -5   2   6     3236.34     3150.92     43.11 o 
  -4   2   6    21668.86    21284.61    262.20 o 
  -3   2   6    30135.84    29902.37    537.05 o 
  -2   2   6    27535.80    28214.08    398.93 o 
  -1   2   6        2.23        2.40      6.45 o 
   0   2   6      429.83      376.37     15.35 o 
   1   2   6    37104.04    36205.77    393.67 o 
   2   2   6    39960.04    41861.06    515.84 o 
   3   2   6    13844.37    13573.71    152.42 o 
   4   2   6    40378.58    41286.30    511.23 o 
   5   2   6    37508.18    37772.60    469.13 o 
   6   2   6      307.27      246.62     12.77 o 
   7   2   6    10113.94     9700.30    127.25 o 
   8   2   6    19914.17    20187.00    256.77 o 
   9   2   6     8376.19     8301.98    112.85 o 
  10   2   6      192.28      207.77     17.84 o 
  11   2   6     1524.00     1416.64     36.75 o 
  12   2   6      328.78      322.29     26.10 o 
  13   2   6     1992.82     1964.15     59.25 o 
  14   2   6      142.67      148.39     41.45 o 
  15   2   6     1968.62     2012.14     69.44 o 
  16   2   6       45.94       45.01     28.65 o 
  17   2   6       91.78       84.86     35.61 o 
 -16   3   6       53.77       48.66     39.65 o 
 -15   3   6      504.00      639.77     63.08 o 
 -14   3   6      770.01      724.48     61.27 o 
 -13   3   6      703.86      749.71     52.26 o 
 -12   3   6      903.36      904.70     59.47 o 
 -11   3   6     3925.90     3699.88    115.34 o 
 -10   3   6     1966.90     1929.03     50.32 o 
  -9   3   6     1088.77     1091.32     36.89 o 
  -8   3   6    15914.99    16276.05    363.14 o 
  -7   3   6     1633.50     1576.48     39.44 o 
  -6   3   6     4335.02     4260.18    120.75 o 
  -5   3   6     1232.97     1286.51     26.27 o 
  -4   3   6    32502.72    32426.61    397.25 o 
  -3   3   6     1797.02     1638.89     28.43 o 
  -2   3   6     1259.25     1411.83     22.84 o 
  -1   3   6    25395.49    24017.57    579.00 o 
   0   3   6    29549.45    29592.07    362.19 o 
   1   3   6      776.05      724.09     14.83 o 
   2   3   6    10641.34    10376.60    154.96 o 
   3   3   6    61392.67    60034.85    862.28 o 
   4   3   6      132.17      218.87     13.01 o 
   5   3   6    36155.90    35944.86    971.12 o 
   6   3   6      694.21      789.96     18.69 o 
   7   3   6      136.77      123.09      9.75 o 
   8   3   6     2723.74     2749.00     44.57 o 
   9   3   6     4120.24     4091.11     75.70 o 
  10   3   6      557.39      608.99     26.53 o 
  11   3   6       63.81       32.14     13.43 o 
  12   3   6     7764.82     7930.00    112.18 o 
  13   3   6      178.49      154.79     26.13 o 
  14   3   6       10.79        7.54     40.55 o 
  15   3   6       20.65       -2.70     25.49 o 
  16   3   6     1762.57     1760.96     66.82 o 
  17   3   6       70.25       60.08     33.75 o 
 -15   4   6      643.14      614.54     63.08 o 
 -14   4   6     1054.44      989.40     68.48 o 
 -13   4   6        1.23      -23.43     28.83 o 
 -12   4   6      545.79      596.52     54.07 o 
 -11   4   6      866.05      745.22     36.89 o 
 -10   4   6     2642.62     2617.81     63.07 o 
  -9   4   6      547.11      575.34     30.27 o 
  -8   4   6      950.41      904.75     33.06 o 
  -7   4   6     4623.26     4632.64     94.61 o 
  -6   4   6      765.70      835.34     26.76 o 
  -5   4   6    38976.21    38497.38    471.09 o 
  -4   4   6     5578.58     5718.36     87.00 o 
  -3   4   6       24.31       10.79      8.32 o 
  -2   4   6     3436.25     3585.44     61.39 o 
  -1   4   6    47855.36    47586.24    666.15 o 
   0   4   6    97717.93    96456.01   2195.44 o 
   1   4   6     7890.63     8339.97    119.66 o 
   2   4   6     5453.94     5763.91     89.08 o 
   3   4   6     6200.08     6628.39    101.90 o 
   4   4   6    18750.43    19502.10    283.95 o 
   5   4   6    10520.83    10922.36    163.28 o 
   6   4   6    24550.85    24590.07    308.99 o 
   7   4   6    20403.72    20232.88    256.29 o 
   8   4   6     6533.28     6473.82     89.40 o 
   9   4   6     1103.18     1076.89     26.47 o 
  10   4   6     2087.05     2021.81     38.94 o 
  11   4   6     9548.44     9380.22    127.94 o 
  12   4   6     2609.11     2623.89     48.38 o 
  13   4   6      333.40      344.07     31.47 o 
  14   4   6      460.99      463.56     46.86 o 
  15   4   6       12.63       10.98     26.67 o 
  16   4   6      128.51      153.27     33.13 o 
  17   4   6       16.31       36.12     30.74 o 
 -15   5   6      626.69      695.64     68.48 o 
 -14   5   6       35.72        0.00     34.24 o 
 -13   5   6     1874.28     1740.91     81.10 o 
 -12   5   6       13.52      -18.92     20.39 o 
 -11   5   6       22.33      -17.70     17.70 o 
 -10   5   6     8805.44     8723.04    163.72 o 
  -9   5   6     4940.39     4578.25     94.93 o 
  -8   5   6     1328.36     1356.69     41.40 o 
  -7   5   6     5925.44     5713.60    109.57 o 
  -6   5   6    42018.23    40887.40    574.95 o 
  -5   5   6     1065.76     1162.87     26.69 o 
  -4   5   6     3093.31     3142.77     44.57 o 
  -3   5   6     2809.04     2796.59     35.93 o 
  -2   5   6    12501.28    12898.63    145.75 o 
  -1   5   6     5103.86     5140.40     71.79 o 
   0   5   6    10680.74    10653.42    121.70 o 
   1   5   6    57032.03    54833.11    604.58 o 
   2   5   6     1240.24     1351.08     20.71 o 
   3   5   6     3328.74     3422.89     42.84 o 
   4   5   6    16389.22    17660.11    225.59 o 
   5   5   6    11036.24    11415.95    182.87 o 
   6   5   6      697.30      714.34     21.04 o 
   7   5   6      385.32      360.63     17.43 o 
   8   5   6     5419.64     5359.76     76.08 o 
   9   5   6    12429.50    12221.24    160.56 o 
  10   5   6       28.19       19.05     11.42 o 
  11   5   6      105.51       97.52     13.68 o 
  12   5   6     1133.81     1155.77     31.74 o 
  13   5   6     7364.08     7235.91    121.38 o 
  14   5   6       14.33       -1.87     19.29 o 
  15   5   6      181.94      169.58     28.48 o 
  16   5   6     1795.17     1860.88     70.09 o 
  17   5   6      187.68      194.05     36.30 o 
 -15   6   6      713.47      866.85     73.89 o 
 -14   6   6      435.79      621.75     64.88 o 
 -13   6   6     1272.91     1434.37     54.15 o 
 -12   6   6       17.62        9.97     29.74 o 
 -11   6   6     5475.28     5617.01    148.68 o 
 -10   6   6      544.15      582.89     35.61 o 
  -9   6   6        3.74        5.41     27.03 o 
  -8   6   6      135.43      193.87     57.67 o 
  -7   6   6     4433.56     4436.58     90.48 o 
  -6   6   6     9063.68     9148.35    184.04 o 
  -5   6   6      352.09      340.85     26.28 o 
  -4   6   6     8795.08     8776.25    101.84 o 
  -3   6   6      909.30      911.72     24.89 o 
  -2   6   6      162.12      158.88     12.70 o 
  -1   6   6      162.87      184.80     24.21 o 
   0   6   6       10.12       29.63      9.97 o 
   1   6   6     2887.89     2607.18     50.11 o 
   2   6   6    21312.87    21469.41    239.75 o 
   3   6   6     8904.28     9048.04    104.74 o 
   4   6   6     9936.63     9682.59    119.61 o 
   5   6   6      774.78      778.67     20.02 o 
   6   6   6     1732.51     1607.45     25.29 o 
   7   6   6     1856.73     1815.04     38.15 o 
   8   6   6    15098.05    14718.98    190.26 o 
   9   6   6     2884.36     2812.44     46.72 o 
  10   6   6     3048.73     3142.40     52.23 o 
  11   6   6     4167.87     4227.51     66.44 o 
  12   6   6     5114.31     4967.41     76.34 o 
  13   6   6      814.30      875.19     36.75 o 
  14   6   6      888.67      911.86     39.51 o 
  15   6   6     3210.35     3222.93     71.41 o 
  16   6   6      159.63      156.86     30.50 o 
  17   6   6      126.88       82.00     29.31 o 
 -14   7   6        8.60      -26.10     26.10 o 
 -13   7   6        2.61       19.87     35.14 o 
 -12   7   6       12.39       -2.58     28.83 o 
 -11   7   6      744.04      836.87     43.33 o 
 -10   7   6      268.14      217.49     29.74 o 
  -9   7   6      870.84      791.12     38.23 o 
  -8   7   6     1179.06     1170.72     42.05 o 
  -7   7   6     1849.20     1821.01     40.22 o 
  -6   7   6     2850.72     2850.37     52.71 o 
  -5   7   6    15012.48    15210.41    220.82 o 
  -4   7   6      535.90      513.80     14.62 o 
  -3   7   6     2077.08     2104.11     30.30 o 
  -2   7   6    29766.64    30445.85    338.15 o 
  -1   7   6     4039.50     4197.85     53.24 o 
   0   7   6     3930.73     3814.46     48.86 o 
   1   7   6      412.67      372.33     13.62 o 
   2   7   6     6076.90     6114.87    110.84 o 
   3   7   6      240.75      257.23      9.90 o 
   4   7   6     4039.08     3953.86     50.47 o 
   5   7   6     4579.31     4673.84     67.48 o 
   6   7   6      331.80      326.78     12.40 o 
   7   7   6     8412.05     8373.13    102.70 o 
   8   7   6      483.73      477.49     20.81 o 
   9   7   6     1294.03     1273.02     30.00 o 
  10   7   6      699.55      675.58     25.31 o 
  11   7   6     9859.78     9469.42    130.11 o 
  12   7   6       86.70       40.37     14.01 o 
  13   7   6      672.51      669.42     29.23 o 
  14   7   6     1157.43     1119.50     41.96 o 
  15   7   6     1733.46     1761.57     55.42 o 
  16   7   6      255.93      280.47     28.05 o 
  17   7   6      429.05      332.99     37.58 o 
 -14   8   6        0.52      -27.69     27.69 o 
 -13   8   6      976.33      968.44    117.14 o 
 -12   8   6      687.63      798.98     90.11 o 
 -11   8   6     1713.34     1647.03     85.60 o 
 -10   8   6     1197.14     1171.34    118.04 o 
  -9   8   6     3676.26     3651.94     87.41 o 
  -8   8   6     1835.81     1908.80     43.68 o 
  -7   8   6      226.08      204.21     16.91 o 
  -6   8   6     1424.65     1341.14     33.30 o 
  -5   8   6     2532.75     2439.36     46.44 o 
  -4   8   6     1883.03     1876.53     29.45 o 
  -3   8   6       25.12       34.82      7.83 o 
  -2   8   6       68.66       70.93     10.40 o 
  -1   8   6    32016.62    32213.05    400.19 o 
   0   8   6      219.52      213.83     11.71 o 
   1   8   6     1531.65     1350.74     26.76 o 
   2   8   6    11167.56    10657.77    275.21 o 
   3   8   6     3109.87     3287.90     75.96 o 
   4   8   6     3362.33     3360.34     56.19 o 
   5   8   6     7396.93     7368.33    104.25 o 
   6   8   6    67973.18    68644.95    785.77 o 
   7   8   6     1663.26     1635.58     27.45 o 
   8   8   6     2630.39     2552.72     45.21 o 
   9   8   6     2366.39     2256.52     38.46 o 
  10   8   6    14651.74    14563.40    172.98 o 
  11   8   6     1622.89     1652.91     36.83 o 
  12   8   6       26.56       30.83     18.99 o 
  13   8   6     3922.64     3901.43     66.64 o 
  14   8   6      100.01       90.43     25.56 o 
  15   8   6       36.03       47.51     22.24 o 
  16   8   6       88.43       94.67     24.61 o 
 -14   9   6        0.96      -28.65     28.65 o 
 -13   9   6      575.42      676.26     49.65 o 
 -12   9   6       91.35       65.05     26.67 o 
 -11   9   6     3780.51     3655.85    153.19 o 
 -10   9   6      783.87      769.04     43.95 o 
  -9   9   6     1646.71     1650.79     42.95 o 
  -8   9   6     1138.93     1253.46     41.83 o 
  -7   9   6     7615.13     7641.80    120.66 o 
  -6   9   6     7259.69     6892.23    153.08 o 
  -5   9   6      198.86      165.46     15.17 o 
  -4   9   6    10508.45    10436.29    157.36 o 
  -3   9   6     6433.01     6352.43     87.36 o 
  -2   9   6     1545.57     1542.30     29.23 o 
  -1   9   6    14202.85    14300.18    164.22 o 
   0   9   6    45309.04    45487.82    503.57 o 
   1   9   6    15085.25    14511.81    166.24 o 
   2   9   6     4298.60     4220.60     54.69 o 
   3   9   6     4879.06     4604.68     64.53 o 
   4   9   6     4356.39     4267.92     55.32 o 
   5   9   6     8906.00     9360.98    124.89 o 
   6   9   6     2939.42     2933.24     41.58 o 
   7   9   6     6892.25     7054.99     87.06 o 
   8   9   6      254.04      225.09     14.89 o 
   9   9   6       22.98       22.02     12.23 o 
  10   9   6      821.35      787.10     23.76 o 
  11   9   6      394.91      426.11     26.57 o 
  12   9   6      554.91      561.41     27.34 o 
  13   9   6       67.22       44.78     16.39 o 
  14   9   6      601.25      547.94     36.00 o 
  15   9   6      908.69      936.10     42.63 o 
  16   9   6       10.85       22.68     23.57 o 
 -13  10   6       14.04        2.39     23.13 o 
 -12  10   6     1638.08     1678.75     49.88 o 
 -11  10   6      271.96      262.28     24.61 o 
 -10  10   6      529.86      463.64     27.49 o 
  -9  10   6     1363.68     1344.79     40.76 o 
  -8  10   6     4362.45     4497.72     80.43 o 
  -7  10   6     3323.54     3360.93     63.42 o 
  -6  10   6      794.18      774.94     38.17 o 
  -5  10   6    13580.41    14342.78    258.54 o 
  -4  10   6     1359.22     1415.05     50.98 o 
  -3  10   6     3410.81     3422.01     46.70 o 
  -2  10   6     2957.09     2905.93     46.58 o 
  -1  10   6     3927.66     4008.38     60.35 o 
   0  10   6      117.33      126.36     10.12 o 
   1  10   6     7344.31     7300.38     88.74 o 
   2  10   6     1258.57     1213.42     33.04 o 
   3  10   6      129.94      115.85     12.49 o 
   4  10   6     6026.27     6272.95     78.03 o 
   5  10   6     4390.47     4366.23     57.62 o 
   6  10   6      644.21      585.61     20.02 o 
   7  10   6      389.48      472.01     21.07 o 
   8  10   6     5206.84     5336.53     81.12 o 
   9  10   6     3512.63     3464.79     79.60 o 
  10  10   6     4812.00     4790.50     76.44 o 
  11  10   6      364.55      321.19     17.75 o 
  12  10   6      312.85      321.22     18.39 o 
  13  10   6        2.77       -0.90     16.14 o 
  14  10   6     2564.56     2588.85     61.71 o 
  15  10   6       49.50       46.86     21.85 o 
  16  10   6      378.53      347.10     29.82 o 
 -12  11   6      119.26      163.68     31.20 o 
 -11  11   6      244.73      169.88     28.04 o 
 -10  11   6       80.80       71.07     24.24 o 
  -9  11   6     1609.03     1660.21     57.89 o 
  -8  11   6     1928.76     1903.50     74.79 o 
  -7  11   6      693.12      676.63     40.01 o 
  -6  11   6      767.46      795.96     38.48 o 
  -5  11   6      147.65      145.18     20.77 o 
  -4  11   6     2208.96     2275.09     48.09 o 
  -3  11   6     6130.67     6084.26    125.64 o 
  -2  11   6     4916.12     4803.66     98.61 o 
  -1  11   6      976.52     1030.81     30.18 o 
   0  11   6     6304.25     6150.57    138.54 o 
   1  11   6     9183.83     9391.27    126.55 o 
   2  11   6     1208.64     1185.62     28.34 o 
   3  11   6     9330.38     9178.03    123.96 o 
   4  11   6    19335.63    19677.13    252.30 o 
   5  11   6      925.74      998.82     27.03 o 
   6  11   6      702.33      758.39     20.59 o 
   7  11   6      206.93      202.59     12.58 o 
   8  11   6     5475.16     5658.90     84.09 o 
   9  11   6      105.17      105.05     20.09 o 
  10  11   6      711.60      745.61     27.67 o 
  11  11   6     3424.58     3530.96     55.35 o 
  12  11   6      552.55      542.26     25.23 o 
  13  11   6     1164.10     1153.30     33.68 o 
  14  11   6      165.04      138.61     28.42 o 
  15  11   6      671.21      671.53     40.94 o 
  16  11   6        5.27       18.08     23.89 o 
 -12  12   6      141.48      160.84     44.15 o 
 -11  12   6      188.16      177.77     32.33 o 
 -10  12   6      658.72      627.40     67.58 o 
  -9  12   6      295.98      359.56     33.06 o 
  -8  12   6     2134.08     2208.42     66.82 o 
  -7  12   6     2662.28     2870.27     75.75 o 
  -6  12   6       72.71       61.22     22.83 o 
  -5  12   6     1308.35     1246.93    105.43 o 
  -4  12   6     2501.26     2534.34     65.40 o 
  -3  12   6     6125.98     6078.03     86.62 o 
  -2  12   6      530.86      517.17     23.31 o 
  -1  12   6     3121.36     2958.40     64.33 o 
   0  12   6       89.03       81.41     14.81 o 
   1  12   6     2167.52     2209.01     47.10 o 
   2  12   6     1336.26     1299.69     31.90 o 
   3  12   6      925.39      829.90     26.01 o 
   4  12   6     1498.67     1503.47     33.53 o 
   5  12   6    12687.71    12659.83    207.46 o 
   6  12   6     1878.96     1860.13     38.64 o 
   7  12   6      106.08       82.64     13.42 o 
   8  12   6     3572.60     3596.73     60.54 o 
   9  12   6     4472.49     4744.92     95.10 o 
  10  12   6       20.54       -5.98     19.79 o 
  11  12   6      164.13      151.83     23.32 o 
  12  12   6    11335.27    11746.91    165.93 o 
  13  12   6      188.72      172.73     21.36 o 
  14  12   6      176.36      147.54     27.95 o 
  15  12   6       46.62       57.07     28.65 o 
 -11  13   6      121.00       94.75     37.85 o 
 -10  13   6     1013.58     1113.92     54.80 o 
  -9  13   6      176.02      158.19     40.55 o 
  -8  13   6      117.51      114.31     29.74 o 
  -7  13   6     2748.48     2821.20     76.90 o 
  -6  13   6      464.73      403.33     31.78 o 
  -5  13   6     2100.68     2168.90     63.56 o 
  -4  13   6     1224.29     1288.40     80.20 o 
  -3  13   6      515.33      468.08     23.76 o 
  -2  13   6      143.08      158.55     15.65 o 
  -1  13   6     3003.63     2969.22     51.50 o 
   0  13   6    12040.88    11843.61    156.80 o 
   1  13   6        4.18       -1.82     13.50 o 
   2  13   6     1926.36     2010.51     46.35 o 
   3  13   6      606.51      611.62     25.45 o 
   4  13   6     4717.36     4727.28     73.84 o 
   5  13   6     1815.72     1738.62     43.84 o 
   6  13   6     2118.26     1941.49     42.66 o 
   7  13   6     8498.28     8565.87    120.94 o 
   8  13   6       20.39       18.27     14.39 o 
   9  13   6      145.71      145.51     20.92 o 
  10  13   6       14.76        0.67     20.60 o 
  11  13   6     4451.11     4680.49     94.97 o 
  12  13   6        2.32        1.50     18.76 o 
  13  13   6      391.09      350.63     25.35 o 
  14  13   6       57.75       54.28     24.00 o 
  15  13   6      400.79      407.68     37.98 o 
 -10  14   6     1520.30     1586.13     67.22 o 
  -9  14   6      319.80      299.10     35.61 o 
  -8  14   6       83.12       76.43     27.26 o 
  -7  14   6      214.44      164.41     28.15 o 
  -6  14   6     1802.97     1825.72     61.13 o 
  -5  14   6      444.28      382.06     32.33 o 
  -4  14   6      915.96      788.16     42.44 o 
  -3  14   6     1722.23     1693.40     45.90 o 
  -2  14   6      450.98      442.02     31.21 o 
  -1  14   6       65.14       65.99     14.85 o 
   0  14   6       21.45        7.78     13.74 o 
   1  14   6     2986.65     2847.75     53.33 o 
   2  14   6       28.08       20.85     14.79 o 
   3  14   6     3520.86     3567.67     62.95 o 
   4  14   6      942.03      903.05     30.69 o 
   5  14   6      895.87      869.23     29.61 o 
   6  14   6     1233.63     1255.91     41.36 o 
   7  14   6     4189.20     4328.98     72.22 o 
   8  14   6       28.10       17.89     20.85 o 
   9  14   6     2262.32     2372.36     61.46 o 
  10  14   6     2701.91     2836.67     89.64 o 
  11  14   6      155.16      162.55     24.18 o 
  12  14   6       17.98       26.96     24.00 o 
  13  14   6      222.49      230.19     23.63 o 
  14  14   6     1670.52     1931.07     84.54 o 
  -9  15   6     1641.85     1656.95     69.02 o 
  -8  15   6      271.33      257.04     63.08 o 
  -7  15   6      488.93      520.83     40.01 o 
  -6  15   6      434.46      432.53     34.12 o 
  -5  15   6     1005.57      961.94     47.47 o 
  -4  15   6      102.27       90.45     27.69 o 
  -3  15   6     1368.41     1353.31     54.90 o 
  -2  15   6     6126.03     6085.29    109.71 o 
  -1  15   6      852.97      849.39     31.27 o 
   0  15   6     1772.58     1728.04     41.25 o 
   1  15   6      155.56      107.45     17.10 o 
   2  15   6     7614.48     7527.54    108.30 o 
   3  15   6     3591.32     3565.66     63.89 o 
   4  15   6      223.04      235.34     29.13 o 
   5  15   6     1767.21     1750.45     41.69 o 
   6  15   6       32.23       20.18     16.43 o 
   7  15   6     1528.46     1561.39     40.95 o 
   8  15   6       79.54       37.66     16.31 o 
   9  15   6     4165.64     4320.41     89.33 o 
  10  15   6     2272.39     2252.66     61.33 o 
  11  15   6      348.80      395.85     41.06 o 
  12  15   6       32.74       23.04     24.65 o 
  13  15   6      265.16      239.83     25.35 o 
  -8  16   6     2296.89     2399.38     88.31 o 
  -7  16   6      229.78      159.88     32.90 o 
  -6  16   6      308.23      292.03     36.69 o 
  -5  16   6     1419.13     1390.72     99.12 o 
  -4  16   6     1326.10     1331.14     73.89 o 
  -3  16   6      782.73      789.67     47.67 o 
  -2  16   6     1940.77     1762.83     43.06 o 
  -1  16   6      228.36      210.21     25.57 o 
   0  16   6      181.12      156.11     20.10 o 
   1  16   6      439.87      353.73     22.41 o 
   2  16   6     3200.98     3081.47     57.54 o 
   3  16   6     3118.93     3006.78     51.68 o 
   4  16   6       36.21       10.51     15.54 o 
   5  16   6      822.65      745.29     30.13 o 
   6  16   6      306.49      296.78     20.75 o 
   7  16   6      729.13      709.57     40.70 o 
   8  16   6      116.91       73.27     22.89 o 
   9  16   6      289.24      270.90     29.70 o 
  10  16   6       79.79      114.67     26.75 o 
  11  16   6     3177.85     3322.02     80.77 o 
  12  16   6      181.79      259.29     32.52 o 
  -6  17   6       23.34       41.04     33.32 o 
  -5  17   6       98.33       92.30     32.03 o 
  -4  17   6       98.22       83.42     32.48 o 
  -3  17   6      414.74      369.88     34.61 o 
  -2  17   6       90.50       47.36     20.12 o 
  -1  17   6      471.58      463.39     26.30 o 
   0  17   6      197.17      168.16     21.81 o 
   1  17   6     3819.79     3890.68    163.10 o 
   2  17   6      825.04      833.48     44.73 o 
   3  17   6       24.20       12.11     17.00 o 
   4  17   6      290.73      214.48     19.00 o 
   5  17   6      850.30      780.59     32.14 o 
   6  17   6     4115.27     3961.89     66.93 o 
   7  17   6        1.17      -18.94     18.94 o 
   8  17   6     1227.56     1188.89     54.08 o 
   9  17   6      190.31      164.79     24.73 o 
  10  17   6     1249.24     1332.91     48.32 o 
  11  17   6        0.42       12.58     32.33 o 
  -5  18   6       79.97       24.92     29.44 o 
  -4  18   6     2500.39     2485.90     80.31 o 
  -3  18   6      359.02      274.95     38.48 o 
  -2  18   6        8.77      -29.76     29.76 o 
  -1  18   6      199.52      119.72     21.92 o 
   0  18   6     2297.78     2300.79     78.82 o 
   1  18   6        6.95      -19.75     19.75 o 
   2  18   6      217.37      189.10     22.79 o 
   3  18   6     1260.78     1172.91     53.31 o 
   4  18   6      121.03       88.11     19.22 o 
   5  18   6       46.80       39.98     18.57 o 
   6  18   6      170.18      164.62     21.20 o 
   7  18   6     1837.97     1815.46     51.30 o 
   8  18   6      273.63      255.63     23.14 o 
   9  18   6      956.18      895.67     60.04 o 
  -2  19   6       39.50      -31.55     31.55 o 
  -1  19   6        7.06      -21.68     21.68 o 
   0  19   6       25.04      -13.12     22.10 o 
   1  19   6     1344.25     1290.73     71.64 o 
   2  19   6      109.99       76.53     21.84 o 
   3  19   6       13.56      -19.60     19.60 o 
   4  19   6     2335.39     2278.82     90.38 o 
   5  19   6       62.41       54.64     20.13 o 
   6  19   6       40.12       28.18     23.70 o 
   7  19   6       52.76       27.66     25.15 o 
  -6 -14   7       21.43      -24.24     24.24 o 
  -5 -14   7      109.28       80.45     27.34 o 
  -4 -14   7     1322.89     1277.86     46.32 o 
  -3 -14   7      839.26      944.07     45.99 o 
  -2 -14   7      474.79      491.67     43.83 o 
  -1 -14   7      263.93      196.36     27.79 o 
   0 -14   7     1824.11     1937.62     56.36 o 
   1 -14   7      565.10      551.74     42.84 o 
   2 -14   7        1.91        7.21     29.19 o 
   3 -14   7      459.35      467.35     38.34 o 
  -8 -13   7     1617.81     1744.91     54.02 o 
  -7 -13   7        8.98       20.79     24.42 o 
  -6 -13   7        8.71      -23.22     23.22 o 
  -5 -13   7     2814.08     2798.87     69.64 o 
  -4 -13   7        5.59       18.13     20.56 o 
  -3 -13   7      595.88      526.04     34.25 o 
  -2 -13   7      594.70      536.16     32.43 o 
  -1 -13   7     2231.46     2296.47     58.13 o 
   0 -13   7      207.12      212.99     24.87 o 
   1 -13   7      204.47      174.00     26.57 o 
   2 -13   7      891.53      863.11     41.80 o 
   3 -13   7        0.41       -4.70     22.40 o 
   4 -13   7      532.32      533.80     49.19 o 
   5 -13   7       19.08       30.28     49.56 o 
   6 -13   7      112.96      151.38     52.26 o 
 -10 -12   7       61.28       14.90     32.48 o 
  -9 -12   7      232.82      204.80     34.20 o 
  -8 -12   7      136.83      160.05     24.85 o 
  -7 -12   7      510.16      465.30     31.01 o 
  -6 -12   7      673.59      636.55     37.94 o 
  -5 -12   7        8.06       -4.03     21.26 o 
  -4 -12   7      835.16      811.43     38.23 o 
  -3 -12   7       78.62       57.76     35.28 o 
  -2 -12   7      598.39      562.86     33.06 o 
  -1 -12   7      592.46      600.36     37.33 o 
   0 -12   7      320.45      315.81     24.49 o 
   1 -12   7      787.82      757.59     36.33 o 
   2 -12   7       71.72       70.03     20.02 o 
   3 -12   7     1671.43     1706.84     48.52 o 
   4 -12   7       39.45       19.09     19.47 o 
   5 -12   7        0.06      -28.25     65.78 o 
   6 -12   7      149.24      137.52     71.19 o 
   7 -12   7      293.24      303.47     29.78 o 
 -11 -11   7       82.68       70.29     39.65 o 
 -10 -11   7      586.41      522.63     52.26 o 
  -9 -11   7       43.31       13.22     28.15 o 
  -8 -11   7      393.80      364.24     28.84 o 
  -7 -11   7     1579.20     1493.58     45.73 o 
  -6 -11   7      363.19      332.23     26.57 o 
  -5 -11   7       39.08      -10.05     20.00 o 
  -4 -11   7     1615.44     1681.24     45.90 o 
  -3 -11   7      357.41      274.11     22.90 o 
  -2 -11   7       81.93       70.26     18.09 o 
  -1 -11   7       74.93       44.30     18.89 o 
   0 -11   7        7.52      -17.26     17.26 o 
   1 -11   7      952.93      931.00     36.04 o 
   2 -11   7       53.76       58.23     26.89 o 
   3 -11   7      146.35      118.05     35.47 o 
   4 -11   7       31.89       31.53     19.61 o 
   5 -11   7      490.89      437.25     35.68 o 
   6 -11   7       96.01      100.68     23.57 o 
   7 -11   7      478.28      435.47     30.14 o 
   8 -11   7      582.61      490.89     47.76 o 
   9 -11   7      272.86      257.71     54.07 o 
 -12 -10   7       33.39       57.67     39.65 o 
 -11 -10   7      161.77      145.98     36.04 o 
 -10 -10   7       44.01       -1.80     34.24 o 
  -9 -10   7      296.46      245.58     28.96 o 
  -8 -10   7       41.53       39.62     20.07 o 
  -7 -10   7     1080.87     1079.06     37.79 o 
  -6 -10   7     1987.94     2166.79     52.17 o 
  -5 -10   7      580.34      538.30     29.70 o 
  -4 -10   7      790.45      765.59     35.76 o 
  -3 -10   7     1038.98     1090.56     42.53 o 
  -2 -10   7      464.65      466.86     27.01 o 
  -1 -10   7     1805.60     1768.69     45.77 o 
   0 -10   7     1244.96     1287.83     39.23 o 
   1 -10   7     1954.01     1950.17     47.04 o 
   2 -10   7     2386.69     2269.54     96.56 o 
   3 -10   7     3627.78     3714.73     71.20 o 
   4 -10   7      953.75      985.42     36.84 o 
   5 -10   7     2796.58     2811.97     52.22 o 
   6 -10   7     1009.76     1021.79     42.25 o 
   7 -10   7     2616.35     2751.40     63.08 o 
   8 -10   7       82.05       73.85     44.15 o 
   9 -10   7       81.62       45.05     46.86 o 
  10 -10   7      304.23      212.66     52.26 o 
 -13  -9   7     1071.84     1088.52     68.48 o 
 -12  -9   7       96.60      154.99     41.45 o 
 -11  -9   7       71.91       46.86     36.04 o 
 -10  -9   7     1504.75     1555.28     77.49 o 
  -9  -9   7      481.81      465.52     36.04 o 
  -8  -9   7      536.93      494.46     29.47 o 
  -7  -9   7        1.56       29.57     16.97 o 
  -6  -9   7    11096.95    11178.31    171.45 o 
  -5  -9   7       69.89       53.90     17.19 o 
  -4  -9   7      242.43      232.41     20.34 o 
  -3  -9   7     2490.12     2593.73     54.59 o 
  -2  -9   7    10013.42    10075.62    189.79 o 
  -1  -9   7      198.10      216.46     19.12 o 
   0  -9   7     1236.86     1367.36     38.17 o 
   1  -9   7     5854.84     5895.68     97.87 o 
   2  -9   7      138.78      130.69     17.04 o 
   3  -9   7     2790.56     2766.26     58.22 o 
   4  -9   7      235.01      177.38     17.22 o 
   5  -9   7     2223.99     2325.85     47.86 o 
   6  -9   7      119.50      114.75     21.80 o 
   7  -9   7       19.38       13.07     20.10 o 
   8  -9   7     1807.73     1853.78     51.28 o 
   9  -9   7       21.85      -10.95     25.39 o 
  10  -9   7      566.05      437.93     52.26 o 
  11  -9   7       17.94       46.86     50.46 o 
 -13  -8   7      127.05      140.57     39.65 o 
 -12  -8   7      781.93      668.61     63.08 o 
 -11  -8   7     1985.36     1776.95     77.49 o 
 -10  -8   7       88.82       70.29     32.44 o 
  -9  -8   7      475.24      405.49     43.25 o 
  -8  -8   7      356.84      312.64     21.30 o 
  -7  -8   7     7511.00     7548.08    120.93 o 
  -6  -8   7       38.22       41.26     15.93 o 
  -5  -8   7     1207.49     1216.83     35.88 o 
  -4  -8   7        6.64       -7.96     14.65 o 
  -3  -8   7     1514.23     1514.00     37.84 o 
  -2  -8   7     2593.84     2723.53     56.39 o 
  -1  -8   7       15.22       -9.10     16.97 o 
   0  -8   7     2075.22     2100.12     46.35 o 
   1  -8   7      166.82      185.31     17.34 o 
   2  -8   7     3211.98     3435.92     63.10 o 
   3  -8   7      843.80      750.64     29.52 o 
   4  -8   7     1876.03     1930.81     38.45 o 
   5  -8   7     1608.89     1734.87     36.58 o 
   6  -8   7      192.72      213.53     22.53 o 
   7  -8   7      111.40       54.35     20.44 o 
   8  -8   7      210.82      209.67     32.85 o 
   9  -8   7     2975.44     3120.84     96.42 o 
  10  -8   7      115.05       97.32     46.86 o 
  11  -8   7       78.79       36.04     48.66 o 
  12  -8   7       17.00        5.41     50.46 o 
 -14  -7   7       27.05       48.66     37.85 o 
 -13  -7   7       50.96       48.66     36.04 o 
 -12  -7   7     1996.92     2043.67     84.70 o 
 -11  -7   7     1826.87     2063.50     86.50 o 
 -10  -7   7      632.20      544.26     46.86 o 
  -9  -7   7     1438.78     1402.10     66.68 o 
  -8  -7   7     8668.87     8834.50    166.27 o 
  -7  -7   7     1576.63     1627.79     40.89 o 
  -6  -7   7       67.54       50.09     15.42 o 
  -5  -7   7      255.68      205.70     16.97 o 
  -4  -7   7     6807.71     6937.56    110.08 o 
  -3  -7   7       16.60        2.02     14.03 o 
  -2  -7   7     3954.25     4051.73     70.21 o 
  -1  -7   7     8600.82     8477.20    130.50 o 
   0  -7   7      576.85      597.91     25.71 o 
   1  -7   7      231.45      194.93     20.74 o 
   2  -7   7     3720.78     3750.79     56.80 o 
   3  -7   7     3953.03     3846.54     67.61 o 
   4  -7   7       12.54        2.10     11.61 o 
   5  -7   7      198.37      234.67     15.67 o 
   6  -7   7      707.42      637.02     32.22 o 
   7  -7   7      824.19      879.47     34.48 o 
   8  -7   7        7.42       -8.04     19.77 o 
   9  -7   7      273.61      275.85     31.55 o 
  10  -7   7     1914.92     2063.50     95.52 o 
  11  -7   7     1384.28     1412.91     93.71 o 
  12  -7   7       42.66       43.25     52.26 o 
  13  -7   7       52.25       64.88     57.67 o 
 -14  -6   7        5.73      -18.95     21.14 o 
 -13  -6   7     2571.25     2503.27     71.92 o 
 -12  -6   7       87.20       56.77     24.21 o 
 -11  -6   7        1.07        9.39     21.00 o 
 -10  -6   7      100.09      100.60     20.27 o 
  -9  -6   7     4029.69     3871.23     85.35 o 
  -8  -6   7     4539.32     4554.54     78.00 o 
  -7  -6   7       45.24       47.97     15.33 o 
  -6  -6   7     2277.36     2279.08     46.42 o 
  -5  -6   7      772.67      724.42     26.17 o 
  -4  -6   7      618.47      568.78     27.44 o 
  -3  -6   7     1313.67     1316.69     33.19 o 
  -2  -6   7      681.06      637.09     24.65 o 
  -1  -6   7     4637.19     4607.21     75.77 o 
   0  -6   7     7900.23     8031.36    159.91 o 
   1  -6   7      469.74      445.24     21.36 o 
   2  -6   7     2907.50     2893.12     45.51 o 
   3  -6   7     5596.12     5692.08    103.89 o 
   4  -6   7     1693.91     1715.98     33.56 o 
   5  -6   7       40.96       42.04     14.48 o 
   6  -6   7     7256.20     7337.32    118.85 o 
   7  -6   7      563.96      556.49     31.10 o 
   8  -6   7      578.98      594.35     30.64 o 
   9  -6   7     1039.98     1120.81     38.62 o 
  10  -6   7     4277.64     4331.56    129.76 o 
  11  -6   7     1833.22     2168.02    106.33 o 
  12  -6   7      117.50       95.52     50.46 o 
  13  -6   7     2040.84     2378.88    120.75 o 
 -15  -5   7      171.80      223.20     31.20 o 
 -14  -5   7      153.32       97.63     26.76 o 
 -13  -5   7      307.28      331.46     31.20 o 
 -12  -5   7      152.29      192.83     37.85 o 
 -11  -5   7      302.44      283.26     25.39 o 
 -10  -5   7     1034.41     1076.63     42.68 o 
  -9  -5   7      578.38      504.06     32.03 o 
  -8  -5   7        5.67        7.28     22.53 o 
  -7  -5   7     6117.87     6219.45     98.45 o 
  -6  -5   7      279.90      279.44     15.67 o 
  -5  -5   7     3574.84     3443.77     52.47 o 
  -4  -5   7     2751.14     2744.10     43.84 o 
  -3  -5   7     4929.45     4583.70     94.47 o 
  -2  -5   7     5560.66     5699.69     78.27 o 
  -1  -5   7     1278.39     1242.84     25.37 o 
   0  -5   7     9386.21     9487.17    108.99 o 
   1  -5   7      318.94      306.71     13.01 o 
   2  -5   7      414.42      407.60     13.97 o 
   3  -5   7     1159.02     1217.67     25.01 o 
   4  -5   7    15843.77    16185.23    182.51 o 
   5  -5   7     8934.41     8901.00    104.69 o 
   6  -5   7     1414.37     1452.86     31.48 o 
   7  -5   7     1533.29     1590.41     34.37 o 
   8  -5   7      529.61      525.58     23.54 o 
   9  -5   7     5504.28     5407.27     80.75 o 
  10  -5   7       94.59       76.50     19.24 o 
  11  -5   7      216.36      213.69     43.25 o 
  12  -5   7       93.78       37.85     46.86 o 
  13  -5   7      309.42      369.45     59.47 o 
  14  -5   7      874.94      859.64     95.52 o 
 -15  -4   7      520.62      578.50     64.88 o 
 -14  -4   7       34.85       27.68     24.83 o 
 -13  -4   7     1166.85     1208.66     49.70 o 
 -12  -4   7     4313.35     4224.85     93.66 o 
 -11  -4   7     2122.42     1995.02     81.10 o 
 -10  -4   7      807.86      740.99     35.41 o 
  -9  -4   7      233.69      165.82     21.66 o 
  -8  -4   7      779.65      737.95     32.33 o 
  -7  -4   7      907.85      894.68     23.93 o 
  -6  -4   7     3235.03     3181.17     62.09 o 
  -5  -4   7     2366.07     2343.30     38.94 o 
  -4  -4   7      225.22      165.46     11.13 o 
  -3  -4   7     4043.75     4126.10     69.45 o 
  -2  -4   7       29.79       24.05      8.78 o 
  -1  -4   7    17124.63    17281.79    215.53 o 
   0  -4   7     3783.90     3792.26     47.54 o 
   1  -4   7     2752.59     2987.07     39.28 o 
   2  -4   7     4643.18     4565.92     57.23 o 
   3  -4   7      856.88      904.67     22.62 o 
   4  -4   7    35329.50    35323.18    387.69 o 
   5  -4   7      872.27      899.34     20.02 o 
   6  -4   7      262.13      213.42     14.28 o 
   7  -4   7        1.90        1.67     12.28 o 
   8  -4   7     8185.75     8557.72    117.02 o 
   9  -4   7      940.84      832.07     26.74 o 
  10  -4   7       10.32       11.39     17.99 o 
  11  -4   7     2294.77     2376.25     68.48 o 
  12  -4   7       78.23       80.90     27.65 o 
  13  -4   7      210.79      205.00     32.90 o 
  14  -4   7       15.87        5.11     29.33 o 
 -15  -3   7      541.77      592.92     63.08 o 
 -14  -3   7       12.46       30.64     34.24 o 
 -13  -3   7      874.81      864.29     56.77 o 
 -12  -3   7      339.62      317.65     40.55 o 
 -11  -3   7     4109.70     3993.20     86.65 o 
 -10  -3   7      216.95      182.02     28.83 o 
  -9  -3   7     2069.97     2090.44     53.48 o 
  -8  -3   7        8.84      -15.29     15.29 o 
  -7  -3   7     1141.99     1131.29     29.40 o 
  -6  -3   7    11299.53    11070.42    141.81 o 
  -5  -3   7    11892.32    11481.15    174.88 o 
  -4  -3   7    10185.53    10442.36    133.45 o 
  -3  -3   7    36328.38    36293.98    444.35 o 
  -2  -3   7    28137.86    28048.18    602.73 o 
  -1  -3   7    16989.20    16791.38    209.40 o 
   0  -3   7     2109.07     2039.87     28.18 o 
   1  -3   7     2182.31     2333.70     38.91 o 
   2  -3   7     7257.89     7094.07     82.68 o 
   3  -3   7     9830.16     9887.68    126.25 o 
   4  -3   7     4854.54     4763.41     58.59 o 
   5  -3   7    15267.69    15339.30    172.48 o 
   6  -3   7     3574.87     3462.85     53.43 o 
   7  -3   7      602.16      493.96     21.86 o 
   8  -3   7     5414.78     5553.44     80.54 o 
   9  -3   7     2103.69     2097.41     40.40 o 
  10  -3   7     1155.96     1005.93     36.41 o 
  11  -3   7        5.04        1.34     18.24 o 
  12  -3   7     1136.52     1109.91     78.39 o 
  13  -3   7      298.04      282.11     33.77 o 
  14  -3   7       66.40        4.06     29.74 o 
  15  -3   7       10.48       40.45     33.77 o 
 -15  -2   7        1.40       -5.41     34.24 o 
 -14  -2   7     3943.17     3934.16    126.15 o 
 -13  -2   7       10.59      -10.81     30.64 o 
 -12  -2   7       24.03       18.02     25.23 o 
 -11  -2   7     1425.17     1424.63     47.15 o 
 -10  -2   7    17107.07    17218.92    300.10 o 
  -9  -2   7     3234.84     3027.67     95.52 o 
  -8  -2   7     2317.88     2202.10     54.62 o 
  -7  -2   7    11410.55    11326.71    204.98 o 
  -6  -2   7     4174.22     4047.52     67.11 o 
  -5  -2   7     1164.52     1222.46     23.82 o 
  -4  -2   7     4999.23     4939.10     77.20 o 
  -3  -2   7    26747.81    26896.95    330.53 o 
  -2  -2   7     4573.95     4564.94     67.37 o 
  -1  -2   7      154.53      204.37     10.76 o 
   0  -2   7      291.25      265.52     28.26 o 
   1  -2   7     5155.65     5081.06     60.46 o 
   2  -2   7        3.87       19.59      5.73 o 
   3  -2   7     4873.30     4928.82     67.85 o 
   4  -2   7     3775.83     3763.43     62.40 o 
   5  -2   7     3099.76     3100.17     46.27 o 
   6  -2   7    11624.36    12081.98    156.67 o 
   7  -2   7       30.06       30.78     10.65 o 
   8  -2   7      936.05      907.68     25.99 o 
   9  -2   7     3013.83     2998.55     50.47 o 
  10  -2   7      674.33      778.63     27.50 o 
  11  -2   7     2649.74     2790.32     66.39 o 
  12  -2   7     2641.38     2601.18    171.21 o 
  13  -2   7      113.82      152.26     27.95 o 
  14  -2   7      229.27      194.00     31.05 o 
  15  -2   7       69.14       60.71     30.50 o 
 -15  -1   7     1052.78     1104.74     72.09 o 
 -14  -1   7      768.04      803.77     63.08 o 
 -13  -1   7      488.81      555.07     54.07 o 
 -12  -1   7        4.22      -21.63     27.03 o 
 -11  -1   7     2834.64     2986.22    100.92 o 
 -10  -1   7      961.55      836.46     49.56 o 
  -9  -1   7     1420.71     1342.81     62.18 o 
  -8  -1   7       29.84        8.41     11.35 o 
  -7  -1   7      205.28      194.62     18.44 o 
  -6  -1   7     5898.33     5885.78     82.46 o 
  -5  -1   7     2951.80     2956.80     55.57 o 
  -4  -1   7     5907.94     5667.67     74.92 o 
  -3  -1   7      110.48      112.68      9.79 o 
  -2  -1   7       20.32       14.04      7.46 o 
  -1  -1   7    11465.86    11845.76    278.84 o 
   0  -1   7     1818.78     1837.26     30.17 o 
   1  -1   7    21971.34    22238.59    244.38 o 
   2  -1   7    12022.84    12239.13    137.09 o 
   3  -1   7     2416.81     2444.13     31.97 o 
   4  -1   7     3184.02     3268.29     40.95 o 
   5  -1   7     5263.31     5247.88     72.47 o 
   6  -1   7     6478.18     6794.18     91.83 o 
   7  -1   7       38.02       50.66     11.19 o 
   8  -1   7      754.93      730.20     22.77 o 
   9  -1   7     2202.98     2197.05     41.22 o 
  10  -1   7      196.85      224.30     20.64 o 
  11  -1   7     1157.02     1263.80     49.39 o 
  12  -1   7        0.19      -22.94     22.94 o 
  13  -1   7     2433.92     2502.79     74.34 o 
  14  -1   7       16.90       21.37     26.67 o 
  15  -1   7     1728.11     1795.08    124.35 o 
  16  -1   7      606.90      651.31     88.31 o 
 -16   0   7     1158.26     1425.53     82.90 o 
 -15   0   7      165.83      169.41     39.65 o 
 -14   0   7        6.04       19.82     28.83 o 
 -13   0   7     1139.07     1137.18     64.88 o 
 -12   0   7     2811.12     2786.17     99.12 o 
 -11   0   7        6.69        0.00     27.03 o 
 -10   0   7     3050.07     2852.85     91.91 o 
  -9   0   7     3254.56     3152.02     97.32 o 
  -8   0   7       14.18       22.53     12.74 o 
  -7   0   7     3685.49     3532.83     59.61 o 
  -6   0   7    30683.60    30532.45    425.14 o 
  -5   0   7    12926.54    12926.59    173.24 o 
  -4   0   7      152.60      121.38      8.51 o 
  -3   0   7     5496.08     5715.42     75.13 o 
  -2   0   7    22177.92    23180.89    325.34 o 
  -1   0   7     6382.00     6516.73    147.74 o 
   0   0   7     2339.13     2051.31     31.06 o 
   1   0   7     6656.59     7003.48     73.19 o 
   2   0   7    11119.13    11614.65    130.00 o 
   3   0   7    40802.43    41002.69    407.91 o 
   4   0   7     4415.46     4325.05     53.62 o 
   5   0   7      962.32      972.90     21.96 o 
   6   0   7       29.68       13.17      8.32 o 
   7   0   7     7872.78     7716.11    103.53 o 
   8   0   7       12.49        9.55     11.02 o 
   9   0   7      380.14      353.60     22.09 o 
  10   0   7    12799.75    12988.04    199.05 o 
  11   0   7     1233.94     1208.72     37.74 o 
  12   0   7      427.47      463.05     35.03 o 
  13   0   7      919.02      854.15     49.50 o 
  14   0   7     6843.04     7131.48    152.28 o 
  15   0   7      232.24      312.52     35.03 o 
  16   0   7      357.96      330.67     39.76 o 
 -16   1   7     1164.98     1602.14     86.50 o 
 -15   1   7       61.79       70.29     36.04 o 
 -14   1   7      148.98      173.01     39.65 o 
 -13   1   7      544.93      441.53     46.86 o 
 -12   1   7     4285.25     4501.85    136.97 o 
 -11   1   7      877.97      764.13     54.07 o 
 -10   1   7      254.38      167.60     27.03 o 
  -9   1   7      747.00      758.72     43.25 o 
  -8   1   7     1259.56     1358.85     57.67 o 
  -7   1   7     5995.38     5980.86    115.20 o 
  -6   1   7     3179.82     3040.02     54.43 o 
  -5   1   7     9520.30     9390.38    119.29 o 
  -4   1   7     6073.43     6203.53     71.49 o 
  -3   1   7     1208.73     1339.10     22.87 o 
  -2   1   7    38390.57    38388.50    533.63 o 
  -1   1   7     2452.48     2655.10     37.86 o 
   0   1   7     7582.65     7403.79    192.89 o 
   1   1   7    14173.58    14464.74    167.43 o 
   2   1   7    15396.74    15152.03    167.83 o 
   3   1   7    17670.87    17459.03    195.27 o 
   4   1   7    10297.17    11021.67    125.84 o 
   5   1   7    42175.84    42274.82    466.62 o 
   6   1   7    13358.80    13452.57    154.02 o 
   7   1   7     6199.13     6183.58    101.45 o 
   8   1   7      120.91       88.15     12.46 o 
   9   1   7    17826.15    17968.04    267.71 o 
  10   1   7        3.59       -9.50     15.54 o 
  11   1   7     1587.48     1621.28     41.81 o 
  12   1   7       87.81       79.67     17.99 o 
  13   1   7      665.88      600.08     42.05 o 
  14   1   7      521.08      640.67     48.75 o 
  15   1   7      219.06      209.86     33.61 o 
  16   1   7      352.79      309.58     38.73 o 
 -15   2   7     1150.86     1171.42     75.69 o 
 -14   2   7      302.19      241.49     37.85 o 
 -13   2   7        0.74       10.81     25.23 o 
 -12   2   7     1676.76     1594.93     70.29 o 
 -11   2   7     4193.63     4136.01    126.15 o 
 -10   2   7     1082.88     1167.81     59.47 o 
  -9   2   7     1447.38     1371.46     57.67 o 
  -8   2   7    15606.14    15615.91    382.06 o 
  -7   2   7      539.54      535.62     19.47 o 
  -6   2   7     3226.74     3302.56     54.62 o 
  -5   2   7     2371.96     2407.28     35.16 o 
  -4   2   7    21902.94    21726.68    268.26 o 
  -3   2   7     3383.61     3607.63     50.98 o 
  -2   2   7     3676.19     3244.02     44.90 o 
  -1   2   7    15853.51    16722.84    340.77 o 
   0   2   7    21330.95    21254.16    299.42 o 
   1   2   7    11212.26    11241.19    125.19 o 
   2   2   7    15057.10    15170.30    169.81 o 
   3   2   7      170.85      185.87      8.82 o 
   4   2   7       63.88       54.34      6.03 o 
   5   2   7     7384.79     7242.36     96.37 o 
   6   2   7      347.03      277.44     12.95 o 
   7   2   7      781.62      691.99     19.91 o 
   8   2   7     2273.43     2147.10     38.70 o 
   9   2   7       98.51       81.63     12.95 o 
  10   2   7       87.18       50.65     13.04 o 
  11   2   7      547.42      512.40     26.30 o 
  12   2   7     3822.51     3901.29     72.83 o 
  13   2   7        7.68       15.96     21.63 o 
  14   2   7     1286.76     1286.90     57.18 o 
  15   2   7      346.90      288.38     45.05 o 
  16   2   7      338.39      316.33     35.90 o 
 -15   3   7      379.45      452.35     50.46 o 
 -14   3   7      536.36      553.27     59.47 o 
 -13   3   7      546.14      389.27     39.65 o 
 -12   3   7      174.33      173.01     34.24 o 
 -11   3   7      932.22      893.88     57.67 o 
 -10   3   7      531.27      461.36     41.45 o 
  -9   3   7     5625.15     5817.44    158.59 o 
  -8   3   7     1227.83     1185.30     54.97 o 
  -7   3   7     1844.40     1768.22     36.22 o 
  -6   3   7      833.41      701.09     20.64 o 
  -5   3   7     5005.04     4644.11     62.07 o 
  -4   3   7    11482.74    10767.05    135.96 o 
  -3   3   7      624.53      650.15     15.74 o 
  -2   3   7     1667.69     1582.39     25.75 o 
  -1   3   7       41.86       64.46     10.95 o 
   0   3   7    69383.36    67451.20    830.04 o 
   1   3   7    19945.67    20807.63    256.16 o 
   3   3   7    20000.57    20472.01    297.83 o 
   4   3   7     1104.53     1009.30     22.63 o 
   5   3   7    10622.94    10292.08    199.51 o 
   6   3   7       20.69       15.32      9.96 o 
   7   3   7    22215.25    21570.80    273.19 o 
   8   3   7     1869.36     1965.32     36.03 o 
   9   3   7     4655.70     4721.59     69.81 o 
  10   3   7      784.60      831.17     25.35 o 
  11   3   7     2647.37     2642.62     48.38 o 
  12   3   7     1422.34     1509.65     35.33 o 
  13   3   7      398.33      378.94     46.86 o 
  14   3   7       10.63       -5.65     31.54 o 
  15   3   7     1711.22     1777.09     64.88 o 
  16   3   7        0.85       48.95     31.05 o 
 -15   4   7      189.72      171.21     41.45 o 
 -14   4   7       74.89       63.08     36.04 o 
 -13   4   7      988.75     1129.97     68.48 o 
 -12   4   7      566.65      436.13     43.25 o 
 -11   4   7     2140.32     2117.56     82.90 o 
 -10   4   7     4166.24     4130.60    126.15 o 
  -9   4   7     5693.73     5677.81    111.50 o 
  -8   4   7      695.35      665.89     29.23 o 
  -7   4   7    12582.81    12291.21    180.23 o 
  -6   4   7    13277.79    13407.29    195.13 o 
  -5   4   7     4960.80     4741.11     75.19 o 
  -4   4   7    21662.41    21676.33    268.06 o 
  -3   4   7     2976.36     3034.12     43.16 o 
  -2   4   7     5946.54     6080.22     79.84 o 
  -1   4   7      540.46      628.60     34.32 o 
   0   4   7    61033.63    60636.90   1009.01 o 
   1   4   7    14830.20    15216.44    260.72 o 
   2   4   7     5976.07     6339.87     82.60 o 
   3   4   7       23.56       28.11     17.12 o 
   4   4   7     7602.97     7721.28    214.26 o 
   5   4   7      166.82      149.21     14.83 o 
   6   4   7      252.07      269.26     12.73 o 
   7   4   7     7630.50     7442.24    100.65 o 
   8   4   7     4088.99     4119.15     61.68 o 
   9   4   7     9585.72     9458.02    127.48 o 
  10   4   7     1434.29     1303.52     30.33 o 
  11   4   7      417.08      388.54     22.12 o 
  12   4   7      429.18      481.13     24.16 o 
  13   4   7     2157.92     2116.74     55.03 o 
  14   4   7     1532.71     1469.35     54.75 o 
  15   4   7      735.90      764.55     50.93 o 
  16   4   7     1358.01     1345.22     60.81 o 
  17   4   7      587.35      614.33     50.21 o 
 -15   5   7      543.64      636.17     70.29 o 
 -14   5   7      621.90      722.67     66.68 o 
 -13   5   7      284.19      351.43     45.05 o 
 -12   5   7     1294.32     1176.82     68.48 o 
 -11   5   7     2078.26     2250.93     88.31 o 
 -10   5   7     1003.36     1013.99     50.46 o 
  -9   5   7        7.47       11.35     34.24 o 
  -8   5   7      461.21      358.56     26.10 o 
  -7   5   7      685.61      743.86     24.85 o 
  -6   5   7      938.28      996.57     35.67 o 
  -5   5   7     4372.70     4404.73     70.65 o 
  -4   5   7     1616.00     1590.27     26.66 o 
  -3   5   7      757.89      849.71     18.14 o 
  -2   5   7      407.92      447.01     19.51 o 
  -1   5   7    12090.22    12209.04    176.64 o 
   0   5   7      104.18      116.36      7.68 o 
   1   5   7     4037.68     3804.04     87.66 o 
   2   5   7    25493.99    26540.46    327.25 o 
   3   5   7     3651.43     3778.17     51.89 o 
   4   5   7    29406.12    29895.97    432.69 o 
   5   5   7      340.31      359.64     15.82 o 
   6   5   7     1945.20     1955.85     33.06 o 
   7   5   7      504.92      513.93     17.69 o 
   8   5   7    20404.70    20577.01    262.14 o 
   9   5   7      246.92      211.75     13.74 o 
  10   5   7     1272.34     1239.20     31.06 o 
  11   5   7     4241.72     4442.72     69.37 o 
  12   5   7     3291.32     3379.00     57.66 o 
  13   5   7       29.12       55.67     19.40 o 
  14   5   7      149.91      134.38     22.48 o 
  15   5   7     2410.56     2470.51     96.42 o 
  16   5   7      136.33      130.94     30.64 o 
  17   5   7      599.35      542.55     44.60 o 
 -15   6   7      100.00      122.55     43.25 o 
 -14   6   7      328.04      246.90     41.45 o 
 -13   6   7      606.77      519.03     52.26 o 
 -12   6   7        6.25       -1.80     30.64 o 
 -11   6   7     1180.33     1287.28     48.37 o 
 -10   6   7      175.76      208.74     24.11 o 
  -9   6   7     4597.30     4396.52     93.03 o 
  -8   6   7       31.57        7.34     14.19 o 
  -7   6   7     1399.47     1215.05     32.22 o 
  -6   6   7    13814.10    13870.25    203.11 o 
  -5   6   7    15369.47    15154.11    233.31 o 
  -4   6   7      325.64      266.17     12.95 o 
  -3   6   7     7848.00     7721.60     93.28 o 
  -2   6   7    33382.13    32948.49    364.87 o 
  -1   6   7     6922.17     7417.82     97.84 o 
   0   6   7     5970.48     5489.80     66.78 o 
   1   6   7      882.74      646.01     14.46 o 
   2   6   7     3044.58     2993.13     44.07 o 
   3   6   7     2245.34     2478.85     34.03 o 
   4   6   7     1587.47     1780.46     33.82 o 
   5   6   7    18424.58    18253.49    227.63 o 
   6   6   7      206.33      206.54     14.12 o 
   7   6   7     8849.39     9082.14    121.13 o 
   8   6   7       14.78        8.07     12.50 o 
   9   6   7        8.78       13.43     10.71 o 
  10   6   7       64.36       60.17     13.64 o 
  11   6   7     7729.98     7569.05    107.19 o 
  12   6   7     3329.64     3208.94     57.23 o 
  13   6   7     3251.49     3202.92     58.10 o 
  14   6   7      219.22      199.18     22.84 o 
  15   6   7      888.04      919.06     42.03 o 
  16   6   7      820.24      852.48     55.42 o 
  17   6   7      941.16     1061.02     61.80 o 
 -14   7   7     2404.83     2304.99    104.53 o 
 -13   7   7     1065.35     1207.46     75.69 o 
 -12   7   7        3.16        7.21     43.25 o 
 -11   7   7     3160.82     3068.70     75.19 o 
 -10   7   7     4661.85     4491.11     98.12 o 
  -9   7   7      285.33      263.58     19.06 o 
  -8   7   7      806.10      753.29     28.39 o 
  -7   7   7     5047.97     4905.65     81.14 o 
  -6   7   7     2079.45     2096.20     42.63 o 
  -5   7   7    11002.73    10877.56    161.56 o 
  -4   7   7     1456.22     1319.90     22.53 o 
  -3   7   7     5871.76     5713.16     69.61 o 
  -2   7   7      893.15      957.41     19.15 o 
  -1   7   7     3040.51     2969.69     44.96 o 
   0   7   7     1216.70     1325.36     22.27 o 
   1   7   7      934.88     1087.42     19.99 o 
   2   7   7    34326.59    33512.92    543.31 o 
   3   7   7     2447.86     2425.65     33.98 o 
   4   7   7     4558.90     4549.12     60.51 o 
   5   7   7     7141.20     7290.89     87.09 o 
   6   7   7    50386.65    48423.03    782.71 o 
   7   7   7       41.17       29.66     11.07 o 
   8   7   7     8442.57     8489.54    115.69 o 
   9   7   7      356.15      285.76     15.75 o 
  10   7   7     7061.58     6956.49     98.84 o 
  11   7   7        1.52       12.30     13.90 o 
  12   7   7     2479.67     2316.64     45.45 o 
  13   7   7     5486.61     5463.21     84.67 o 
  14   7   7        0.20       -4.21     19.77 o 
  15   7   7      482.32      496.16     33.12 o 
  16   7   7      406.12      393.37     29.10 o 
 -14   8   7        4.23       -9.01     39.65 o 
 -13   8   7     1638.77     1726.34     63.07 o 
 -12   8   7      334.99      358.55     33.13 o 
 -11   8   7      568.31      446.68     31.80 o 
 -10   8   7     1586.71     1476.04     53.11 o 
  -9   8   7     1255.51     1267.36     38.29 o 
  -8   8   7      166.94      151.17     23.74 o 
  -7   8   7     1396.08     1352.03     38.14 o 
  -6   8   7     6327.24     6541.24    104.04 o 
  -5   8   7     7346.17     7400.02    114.76 o 
  -4   8   7     6127.65     6107.34     76.57 o 
  -3   8   7    17438.48    17226.81    195.20 o 
  -2   8   7     7217.42     7226.81     86.96 o 
  -1   8   7    20977.42    20816.77    234.74 o 
   0   8   7       18.87        5.66      6.78 o 
   1   8   7    26240.14    25570.01    286.48 o 
   2   8   7     1194.94     1078.90     24.87 o 
   3   8   7       27.27       56.31      7.09 o 
   4   8   7        6.09        9.62      6.59 o 
   5   8   7     6290.84     6379.80     78.27 o 
   6   8   7    17919.76    18218.09    207.37 o 
   7   8   7      245.74      251.94     15.04 o 
   8   8   7      920.79      889.41     25.91 o 
   9   8   7      265.33      243.52     17.95 o 
  10   8   7      199.68      206.62     16.65 o 
  11   8   7     2380.59     2286.21     44.57 o 
  12   8   7      808.50      721.91     35.42 o 
  13   8   7       59.79       46.73     16.49 o 
  14   8   7      867.18      926.42     40.50 o 
  15   8   7     1181.12     1129.93     45.71 o 
  16   8   7      460.67      411.07     30.82 o 
 -13   9   7        9.71      -19.97     21.47 o 
 -12   9   7     2243.11     2373.37     63.74 o 
 -11   9   7      211.55      219.12     23.22 o 
 -10   9   7      678.69      675.65     34.30 o 
  -9   9   7     2166.85     2090.27     48.88 o 
  -8   9   7     1954.70     2148.40     47.84 o 
  -7   9   7        3.79       34.12     19.99 o 
  -6   9   7     2646.13     2751.34     53.73 o 
  -5   9   7     1166.94     1220.83     32.53 o 
  -4   9   7       79.17       69.07      9.78 o 
  -3   9   7     2520.69     2451.29     38.24 o 
  -2   9   7     1146.27     1059.71     29.68 o 
  -1   9   7      432.03      460.86     17.76 o 
   0   9   7      139.27      166.52     12.26 o 
   1   9   7     1836.15     2077.84     41.88 o 
   2   9   7      304.74      397.00     17.17 o 
   3   9   7     6234.02     6309.65    105.09 o 
   4   9   7    10474.36    10311.89    136.17 o 
   5   9   7     2653.46     2653.30     38.87 o 
   6   9   7     9009.82     9022.37    108.08 o 
   7   9   7     2648.45     2692.42     47.52 o 
   8   9   7     2320.62     2188.12     42.21 o 
   9   9   7        2.00       -8.08     13.78 o 
  10   9   7     7620.61     7493.89     96.47 o 
  11   9   7        9.27       27.04     14.22 o 
  12   9   7      267.49      246.96     18.45 o 
  13   9   7       26.93       -4.52     16.18 o 
  14   9   7     2965.13     2933.70     73.85 o 
  15   9   7       23.18       27.12     22.18 o 
  16   9   7      147.14      123.45     25.30 o 
 -13  10   7      190.34      133.87     26.69 o 
 -12  10   7        1.67       33.65     36.25 o 
 -11  10   7      121.96       89.62     29.85 o 
 -10  10   7      693.93      669.17     40.49 o 
  -9  10   7      565.55      460.19     27.98 o 
  -8  10   7     5875.59     5994.79    100.92 o 
  -7  10   7      938.62     1021.80     34.99 o 
  -6  10   7      276.70      305.92     41.52 o 
  -5  10   7      138.12       99.24     15.54 o 
  -4  10   7     5695.98     5672.54    162.20 o 
  -3  10   7    10889.05    11113.12    146.52 o 
  -2  10   7      168.90      164.55     12.88 o 
  -1  10   7    11587.92    11578.77    135.54 o 
   0  10   7     6224.89     6322.16     78.80 o 
   1  10   7    12454.86    12465.20    145.44 o 
   2  10   7     4401.66     4445.54     58.89 o 
   3  10   7    16250.31    16066.17    184.77 o 
   4  10   7    19538.34    19174.90    325.44 o 
   5  10   7     4034.47     4137.58     72.31 o 
   6  10   7      273.08      266.76     15.87 o 
   7  10   7      660.03      667.37     23.75 o 
   8  10   7     4516.34     4504.79     70.87 o 
   9  10   7     1392.18     1414.19     37.31 o 
  10  10   7       75.31       91.87     22.11 o 
  11  10   7     8895.34     8869.37    130.02 o 
  12  10   7        2.49        1.70     15.15 o 
  13  10   7      845.35      846.83     32.98 o 
  14  10   7      658.78      605.70     41.24 o 
  15  10   7      455.48      426.21     29.78 o 
  16  10   7      138.43      149.19     27.01 o 
 -12  11   7      201.50      210.73     33.06 o 
 -11  11   7      598.53      519.38     79.30 o 
 -10  11   7       25.93       10.86     25.39 o 
  -9  11   7       39.68       56.05     42.35 o 
  -8  11   7     7637.21     8059.08    159.23 o 
  -7  11   7     1066.60     1129.61     36.75 o 
  -6  11   7      116.66      116.96     22.27 o 
  -5  11   7      795.29      734.20     37.98 o 
  -4  11   7    10885.63    10962.90    166.37 o 
  -3  11   7        2.32       17.44     10.43 o 
  -2  11   7       13.71       18.47     10.38 o 
  -1  11   7     5356.14     5261.72     68.06 o 
   0  11   7      106.41      117.37     11.18 o 
   1  11   7     8103.22     8083.58    171.29 o 
   2  11   7      712.21      687.75     18.99 o 
   3  11   7     6448.83     6532.29     84.04 o 
   4  11   7     3142.20     3186.33     45.72 o 
   5  11   7     7309.55     7175.39    104.08 o 
   6  11   7      922.39      938.51     22.61 o 
   7  11   7       62.51       76.10     12.99 o 
   8  11   7     5345.18     5506.51     85.06 o 
   9  11   7     1441.41     1537.26     39.80 o 
  10  11   7      609.78      578.91     26.76 o 
  11  11   7     3300.77     3487.00     55.98 o 
  12  11   7     6650.49     6650.81    101.54 o 
  13  11   7     1145.98     1175.64     42.58 o 
  14  11   7      420.62      397.43     29.67 o 
  15  11   7      310.26      274.97     27.01 o 
 -12  12   7      161.42      152.23     40.55 o 
 -11  12   7      101.32       80.79     29.76 o 
 -10  12   7      139.87      124.21     27.69 o 
  -9  12   7     2338.58     2375.12     71.23 o 
  -8  12   7        7.38        5.68     24.63 o 
  -7  12   7     1184.78     1223.35     54.97 o 
  -6  12   7     1362.31     1192.99     48.22 o 
  -5  12   7      591.40      548.35     36.69 o 
  -4  12   7     7058.42     7026.21    300.06 o 
  -3  12   7     2749.78     2763.56     50.49 o 
  -2  12   7      227.36      183.06     16.65 o 
  -1  12   7        5.12        8.84     21.59 o 
   0  12   7     9548.97     9722.73    131.98 o 
   1  12   7     1011.28     1129.58     30.95 o 
   2  12   7     7871.97     7702.91    146.04 o 
   3  12   7     4130.31     4016.46     63.67 o 
   4  12   7     4165.55     4225.42     66.50 o 
   5  12   7     1414.88     1360.74     32.79 o 
   6  12   7       81.12      119.26     25.32 o 
   7  12   7    11488.51    11599.77    172.99 o 
   8  12   7     2065.27     2215.71     55.94 o 
   9  12   7      512.41      580.71     35.26 o 
  10  12   7     2193.44     2257.99     57.17 o 
  11  12   7     1564.41     1634.36     54.42 o 
  12  12   7        5.27       31.02     18.92 o 
  13  12   7      170.98      148.30     21.72 o 
  14  12   7      114.78      119.29     24.52 o 
  15  12   7        0.47       11.78     41.45 o 
 -11  13   7      690.20      569.86     88.31 o 
 -10  13   7     1942.24     2020.16     70.51 o 
  -9  13   7      240.88      197.66     70.29 o 
  -8  13   7      956.28      925.64     50.78 o 
  -7  13   7       61.65       51.55     23.81 o 
  -6  13   7     1822.88     1775.02     57.97 o 
  -5  13   7      496.59      467.30     37.85 o 
  -4  13   7      278.11      263.23     25.39 o 
  -3  13   7     8963.05     9081.69    144.48 o 
  -2  13   7       48.33       31.09     17.62 o 
  -1  13   7      336.15      286.39     17.99 o 
   0  13   7     5944.90     5795.53     86.10 o 
   1  13   7      417.51      385.86     22.89 o 
   2  13   7      959.97      974.47     29.88 o 
   3  13   7     4312.47     4274.74     68.43 o 
   4  13   7      734.67      741.57     25.79 o 
   5  13   7     9017.50     8784.98    213.56 o 
   6  13   7       73.02       90.24     13.79 o 
   7  13   7     1982.32     1967.66     41.67 o 
   8  13   7     2355.20     2408.10     59.25 o 
   9  13   7     6398.75     6592.49    119.80 o 
  10  13   7      783.53      771.66     38.47 o 
  11  13   7       34.69       27.66     24.06 o 
  12  13   7     1319.20     1496.05     46.04 o 
  13  13   7     1196.74     1366.79     44.05 o 
  14  13   7     1077.70     1214.06     56.45 o 
 -10  14   7     1101.25     1296.64     63.37 o 
  -9  14   7      895.07      794.99     55.87 o 
  -8  14   7      164.34      126.28     30.27 o 
  -7  14   7      329.44      265.88     29.23 o 
  -6  14   7        3.14       14.73     28.83 o 
  -5  14   7       22.52      -23.34     23.34 o 
  -4  14   7       52.18       33.16     20.99 o 
  -3  14   7     2052.02     1943.30     73.89 o 
  -2  14   7    10466.47    10107.40    180.05 o 
  -1  14   7       15.98        6.80     12.80 o 
   0  14   7     2366.11     2310.83     45.99 o 
   1  14   7     1851.48     1864.14     63.99 o 
   2  14   7     6684.09     6658.31    147.01 o 
   3  14   7      490.30      392.29     27.40 o 
   4  14   7     3780.14     3964.74     66.39 o 
   5  14   7     7011.88     6846.09    126.68 o 
   6  14   7       94.10       86.18     15.53 o 
   7  14   7     2040.08     1965.33     43.97 o 
   8  14   7     3769.16     3762.37     80.24 o 
   9  14   7     5770.39     5882.67    110.65 o 
  10  14   7      378.73      403.64     29.97 o 
  11  14   7     2394.89     2507.50     66.27 o 
  12  14   7      734.89      841.07     53.82 o 
  13  14   7       23.57       31.23     20.74 o 
  14  14   7        3.10       24.17     21.60 o 
  -9  15   7     1547.66     1608.05     65.81 o 
  -8  15   7      424.62      280.92     60.37 o 
  -7  15   7      557.02      472.31     37.66 o 
  -6  15   7      439.62      355.90     39.65 o 
  -5  15   7     1900.05     1981.56     63.37 o 
  -4  15   7      355.22      339.00     33.32 o 
  -3  15   7      485.01      423.65     33.61 o 
  -2  15   7     4214.34     4083.83     88.18 o 
  -1  15   7      191.78      157.30     19.04 o 
   0  15   7       19.40      -14.15     14.15 o 
   1  15   7      197.15      174.86     17.15 o 
   2  15   7     5048.59     4899.04     98.33 o 
   3  15   7     1155.48     1289.09     49.68 o 
   4  15   7      601.15      468.76     25.96 o 
   5  15   7      870.03      848.43     31.47 o 
   6  15   7       35.69       31.15     15.32 o 
   7  15   7     4475.77     4428.34     73.58 o 
   8  15   7       96.72      119.11     25.19 o 
   9  15   7      252.61      272.39     26.30 o 
  10  15   7       50.25       40.25     24.07 o 
  11  15   7     1104.47     1227.06     51.31 o 
  12  15   7      493.22      530.57     52.42 o 
  13  15   7      168.26      213.97     25.25 o 
  -8  16   7      594.74      614.30     73.89 o 
  -7  16   7        8.10       13.12     31.55 o 
  -6  16   7       33.53       46.08     30.74 o 
  -5  16   7     1034.52     1117.94     57.96 o 
  -4  16   7        8.25      -23.99     23.99 o 
  -3  16   7     1397.19     1402.14     64.88 o 
  -2  16   7       26.54        8.39     17.93 o 
  -1  16   7      448.94      411.31     23.95 o 
   0  16   7     1608.01     1570.66     36.33 o 
   1  16   7     1122.59     1063.50     47.38 o 
   2  16   7     7079.60     7036.02    172.26 o 
   3  16   7      531.42      543.28     25.70 o 
   4  16   7        0.53      -15.01     15.01 o 
   5  16   7      166.35      130.20     21.59 o 
   6  16   7     6404.22     6407.93     99.59 o 
   7  16   7       31.30       26.17     17.75 o 
   8  16   7      952.09      937.19     45.73 o 
   9  16   7      717.43      744.80     41.59 o 
  10  16   7      448.70      422.50     32.85 o 
  11  16   7        2.69       25.04     26.25 o 
  12  16   7        9.45       31.54     26.89 o 
  -6  17   7      192.59      161.78     35.14 o 
  -5  17   7     1344.68     1299.78    110.83 o 
  -4  17   7     2560.33     2682.78     79.80 o 
  -3  17   7     1562.62     1741.48     67.46 o 
  -2  17   7      180.63      151.74     30.74 o 
  -1  17   7      320.82      297.04     25.66 o 
   0  17   7     1857.94     1782.90     40.58 o 
   1  17   7      792.72      766.73     49.66 o 
   2  17   7        1.38       -3.44     16.83 o 
   3  17   7     3303.79     3297.69     76.02 o 
   4  17   7      110.04       83.69     17.22 o 
   5  17   7       15.77       -2.38     15.96 o 
   6  17   7      211.60      183.16     19.70 o 
   7  17   7     1452.45     1500.64     43.72 o 
   8  17   7      202.27      183.26     27.98 o 
   9  17   7      168.18      183.51     28.86 o 
  10  17   7      294.19      284.20     30.03 o 
  11  17   7      652.85      782.15     79.30 o 
  -5  18   7      517.22      409.91     42.44 o 
  -4  18   7      467.39      398.76     42.35 o 
  -3  18   7      914.93      914.43     58.88 o 
  -2  18   7      361.32      340.92     38.48 o 
  -1  18   7      154.92      153.57     20.25 o 
   0  18   7       47.19       21.96     18.92 o 
   1  18   7      228.25      153.20     20.80 o 
   2  18   7      418.75      408.11     32.88 o 
   3  18   7      615.95      623.48     49.21 o 
   4  18   7     2275.76     2256.34     59.47 o 
   5  18   7       62.13       25.49     19.85 o 
   6  18   7      385.33      359.61     24.45 o 
   7  18   7      984.26      992.81     51.20 o 
   8  18   7     1574.00     1501.47     56.45 o 
   9  18   7      281.08      286.00     41.45 o 
  10  18   7      722.54      739.70     91.01 o 
  -2  19   7      215.21      180.04     36.37 o 
  -1  19   7      840.69      697.06     53.38 o 
   0  19   7       17.34      -10.55     20.54 o 
   1  19   7      111.85       65.24     21.10 o 
   2  19   7      828.77      751.58     34.58 o 
   3  19   7      182.55       96.52     20.92 o 
   4  19   7      263.86      203.95     22.79 o 
   5  19   7       66.08       62.24     20.99 o 
   6  19   7      325.81      327.53     30.21 o 
   7  19   7       59.94       17.47     24.60 o 
   8  19   7        6.87       -5.61     87.41 o 
   2  20   7       10.13      -39.65     39.65 o 
   3  20   7       64.75       10.92     47.60 o 
  -4 -14   8       13.80       13.55     28.27 o 
  -3 -14   8        0.42      -29.19     29.19 o 
  -2 -14   8       19.34       15.39     30.56 o 
  -1 -14   8      526.56      581.04     42.67 o 
   0 -14   8       16.15       36.79     30.82 o 
   1 -14   8      351.47      371.02     37.22 o 
  -7 -13   8       22.09        2.45     25.37 o 
  -6 -13   8      568.90      506.10     42.98 o 
  -5 -13   8        0.49      -23.92     23.92 o 
  -4 -13   8      140.47      152.58     24.36 o 
  -3 -13   8      759.86      802.09     39.99 o 
  -2 -13   8       81.53       50.07     27.94 o 
  -1 -13   8      786.75      772.09     61.35 o 
   0 -13   8        5.89        8.37     23.10 o 
   1 -13   8       14.74       -5.03     23.24 o 
   2 -13   8     1285.99     1326.64     47.69 o 
   3 -13   8      396.66      385.38     36.29 o 
   4 -13   8      209.96      189.23     57.67 o 
  -9 -12   8       51.15        9.46     41.45 o 
  -8 -12   8     2243.30     2327.50     61.52 o 
  -7 -12   8      289.96      254.47     37.89 o 
  -6 -12   8       79.53       28.67     23.64 o 
  -5 -12   8       21.53       10.94     21.54 o 
  -4 -12   8     1041.04     1070.75     42.76 o 
  -3 -12   8       12.73       -4.28     19.66 o 
  -2 -12   8       77.08       73.54     23.05 o 
  -1 -12   8      604.77      653.55     36.57 o 
   0 -12   8      605.87      597.13     34.89 o 
   1 -12   8     1085.39     1113.74     42.15 o 
   2 -12   8       25.41       22.28     21.52 o 
   3 -12   8     1404.75     1541.62     49.80 o 
   4 -12   8        0.75      -25.54     29.23 o 
   5 -12   8      841.58      856.14     57.89 o 
   6 -12   8       85.58       82.36     54.97 o 
 -10 -11   8       23.90       32.44     34.24 o 
  -9 -11   8      564.67      527.61    109.93 o 
  -8 -11   8        0.26      -24.29     24.29 o 
  -7 -11   8     2024.28     2006.77     53.39 o 
  -6 -11   8       20.06      -19.81     19.81 o 
  -5 -11   8      168.83      167.30     30.09 o 
  -4 -11   8     1177.06     1203.85     62.44 o 
  -3 -11   8      381.73      351.60     46.26 o 
  -2 -11   8       28.34       18.57     19.24 o 
  -1 -11   8      186.99      211.77     36.75 o 
   0 -11   8     4479.38     4742.45     87.96 o 
   1 -11   8      668.30      680.39     46.50 o 
   2 -11   8       70.98       35.73     19.91 o 
   3 -11   8     1979.63     2083.48     51.96 o 
   4 -11   8     2391.32     2544.74     77.73 o 
   5 -11   8      327.84      294.64     44.15 o 
   6 -11   8        6.24      -14.19     38.75 o 
   7 -11   8     1607.60     1702.65     66.27 o 
   8 -11   8       70.51        9.01     32.33 o 
 -11 -10   8       58.28       70.29     39.65 o 
 -10 -10   8     1296.27     1306.58     77.49 o 
  -9 -10   8      116.27      106.35     29.44 o 
  -8 -10   8      403.03      344.33     33.32 o 
  -7 -10   8      153.85      156.78     21.61 o 
  -6 -10   8     4973.11     5102.80     91.33 o 
  -5 -10   8     1715.86     1732.47     47.94 o 
  -4 -10   8     1116.16     1126.01     39.04 o 
  -3 -10   8      343.65      290.31     24.24 o 
  -2 -10   8     1773.94     1754.65     46.22 o 
  -1 -10   8     3143.03     3267.52     65.51 o 
   0 -10   8      850.65      822.33     35.44 o 
   1 -10   8     1705.64     1808.38     47.18 o 
   2 -10   8      249.98      256.14     31.49 o 
   3 -10   8      173.14      176.67     20.43 o 
   4 -10   8      334.85      247.59     22.62 o 
   5 -10   8      431.26      454.03     37.58 o 
   6 -10   8      142.28      147.85     31.20 o 
   7 -10   8      138.12      169.63     25.30 o 
   8 -10   8      581.82      543.67     58.91 o 
   9 -10   8       70.16      -14.27     36.94 o 
 -12  -9   8      157.24      187.43     43.25 o 
 -11  -9   8     3006.48     3155.62    117.14 o 
 -10  -9   8       10.92        5.41     34.24 o 
  -9  -9   8      517.37      515.42     55.87 o 
  -8  -9   8      106.91      105.26     25.00 o 
  -7  -9   8     1603.89     1559.24     44.58 o 
  -6  -9   8     1155.19     1194.47     49.61 o 
  -5  -9   8      233.83      251.30     21.93 o 
  -4  -9   8        1.19       -8.60     17.32 o 
  -3  -9   8      313.23      358.53     31.83 o 
  -2  -9   8     3110.47     3250.10     63.95 o 
  -1  -9   8      331.64      341.49     23.00 o 
   0  -9   8      605.81      521.16     28.07 o 
   1  -9   8       18.52       19.79     15.73 o 
   2  -9   8      949.44      880.42     33.00 o 
   3  -9   8     1211.46     1175.26     38.40 o 
   4  -9   8      702.45      651.20     31.72 o 
   5  -9   8     2788.71     2896.20     63.78 o 
   6  -9   8       68.18       34.84     21.85 o 
   7  -9   8      230.13      243.66     27.27 o 
   8  -9   8      676.36      586.59     35.21 o 
   9  -9   8     1002.67      975.72     56.70 o 
  10  -9   8      205.06      153.19     52.26 o 
 -13  -8   8      196.16      241.49     45.05 o 
 -12  -8   8      506.94      459.56     50.46 o 
 -11  -8   8      656.32      627.16     63.08 o 
 -10  -8   8      878.58      856.04     57.67 o 
  -9  -8   8     2889.09     2806.00    102.72 o 
  -8  -8   8     1231.43     1259.73     48.95 o 
  -7  -8   8     1566.83     1627.34     70.93 o 
  -6  -8   8      273.91      246.23     26.18 o 
  -5  -8   8      117.33      102.50     17.32 o 
  -4  -8   8      885.46      878.82     37.65 o 
  -3  -8   8     1844.33     1856.05     45.92 o 
  -2  -8   8    10057.06    10364.00    158.56 o 
  -1  -8   8     1027.15      987.72     34.86 o 
   0  -8   8     1900.57     1938.83     45.00 o 
   1  -8   8      272.50      274.98     20.99 o 
   2  -8   8     3245.90     3282.81     61.63 o 
   3  -8   8        5.49       39.38     14.97 o 
   4  -8   8      110.76       87.87     15.09 o 
   5  -8   8     3386.06     3569.20     70.27 o 
   6  -8   8     1399.27     1356.56     42.95 o 
   7  -8   8      335.69      349.86     25.97 o 
   8  -8   8      232.67      226.32     26.16 o 
   9  -8   8     1176.17     1229.83     56.70 o 
  10  -8   8      457.03      387.47     55.87 o 
  11  -8   8      413.99      394.68     57.67 o 
 -13  -7   8     1073.70     1093.92     73.89 o 
 -12  -7   8       11.15       12.62     36.04 o 
 -11  -7   8       29.24       30.64     34.24 o 
 -10  -7   8      386.11      346.02     39.65 o 
  -9  -7   8     3222.71     3171.84    108.13 o 
  -8  -7   8      494.96      559.34     38.17 o 
  -7  -7   8     1788.02     1810.48     43.60 o 
  -6  -7   8        2.37       -8.69     15.17 o 
  -5  -7   8       31.02       32.73     16.03 o 
  -4  -7   8      382.50      365.39     27.72 o 
  -3  -7   8     3710.79     3605.95     65.65 o 
  -2  -7   8       69.76       74.09     15.60 o 
  -1  -7   8     7867.76     7816.59    121.86 o 
   0  -7   8      153.55      147.69     16.06 o 
   1  -7   8      212.66      202.47     20.11 o 
   2  -7   8     1100.81     1059.30     31.30 o 
   3  -7   8     3695.94     3512.42     63.42 o 
   4  -7   8      765.87      662.51     24.71 o 
   5  -7   8        2.70       14.70     24.57 o 
   6  -7   8     8349.10     8361.52    135.16 o 
   7  -7   8     1126.62     1148.96     40.08 o 
   8  -7   8        0.25       -4.57     19.59 o 
   9  -7   8      759.57      766.54     38.67 o 
  10  -7   8     2350.57     2437.35     76.90 o 
  11  -7   8       33.04       -9.01     48.66 o 
  12  -7   8      164.30      216.26     52.26 o 
 -14  -6   8      283.67      286.56     33.13 o 
 -13  -6   8      861.25      965.97     70.29 o 
 -12  -6   8       30.99       64.88     32.44 o 
 -11  -6   8     2459.76     2175.23     84.70 o 
 -10  -6   8       76.40       39.65     27.03 o 
  -9  -6   8      339.58      344.22     39.65 o 
  -8  -6   8       34.41        7.21     28.83 o 
  -7  -6   8     2034.51     2122.90     47.12 o 
  -6  -6   8     4663.33     4690.11     79.36 o 
  -5  -6   8     1273.03     1286.94     35.21 o 
  -4  -6   8     2481.79     2622.03     51.54 o 
  -3  -6   8      807.02      743.86     27.79 o 
  -2  -6   8     3265.04     3144.01     58.38 o 
  -1  -6   8      107.35      117.05     22.92 o 
   0  -6   8     8023.12     8491.82    130.40 o 
   1  -6   8     4941.40     5099.43     84.00 o 
   2  -6   8      361.79      314.72     30.85 o 
   3  -6   8      619.10      664.87     26.14 o 
   4  -6   8     2482.82     2409.50     41.55 o 
   5  -6   8    13213.54    13785.73    208.63 o 
   6  -6   8        7.29        7.84     16.28 o 
   7  -6   8      948.96      946.20     36.32 o 
   8  -6   8      245.67      179.94     21.97 o 
   9  -6   8      983.73     1054.66     39.74 o 
  10  -6   8     2032.77     2152.36     70.65 o 
  11  -6   8       13.52       10.81     39.65 o 
  12  -6   8       49.88      -37.85     48.66 o 
  13  -6   8        0.16      -12.62     45.05 o 
 -14  -5   8        0.61       -4.38     20.12 o 
 -13  -5   8      239.43      235.95     24.93 o 
 -12  -5   8     5046.45     4908.23    109.50 o 
 -11  -5   8       32.07       17.12     21.66 o 
 -10  -5   8      326.25      316.41     26.76 o 
  -9  -5   8     2528.36     2533.67     64.27 o 
  -8  -5   8       59.74       63.54     19.72 o 
  -7  -5   8      504.32      493.50     23.89 o 
  -6  -5   8     2213.06     2235.91     40.26 o 
  -5  -5   8    11411.73    11541.61    149.87 o 
  -4  -5   8        8.68       13.77     12.37 o 
  -3  -5   8     5873.97     5648.93    142.03 o 
  -2  -5   8      161.71      168.67     12.93 o 
  -1  -5   8     1036.58     1058.73     25.25 o 
   0  -5   8     8965.25     9178.58    120.08 o 
   1  -5   8     3866.34     3915.42     69.49 o 
   2  -5   8       32.54       18.65     10.12 o 
   3  -5   8     5831.44     5994.24     94.61 o 
   4  -5   8    14419.49    14148.30    180.03 o 
   5  -5   8     1998.56     1931.37     45.62 o 
   6  -5   8      386.09      433.79     27.84 o 
   7  -5   8     1691.12     1669.83     43.52 o 
   8  -5   8     4573.64     4520.46     82.02 o 
   9  -5   8       54.78       59.51     19.87 o 
  10  -5   8     2159.75     2214.48     69.37 o 
  11  -5   8     3008.36     3308.81    129.76 o 
  12  -5   8      217.88      124.35     52.26 o 
  13  -5   8       98.96       45.05     50.46 o 
 -15  -4   8     1004.20     1238.10     79.30 o 
 -14  -4   8        0.00        1.65     21.80 o 
 -13  -4   8      381.68      320.82     33.13 o 
 -12  -4   8       22.88       27.90     17.52 o 
 -11  -4   8     1629.90     1589.26     52.06 o 
 -10  -4   8      273.24      208.17     45.05 o 
  -9  -4   8      307.26      337.21     26.10 o 
  -8  -4   8     2390.90     2408.60     59.73 o 
  -7  -4   8     1290.49     1286.11     35.53 o 
  -6  -4   8      860.08      801.80     27.52 o 
  -5  -4   8     5389.65     5075.01     84.02 o 
  -4  -4   8    15330.29    15324.32    194.17 o 
  -3  -4   8    14253.62    13772.51    253.55 o 
  -2  -4   8       42.66       40.77     12.94 o 
  -1  -4   8    22512.57    22664.53    281.63 o 
   0  -4   8     1085.26     1154.22     37.98 o 
   1  -4   8     1855.77     1985.07     42.80 o 
   2  -4   8      102.68      111.42     20.99 o 
   3  -4   8     9416.30     9470.05    123.82 o 
   4  -4   8     4555.83     4435.36     56.32 o 
   5  -4   8       53.70       39.90     12.31 o 
   6  -4   8     2177.62     2263.65     41.37 o 
   7  -4   8      740.02      776.52     26.58 o 
   8  -4   8     2668.38     2734.75     48.69 o 
   9  -4   8      287.36      286.40     27.57 o 
  10  -4   8     1205.04     1216.87     45.12 o 
  11  -4   8      543.31      470.97     28.32 o 
  12  -4   8      376.79      325.90     31.55 o 
  13  -4   8      232.25      203.84     36.04 o 
  14  -4   8      150.06      105.39     33.29 o 
 -15  -3   8       16.68       40.59     29.23 o 
 -14  -3   8     2782.12     2789.58     83.80 o 
 -13  -3   8        7.03       -2.92     19.71 o 
 -12  -3   8       31.08       36.91     17.63 o 
 -11  -3   8       25.58       27.56     17.63 o 
 -10  -3   8     5530.08     5718.68    117.16 o 
  -9  -3   8     2009.25     1838.54     52.06 o 
  -8  -3   8     8064.35     7848.77    149.54 o 
  -7  -3   8     1818.74     1756.97     48.37 o 
  -6  -3   8     1641.30     1661.74     33.04 o 
  -5  -3   8      964.13      999.46     28.45 o 
  -4  -3   8     1740.92     1662.79     30.96 o 
  -3  -3   8     2912.11     2835.37     63.47 o 
  -2  -3   8     1171.85     1183.91     24.86 o 
  -1  -3   8     4024.76     3872.81     55.94 o 
   0  -3   8       69.02       88.50      9.72 o 
   1  -3   8       15.42       21.03      7.78 o 
   2  -3   8     3489.21     3428.27     44.14 o 
   3  -3   8     2266.04     2264.34     36.12 o 
   4  -3   8      493.61      432.89     15.14 o 
   5  -3   8     4392.71     4425.53     64.95 o 
   6  -3   8      637.60      601.05     22.74 o 
   7  -3   8     1853.35     1823.55     36.58 o 
   8  -3   8     2746.08     2743.52     48.24 o 
   9  -3   8     1095.54     1066.52     30.61 o 
  10  -3   8      512.14      451.57     23.40 o 
  11  -3   8      503.36      527.10     32.43 o 
  12  -3   8     1664.43     1516.77     59.25 o 
  13  -3   8        1.36       -8.44     30.64 o 
  14  -3   8      138.14      127.30     31.05 o 
 -15  -2   8      915.39      980.39     73.89 o 
 -14  -2   8       47.96      131.56     39.65 o 
 -13  -2   8        1.97        6.99     22.53 o 
 -12  -2   8      326.41      272.81     27.95 o 
 -11  -2   8        0.64       -1.91     16.58 o 
 -10  -2   8     1233.68     1260.64     35.84 o 
  -9  -2   8     1080.72     1210.69     43.27 o 
  -8  -2   8       15.62        0.33     17.17 o 
  -7  -2   8     1124.48     1163.38     60.37 o 
  -6  -2   8     1084.89     1056.92     27.31 o 
  -5  -2   8     7277.58     7312.24    117.32 o 
  -4  -2   8       65.29      123.73     51.68 o 
  -3  -2   8     1698.38     1646.31     30.00 o 
  -2  -2   8        7.83        0.18      8.78 o 
  -1  -2   8    15247.77    15238.61    212.52 o 
   0  -2   8    18544.85    19156.90    212.65 o 
   1  -2   8    21043.90    21366.17    236.16 o 
   2  -2   8     3169.95     2888.70     38.25 o 
   3  -2   8     1388.50     1476.59     26.30 o 
   4  -2   8     4115.49     4103.73     51.34 o 
   5  -2   8        9.12      -10.29     10.29 o 
   6  -2   8     5151.18     5217.74     74.45 o 
   7  -2   8     2155.36     2156.46     39.10 o 
   8  -2   8     1390.91     1271.47     33.82 o 
   9  -2   8     8699.08     8823.18    120.61 o 
  10  -2   8      547.88      642.11     26.25 o 
  11  -2   8     2258.87     2327.17     69.11 o 
  12  -2   8       35.66       42.48     25.95 o 
  13  -2   8     1101.58     1197.96     56.67 o 
  14  -2   8       56.73       14.95     27.95 o 
  15  -2   8      103.77       90.43     32.33 o 
 -15  -1   8      211.51      194.64     43.25 o 
 -14  -1   8       42.90       77.49     36.04 o 
 -13  -1   8      612.99      481.18     46.86 o 
 -12  -1   8      145.72       97.32     28.83 o 
 -11  -1   8        7.21      -18.61     18.61 o 
 -10  -1   8     8732.74     9014.25    138.97 o 
  -9  -1   8        9.77        3.02     17.98 o 
  -8  -1   8      495.30      435.32     24.57 o 
  -7  -1   8      491.94      430.72     26.85 o 
  -6  -1   8    37598.39    37137.41    519.50 o 
  -5  -1   8       82.07       78.61      9.35 o 
  -4  -1   8      422.08      394.79     15.27 o 
  -3  -1   8     2431.97     2366.59     52.33 o 
  -2  -1   8     8994.75     9235.66    118.72 o 
  -1  -1   8     6093.65     5917.30    154.56 o 
   0  -1   8     2485.18     2394.96     36.92 o 
   1  -1   8    17339.24    18143.47    200.89 o 
   2  -1   8     6351.79     6194.63     72.49 o 
   3  -1   8     6331.96     6242.58     82.08 o 
   4  -1   8     4145.81     4051.80     55.28 o 
   5  -1   8     1777.36     1616.00     30.34 o 
   6  -1   8      482.76      466.22     19.19 o 
   7  -1   8     4920.97     4741.83     69.71 o 
   8  -1   8     2495.62     2357.68     42.22 o 
   9  -1   8     7968.38     8188.13    112.98 o 
  10  -1   8     7398.58     7576.62    124.14 o 
  11  -1   8     3487.47     3494.72     69.33 o 
  12  -1   8       24.77        5.93     23.81 o 
  13  -1   8     1849.57     1923.11     62.84 o 
  14  -1   8      593.98      638.01     45.82 o 
  15  -1   8      763.60      915.45     59.25 o 
 -15   0   8      930.96      974.98     73.89 o 
 -14   0   8       20.81       30.64     36.04 o 
 -13   0   8      224.19      191.03     34.24 o 
 -12   0   8      464.74      517.23     52.26 o 
 -11   0   8     6365.91     6538.32    182.02 o 
 -10   0   8       97.71       22.31     36.94 o 
  -9   0   8     5444.41     5414.47    145.08 o 
  -8   0   8        1.38        5.67     13.85 o 
  -7   0   8     2305.26     2317.13     45.71 o 
  -6   0   8     3183.50     3220.02     56.06 o 
  -5   0   8    11620.92    11438.10    165.18 o 
  -4   0   8     1418.66     1340.76     24.32 o 
  -3   0   8       22.15       29.54      8.84 o 
  -2   0   8    20414.07    20826.06    257.75 o 
  -1   0   8       16.18       35.84      7.85 o 
   0   0   8     1834.46     2020.63     31.97 o 
   1   0   8     6206.55     6215.89     66.19 o 
   2   0   8    33984.67    33760.96    337.21 o 
   3   0   8     3570.01     3364.50     42.30 o 
   4   0   8     7329.88     7197.78     85.52 o 
   5   0   8    13006.32    13166.66    151.10 o 
   6   0   8     8165.73     8125.06    108.29 o 
   7   0   8      209.07      207.91     13.74 o 
   8   0   8     3162.43     3039.26     49.16 o 
   9   0   8     4501.65     4621.65     81.77 o 
  10   0   8      485.35      397.50     36.77 o 
  11   0   8       18.71       21.71     17.90 o 
  12   0   8       20.93        4.92     17.63 o 
  13   0   8      289.09      286.02     32.84 o 
  14   0   8        1.00       17.66     28.48 o 
  15   0   8      570.21      723.55     62.18 o 
  16   0   8      137.44      146.16     36.37 o 
 -15   1   8     1223.97     1178.63     77.49 o 
 -14   1   8      185.40      131.56     39.65 o 
 -13   1   8      419.85      328.00     41.45 o 
 -12   1   8     2319.67     2470.79     90.11 o 
 -11   1   8      806.41      699.25     54.07 o 
 -10   1   8     2623.96     2598.01     65.54 o 
  -9   1   8       40.97       42.35     17.84 o 
  -8   1   8    11606.08    12098.59    282.04 o 
  -7   1   8     1397.24     1413.36     40.01 o 
  -6   1   8      423.98      426.95     21.28 o 
  -5   1   8     4493.26     4481.21     54.52 o 
  -4   1   8     9775.29     9561.14    108.19 o 
  -3   1   8    19801.66    19926.12    246.11 o 
  -2   1   8     5200.29     5251.05     80.24 o 
  -1   1   8     3518.23     3731.22     84.34 o 
   0   1   8      228.33      255.71     10.65 o 
   1   1   8    14397.67    13684.72    139.23 o 
   2   1   8     1733.70     1744.00     24.62 o 
   3   1   8      142.38      155.81      6.85 o 
   4   1   8       35.02       48.62      7.53 o 
   5   1   8      932.32     1011.36     19.77 o 
   6   1   8     6389.98     6143.73     75.24 o 
   7   1   8     9236.53     9382.36    111.31 o 
   8   1   8     2540.96     2533.28     44.26 o 
   9   1   8      551.49      411.75     25.29 o 
  10   1   8      667.08      699.80     28.80 o 
  11   1   8     5346.70     5490.60     95.03 o 
  12   1   8      874.72      908.80     42.78 o 
  13   1   8     2448.90     2424.57    184.72 o 
  14   1   8     1499.66     1592.49     63.56 o 
  15   1   8      138.21      134.95     32.84 o 
  16   1   8       26.00       10.12     32.84 o 
 -15   2   8        1.32       -7.21     36.04 o 
 -14   2   8      187.41      167.60     36.04 o 
 -13   2   8     2904.74     2773.56    100.92 o 
 -12   2   8      774.88      740.70     52.26 o 
 -11   2   8      130.16       75.69     30.64 o 
 -10   2   8       98.24       42.61     19.82 o 
  -9   2   8     5412.03     5266.36    106.84 o 
  -8   2   8        7.01        1.20     17.17 o 
  -7   2   8      648.94      607.09     38.75 o 
  -6   2   8      155.95      195.25     16.42 o 
  -5   2   8     4708.88     4617.31     73.03 o 
  -4   2   8    13156.45    12911.99    161.76 o 
  -3   2   8       94.51      102.73      8.29 o 
  -2   2   8     2399.38     2281.84     40.16 o 
  -1   2   8    16735.17    17167.14    188.58 o 
   0   2   8    17564.82    17342.73    173.60 o 
   1   2   8      361.64      315.04     19.02 o 
   2   2   8    25905.64    25448.70    279.27 o 
   3   2   8     3826.49     3528.15     44.77 o 
   4   2   8     1375.45     1386.72     22.69 o 
   5   2   8     7652.38     7272.17     86.51 o 
   6   2   8    27044.81    26618.32    334.66 o 
   7   2   8    17785.61    17810.80    227.93 o 
   8   2   8      572.52      561.96     22.14 o 
   9   2   8    11688.22    11762.42    156.53 o 
  10   2   8     2106.55     1924.97     39.81 o 
  11   2   8      180.83      189.56     19.71 o 
  12   2   8      418.87      530.10     31.48 o 
  13   2   8     1795.23     1781.89     57.89 o 
  14   2   8      597.82      553.32     68.48 o 
  15   2   8     1895.89     1935.07     65.62 o 
  16   2   8      186.82      187.47     33.32 o 
 -15   3   8       27.87       19.82     37.85 o 
 -14   3   8      146.61      182.02     41.45 o 
 -13   3   8       45.45       63.08     34.24 o 
 -12   3   8     1674.60     1793.17     81.10 o 
 -11   3   8     5562.16     5527.29    158.59 o 
 -10   3   8        7.92      -14.42     18.44 o 
  -9   3   8     2878.03     2948.11     69.95 o 
  -8   3   8     1273.67     1112.96     40.01 o 
  -7   3   8     8458.77     8249.52    153.36 o 
  -6   3   8      144.00      123.83     11.59 o 
  -5   3   8    13758.81    13466.43    195.07 o 
  -4   3   8    16280.06    16636.62    207.74 o 
  -3   3   8      583.10      675.51     16.01 o 
  -2   3   8     1072.94     1065.91     17.81 o 
  -1   3   8     5183.53     5260.46     68.74 o 
   0   3   8    23900.92    22732.30    250.00 o 
   1   3   8     4011.25     4126.73     49.90 o 
   2   3   8    16670.30    17584.08    194.57 o 
   3   3   8     1023.51      985.76     23.40 o 
   4   3   8     9644.25     9779.51    139.16 o 
   5   3   8    15300.43    15071.19    192.55 o 
   6   3   8       51.31       26.08      7.91 o 
   7   3   8    10481.92    10588.24    139.85 o 
   8   3   8     1168.39     1158.73     27.15 o 
   9   3   8      881.07      915.14     36.94 o 
  10   3   8    11527.07    11604.36    155.63 o 
  11   3   8      750.94      773.62     28.33 o 
  12   3   8      167.73      135.21     17.23 o 
  13   3   8      325.36      303.29     30.58 o 
  14   3   8     2747.24     2851.98     80.25 o 
  15   3   8      654.31      681.34     51.32 o 
  16   3   8      841.46      805.73     56.61 o 
 -15   4   8       82.81       32.44     39.65 o 
 -14   4   8       38.93       91.91     37.85 o 
 -13   4   8        5.01      -12.62     32.44 o 
 -12   4   8     2900.16     3281.77    113.54 o 
 -11   4   8      473.19      490.19     52.26 o 
 -10   4   8      803.05      678.56     60.37 o 
  -9   4   8     3374.24     3542.99     79.58 o 
  -8   4   8      604.91      537.39     29.23 o 
  -7   4   8      255.63      192.01     15.09 o 
  -6   4   8      226.71      219.18     13.45 o 
  -5   4   8    18859.11    18881.24    270.30 o 
  -4   4   8      784.32      729.23     17.49 o 
  -3   4   8     5914.73     6057.16     80.55 o 
  -2   4   8     6437.72     6192.36     81.84 o 
  -1   4   8     2659.60     2547.93     80.79 o 
   0   4   8    14489.36    15057.97    188.49 o 
   1   4   8    18667.36    18981.48    328.53 o 
   2   4   8     3869.60     4303.03     93.64 o 
   3   4   8     1006.24      873.85     22.43 o 
   4   4   8    17823.76    18220.75    267.65 o 
   5   4   8      660.81      720.44     18.83 o 
   6   4   8     4860.35     4585.32     65.49 o 
   7   4   8      639.52      600.00     19.77 o 
   8   4   8     9430.77     9599.23    129.03 o 
   9   4   8        2.05       -0.08     11.91 o 
  10   4   8     1974.13     1822.16     36.86 o 
  11   4   8     4858.07     4951.99     75.44 o 
  12   4   8     1634.53     1657.63     38.39 o 
  13   4   8     1621.90     1625.08     41.16 o 
  14   4   8      587.22      552.81     42.68 o 
  15   4   8      256.55      273.79     54.07 o 
  16   4   8        1.93       19.45     36.94 o 
 -15   5   8      863.95      951.55     77.49 o 
 -14   5   8      110.93      113.54     41.45 o 
 -13   5   8     1185.42     1160.61     73.89 o 
 -12   5   8        6.52       27.03     32.44 o 
 -11   5   8      136.80       95.99     24.11 o 
 -10   5   8      617.94      661.62     39.65 o 
  -9   5   8     5709.91     5525.25     90.81 o 
  -8   5   8     2826.37     2671.95     52.24 o 
  -7   5   8     8643.54     8588.99    131.00 o 
  -6   5   8     2222.42     2137.63     41.85 o 
  -5   5   8    13021.30    12923.94    188.85 o 
  -4   5   8    12472.88    12928.15    163.64 o 
  -3   5   8    10943.44    11582.58    147.42 o 
  -2   5   8    15680.67    15757.70    198.23 o 
  -1   5   8     4890.83     5086.24     79.20 o 
   0   5   8      654.18      653.34     17.95 o 
   1   5   8    15413.69    15625.91    311.08 o 
   2   5   8    14014.07    13826.07    173.78 o 
   3   5   8    16520.49    17070.67    242.17 o 
   4   5   8      925.67      960.47     24.44 o 
   5   5   8     5487.82     5298.36     88.34 o 
   6   5   8      433.03      420.80     15.98 o 
   7   5   8     6284.06     6187.41     86.20 o 
   8   5   8     6727.54     6550.48     91.87 o 
   9   5   8        5.65        6.26     12.19 o 
  10   5   8      948.09      947.52     28.56 o 
  11   5   8       47.87       55.85     13.64 o 
  12   5   8    11273.38    10975.84    150.68 o 
  13   5   8     1060.45     1147.71     35.98 o 
  14   5   8       15.83        8.35     20.64 o 
  15   5   8      181.04      163.22     30.50 o 
  16   5   8      410.02      414.24     38.85 o 
 -14   6   8     5316.48     5776.68    129.11 o 
 -13   6   8       29.17       58.42     27.93 o 
 -12   6   8      145.13      104.78     23.55 o 
 -11   6   8      994.43     1030.38     63.98 o 
 -10   6   8     3926.94     3884.21     72.05 o 
  -9   6   8     1872.47     1780.32     42.95 o 
  -8   6   8        1.57      -11.69     13.85 o 
  -7   6   8    12775.87    12901.04    190.61 o 
  -6   6   8     1334.88     1404.00     33.95 o 
  -5   6   8     1156.18     1119.39     41.15 o 
  -4   6   8      741.57      775.58     26.01 o 
  -3   6   8    15737.95    15910.18    200.55 o 
  -2   6   8        3.58       13.81      7.61 o 
  -1   6   8      856.53      890.72     22.74 o 
   0   6   8      134.15      165.06     10.12 o 
   1   6   8    17131.10    17034.71    242.17 o 
   2   6   8     8751.77     8649.11    112.08 o 
   3   6   8     3999.09     3795.51     53.22 o 
   4   6   8     1323.64     1265.90     22.67 o 
   5   6   8    37434.41    36896.09    533.94 o 
   6   6   8     9167.75     9257.19    143.45 o 
   7   6   8     5026.19     5217.54     74.93 o 
   8   6   8     6066.16     5941.38     84.89 o 
   9   6   8     1189.64     1120.96     29.42 o 
  10   6   8     1712.23     1707.61     37.10 o 
  11   6   8      372.74      367.07     20.81 o 
  12   6   8     9255.94     9215.02    129.28 o 
  13   6   8     2230.94     2244.58     48.64 o 
  14   6   8      352.50      375.26     27.05 o 
  15   6   8      337.65      252.90     26.61 o 
  16   6   8     1197.11     1315.64    105.43 o 
 -14   7   8       11.41       11.08     30.50 o 
 -13   7   8     1320.22     1233.83     57.30 o 
 -12   7   8        0.29       18.23     21.55 o 
 -11   7   8        8.51       -2.29     17.63 o 
 -10   7   8     1413.66     1365.81     40.50 o 
  -9   7   8     1199.78     1060.08     36.20 o 
  -8   7   8     3614.61     3633.19     65.89 o 
  -7   7   8       22.27       14.56     14.49 o 
  -6   7   8     6891.68     6866.01    108.17 o 
  -5   7   8     7679.67     7693.09    118.21 o 
  -4   7   8        2.46       -2.57      8.47 o 
  -3   7   8    10346.37    10396.43    120.97 o 
  -2   7   8     5466.97     5460.12     67.64 o 
  -1   7   8      759.80      881.34     20.61 o 
   0   7   8    11880.13    11860.95    136.80 o 
   1   7   8    10972.02    10711.81    135.38 o 
   2   7   8     4402.19     4712.97     65.45 o 
   3   7   8      155.07      178.90     19.25 o 
   4   7   8      469.91      441.63     13.42 o 
   5   7   8     4292.58     4277.11     60.52 o 
   6   7   8     2394.27     2333.11     46.67 o 
   7   7   8     2362.42     2470.94     64.96 o 
   8   7   8      409.72      376.26     19.33 o 
   9   7   8      206.09      224.33     15.88 o 
  10   7   8      370.35      311.58     18.17 o 
  11   7   8     4198.02     4314.59     69.08 o 
  12   7   8      461.60      468.42     24.88 o 
  13   7   8      460.86      447.16     28.68 o 
  14   7   8      472.29      417.06     30.76 o 
  15   7   8      744.70      657.06     41.91 o 
  16   7   8     1504.06     1519.57     54.41 o 
 -14   8   8       66.62       45.05     30.58 o 
 -13   8   8        1.69       15.03     26.10 o 
 -12   8   8     1605.35     1572.62     60.52 o 
 -11   8   8       11.12        1.42     25.82 o 
 -10   8   8     3838.01     3797.64     72.48 o 
  -9   8   8      862.05      776.05     33.29 o 
  -8   8   8       44.23       41.51     15.09 o 
  -7   8   8     1023.57      953.81     31.90 o 
  -6   8   8     5652.81     5797.15    120.10 o 
  -5   8   8       50.09       40.35     18.52 o 
  -4   8   8     1362.97     1236.43     37.84 o 
  -3   8   8     1997.21     2073.62     45.66 o 
  -2   8   8      364.14      428.18     15.43 o 
  -1   8   8    17191.34    17580.56    222.04 o 
   0   8   8      137.32      151.83      9.59 o 
   1   8   8    11771.82    12033.11    139.81 o 
   2   8   8     1268.91     1207.45     22.15 o 
   3   8   8    25604.04    24934.39    415.64 o 
   4   8   8     1909.81     1902.19     29.80 o 
   5   8   8     1317.28     1301.50     23.58 o 
   6   8   8    16444.53    16453.44    215.40 o 
   7   8   8     4961.98     4939.53    125.38 o 
   8   8   8      771.31      766.32     28.08 o 
   9   8   8     1882.14     1837.80     37.60 o 
  10   8   8    12868.23    12582.98    168.62 o 
  11   8   8      127.42       92.41     15.83 o 
  12   8   8       96.42       65.27     16.39 o 
  13   8   8      454.02      377.15     22.50 o 
  14   8   8     2208.51     2280.61     60.54 o 
  15   8   8       28.74       21.63     21.17 o 
  16   8   8       45.57       33.99     25.26 o 
 -13   9   8      152.23      126.73     31.86 o 
 -12   9   8      139.22      129.80     23.13 o 
 -11   9   8        7.56      -10.55     19.40 o 
 -10   9   8      402.34      408.61     62.33 o 
  -9   9   8     5984.93     5732.37     98.47 o 
  -8   9   8     3313.33     3206.79    101.78 o 
  -7   9   8      347.67      391.93     35.05 o 
  -6   9   8     2287.87     2272.87     62.52 o 
  -5   9   8      831.88      821.91     44.63 o 
  -4   9   8     1108.38     1020.16     29.68 o 
  -3   9   8     8618.55     8772.16    104.87 o 
  -2   9   8    19337.63    19842.60    225.27 o 
  -1   9   8    18589.75    18761.40    213.15 o 
   0   9   8     1891.48     1857.48     39.05 o 
   1   9   8    18591.80    18836.36    214.36 o 
   2   9   8    24992.45    24182.31    431.02 o 
   3   9   8    11518.77    11824.94    138.37 o 
   4   9   8      949.31      800.28     18.71 o 
   5   9   8    15037.69    15194.86    174.99 o 
   6   9   8      678.39      648.06     23.93 o 
   7   9   8     6742.59     6759.98    115.75 o 
   8   9   8     6676.15     6452.38    106.39 o 
   9   9   8     4548.13     4531.34    202.35 o 
  10   9   8     2748.52     2661.39     48.52 o 
  11   9   8     5673.01     5466.83    112.40 o 
  12   9   8      503.68      450.03     24.46 o 
  13   9   8      100.29       89.28     17.27 o 
  14   9   8      856.95      846.26     35.96 o 
  15   9   8      135.12      133.51     23.59 o 
  16   9   8        2.96        9.59     24.22 o 
 -13  10   8      374.29      355.71     30.51 o 
 -12  10   8      818.98      879.37     49.72 o 
 -11  10   8       88.21       57.67     21.85 o 
 -10  10   8       93.87       29.50     23.52 o 
  -9  10   8       82.55       57.90     19.71 o 
  -8  10   8    10728.52    11229.09    179.75 o 
  -7  10   8      363.79      303.82     19.99 o 
  -6  10   8      994.56     1025.49     32.12 o 
  -5  10   8       68.82       80.74     15.54 o 
  -4  10   8    11086.96    11306.34    170.52 o 
  -3  10   8    11955.20    11993.72    140.63 o 
  -2  10   8      188.18      146.23     15.42 o 
  -1  10   8     5375.45     5465.27     86.88 o 
   0  10   8        0.86        8.99     10.58 o 
   1  10   8     3521.85     3670.59     57.38 o 
   2  10   8     3504.07     3481.45     55.14 o 
   3  10   8     8753.00     8748.88    118.65 o 
   4  10   8      694.85      636.79     36.16 o 
   5  10   8      176.70      231.34     18.81 o 
   6  10   8     6613.70     6726.13     97.21 o 
   7  10   8      106.14      107.28     13.93 o 
   8  10   8     4661.56     4735.61     78.82 o 
   9  10   8     1507.25     1460.76     35.70 o 
  10  10   8       24.51       20.75     12.92 o 
  11  10   8     8020.62     7908.17    137.60 o 
  12  10   8      285.93      225.16     18.71 o 
  13  10   8     2812.16     2868.00     59.31 o 
  14  10   8      147.97      122.86     22.98 o 
  15  10   8      332.19      294.98     28.35 o 
  16  10   8      152.64      132.60     27.39 o 
 -12  11   8       38.72       16.48     59.47 o 
 -11  11   8      277.38      217.75     25.65 o 
 -10  11   8       60.57       29.37     20.40 o 
  -9  11   8     1752.57     1953.43     51.28 o 
  -8  11   8     1075.89     1059.42     38.67 o 
  -7  11   8     1664.18     1488.15     41.81 o 
  -6  11   8      265.27      210.28     19.35 o 
  -5  11   8      686.34      678.46     29.25 o 
  -4  11   8     6286.10     6394.46    127.36 o 
  -3  11   8      332.78      406.69     38.76 o 
  -2  11   8     1152.04     1045.98     32.78 o 
  -1  11   8       66.78       58.57     10.68 o 
   0  11   8     5736.56     5797.43     74.47 o 
   1  11   8     4239.83     4202.18     57.12 o 
   2  11   8       24.54        3.67      9.53 o 
   3  11   8     4081.04     4098.75     78.52 o 
   4  11   8     6440.76     6242.98     79.09 o 
   5  11   8       40.57       36.62     12.70 o 
   6  11   8     5707.74     5736.83     84.03 o 
   7  11   8     5884.66     5801.20     87.46 o 
   8  11   8        3.06        8.37     13.94 o 
   9  11   8      338.70      330.30     19.33 o 
  10  11   8      797.59      838.54     42.40 o 
  11  11   8      217.00      255.63     18.34 o 
  12  11   8       57.03       47.25     15.98 o 
  13  11   8        0.83       23.75     17.53 o 
  14  11   8        1.65       -6.79     19.77 o 
  15  11   8      509.45      484.47     54.72 o 
 -11  12   8     1156.76     1173.95     58.45 o 
 -10  12   8      956.25      954.79     52.60 o 
  -9  12   8      705.31      665.81     52.26 o 
  -8  12   8       14.66       13.91     50.46 o 
  -7  12   8       40.37       37.47     27.03 o 
  -6  12   8     1599.42     1625.10     54.62 o 
  -5  12   8        0.72      -18.78     19.48 o 
  -4  12   8     6196.15     6238.77    125.99 o 
  -3  12   8     2933.81     2962.57     67.06 o 
  -2  12   8      208.27      246.53     17.02 o 
  -1  12   8     1655.68     1619.01     35.50 o 
   0  12   8     2125.85     2229.32     42.87 o 
   1  12   8      179.27      182.73     15.70 o 
   2  12   8     2429.01     2297.84     46.82 o 
   3  12   8       96.26      115.99     13.81 o 
   4  12   8     2079.41     2175.90     42.17 o 
   5  12   8     3120.69     3074.20     53.32 o 
   6  12   8     1578.07     1591.99     43.18 o 
   7  12   8      677.75      678.41     33.30 o 
   8  12   8     1192.00     1272.15     43.19 o 
   9  12   8     8592.88     8949.34    128.57 o 
  10  12   8      154.07      136.18     17.58 o 
  11  12   8     2018.17     2031.04     46.31 o 
  12  12   8      675.76      668.01     29.91 o 
  13  12   8     2969.39     3070.42     72.31 o 
  14  12   8      116.73      119.98     21.18 o 
  15  12   8     1550.03     1741.97     60.99 o 
 -11  13   8      887.46      838.64     52.39 o 
 -10  13   8      615.55      599.13     67.58 o 
  -9  13   8      114.03      138.72     40.55 o 
  -8  13   8        6.80       -2.42     25.91 o 
  -7  13   8      119.07      118.15     27.20 o 
  -6  13   8        1.64      -20.99     23.34 o 
  -5  13   8     1130.17     1078.76     63.98 o 
  -4  13   8       74.47        8.46     20.31 o 
  -3  13   8    11110.17    10635.55    201.04 o 
  -2  13   8     3839.06     3715.22     61.42 o 
  -1  13   8      185.16      200.32     16.58 o 
   0  13   8     2645.93     2525.65     59.31 o 
   1  13   8     3266.77     3383.65     64.51 o 
   2  13   8      492.24      487.67     34.08 o 
   3  13   8       48.15       35.76     13.09 o 
   4  13   8     8660.85     8644.76    121.07 o 
   5  13   8     1389.94     1335.30     33.16 o 
   6  13   8        8.16       -5.97     12.84 o 
   7  13   8     1389.16     1358.43     61.49 o 
   8  13   8     9772.75     9905.49    215.20 o 
   9  13   8      637.44      613.81     39.34 o 
  10  13   8      395.12      420.87     30.03 o 
  11  13   8     1979.68     2045.65     58.18 o 
  12  13   8      545.21      504.66     29.62 o 
  13  13   8      618.90      718.56     49.31 o 
  14  13   8        5.84        7.63     24.22 o 
 -10  14   8       39.29      -10.89     30.27 o 
  -9  14   8     1444.39     1430.72     62.84 o 
  -8  14   8      867.97      902.30     61.27 o 
  -7  14   8      619.04      584.09     62.18 o 
  -6  14   8      957.17      935.75     48.06 o 
  -5  14   8      354.77      351.67     32.33 o 
  -4  14   8     1722.77     1759.34     58.43 o 
  -3  14   8      769.94      763.48     44.58 o 
  -2  14   8     5811.26     5711.19    107.94 o 
  -1  14   8      493.59      465.27     24.23 o 
   0  14   8        3.67       -9.78     14.04 o 
   1  14   8     1266.54     1243.38     34.80 o 
   2  14   8     1644.35     1497.87     49.16 o 
   3  14   8     7359.53     7468.63    120.44 o 
   4  14   8        3.71       10.91     14.63 o 
   5  14   8     2494.16     2396.50     47.66 o 
   6  14   8      296.86      303.62     19.69 o 
   7  14   8     5769.27     5877.78    148.47 o 
   8  14   8     1719.00     1834.36     55.32 o 
   9  14   8        0.13       34.10     20.76 o 
  10  14   8       35.24       56.98     21.93 o 
  11  14   8      329.20      305.19     29.74 o 
  12  14   8     1721.45     1807.96     79.52 o 
  13  14   8      204.28      220.55     24.68 o 
  14  14   8      499.77      482.07     34.90 o 
  -9  15   8      410.81      399.20     82.00 o 
  -8  15   8      541.57      466.28     40.55 o 
  -7  15   8      747.75      803.82     50.93 o 
  -6  15   8       11.75       33.38     28.98 o 
  -5  15   8     1886.90     2043.67     69.02 o 
  -4  15   8      126.68       90.76     25.00 o 
  -3  15   8      565.27      509.45     37.85 o 
  -2  15   8     1483.88     1504.52     59.32 o 
  -1  15   8     4278.55     4206.02     72.42 o 
   0  15   8       66.22       44.97     15.86 o 
   1  15   8     1011.53     1050.00     32.06 o 
   2  15   8    13235.55    12817.12    173.29 o 
   3  15   8      467.79      471.19     33.30 o 
   4  15   8        6.00       -6.54     15.32 o 
   5  15   8      285.81      288.38     20.57 o 
   6  15   8     5566.32     5236.45     82.68 o 
   7  15   8       95.22       85.90     21.93 o 
   8  15   8      287.11      274.27     26.79 o 
   9  15   8     2201.83     2211.82     60.88 o 
  10  15   8      211.90      248.09     43.61 o 
  11  15   8       20.58        1.75     24.80 o 
  12  15   8      286.04      266.73     30.96 o 
  13  15   8      879.45      940.85     73.09 o 
  -8  16   8       14.65      -31.18     31.18 o 
  -7  16   8      952.53     1052.42     60.18 o 
  -6  16   8     1836.98     1780.65     70.03 o 
  -5  16   8     1930.05     2060.04     71.80 o 
  -4  16   8      207.70      197.76     31.20 o 
  -3  16   8     2285.50     2369.48    100.02 o 
  -2  16   8      917.52      891.35     49.75 o 
  -1  16   8        0.01      -15.38     15.38 o 
   0  16   8      850.49      764.86     33.05 o 
   1  16   8     2790.03     2623.69     47.22 o 
   2  16   8     2252.11     2141.45     48.90 o 
   3  16   8      927.38      927.98     33.87 o 
   4  16   8      337.88      333.07     21.99 o 
   5  16   8      255.66      260.82     20.91 o 
   6  16   8      867.04      833.44     34.05 o 
   7  16   8       23.82       31.17     22.80 o 
   8  16   8      192.59      216.79     27.49 o 
   9  16   8      358.46      359.77     33.29 o 
  10  16   8     1804.93     1888.10     61.17 o 
  11  16   8      231.58      196.33     27.65 o 
  12  16   8      667.37      640.44     42.49 o 
  -6  17   8        2.87      -21.17     29.76 o 
  -5  17   8      391.74      314.07     38.95 o 
  -4  17   8      207.05      174.36     33.77 o 
  -3  17   8      109.51      123.08     31.18 o 
  -2  17   8      133.13      135.30     45.05 o 
  -1  17   8      148.31      120.54     18.60 o 
   0  17   8      202.71      138.27     18.92 o 
   1  17   8       97.14       81.14     18.57 o 
   2  17   8      143.91      141.18     18.37 o 
   3  17   8     4659.04     4864.82     99.19 o 
   4  17   8      461.79      439.72     24.96 o 
   5  17   8      365.53      341.85     23.76 o 
   6  17   8      578.30      545.73     28.61 o 
   7  17   8     1585.89     1641.03     56.82 o 
   8  17   8      250.62      226.98     27.39 o 
   9  17   8      320.76      281.54     29.10 o 
  10  17   8     1019.48      964.69     51.13 o 
  11  17   8        6.18        9.01     43.25 o 
  -5  18   8      212.67      204.99     37.22 o 
  -4  18   8       38.12       -8.94     31.59 o 
  -3  18   8      843.75      740.10     75.69 o 
  -2  18   8     1132.85     1046.08     53.61 o 
  -1  18   8      701.56      673.42     31.59 o 
   0  18   8      288.60      224.71     21.64 o 
   1  18   8       20.76       -9.52     18.27 o 
   2  18   8     1053.07      969.91     34.28 o 
   3  18   8       11.48      -16.04     16.04 o 
   4  18   8      435.53      383.15     24.07 o 
   5  18   8       79.95       64.57     19.31 o 
   6  18   8        0.46      -19.67     19.67 o 
   7  18   8      930.99      985.76     50.78 o 
   8  18   8        0.99       -3.31     23.47 o 
   9  18   8      807.65      796.56     79.30 o 
  10  18   8      367.87      342.41     54.07 o 
  -3  19   8      537.42      625.36     61.27 o
[truncated: 321,052 more chars]
